# Supplementary material for: mRNA Signatures in Peripheral White Blood Cells Predict Reproductive Potential in Beef Heifers at Weaning
Source: Genes (Basel). 2023 Feb 15;14(2):498. doi: 10.3390/genes14020498 (PMC9957530; doi:10.3390/genes14020498)
Supplement: Supplementary file 1 [file genes-14-00498-s001.zip]

Archive with 1 entries (1 files):
- genes-2199977-supplementary.xlsx
