# Supplementary material for: mRNA Signatures in Peripheral White Blood Cells Predict Reproductive Potential in Beef Heifers at Weaning
Source: Genes (Basel). 2023 Feb 15;14(2):498. doi: 10.3390/genes14020498 (PMC9957530; doi:10.3390/genes14020498)
Supplement: Supplementary file 1 [file genes-14-00498-s001.zip › genes-2199977-supplementary.xlsx]

## Sheet: Table S1
Table S1: Primer sequence for RT-qPCR analysis
SNo.	Gene Symbol	Forward (5' -> 3')	Reverse (5' -> 3')
1	OLR1	TGTCTGGGATTACTGGTGACTG	TCTGGCGGTGAAGTTCCATT
2	ESR1	CTGCCAAGGAGACTCGCTAC	GGTCTTTCCGTATTCCGCCTT
3	SKAP2	GTTCACCACACCACAGGAGATAA	CGTAGGCTTTCGGCACCAA
4	CLEC4D	AAACCAGAACTGAAAGGGGGC	GGCCGTCAAGGTTCTCACTC
5	GATM	CGTACAAAGAAGCCAGGTTACAA	TGGGATGATTGGTGTTGGAGG
6	MXD1	TACCTGGAGCGACGGGAGAG	GAAGGTGGGCCCGTCTATTCT
7	GAPDH	CGTAACTTCTGTGCTGTGCC	ATTGATGGCGACGATGTCCA

## Sheet: Table S2
Table S2: RNA sequencing summary and mapping statistics
Sample ID	M Seqs	M Aligned	% Aligned	Group
3	28.8	26.9	93.4	SFH
4	26	24.2	93.2	FH
6	31.2	29.4	94.1	FH
33	37.1	34.4	92.9	SFH
34	34.2	32.2	94.2	FH
37	27.2	25.2	92.6	SFH
39	31.3	29.3	93.7	SFH
40	27.8	25.9	93.3	FH
41	25.9	24.2	93.5	FH
42	28.4	26.5	93.4	SFH
43	29	27.3	94	FH
44	24.9	23.2	93	SFH
45	27.6	26.1	94.5	FH
47	25.1	23.6	94	FH
48	25	23.2	92.9	SFH
Average	28.6333	26.7733	93.5133

## Sheet: Table S3
Table S3: Differentially expressed genes between FH and SFH group (padj < 0.05 and |log2 fc| > 0.5). The genes up/down regulated were reported for SFH heifers.
Ensembl_ID	Gene Symbol	Gene_Type	Status	log2FoldChange	pvalue	padj
ENSBTAG00000018975	KCNT1	protein_coding	Down	-1.41574	2.52995e-13	3.04403e-09
ENSBTAG00000014906	VCAN	protein_coding	Down	-1.91774	2.69654e-12	3.24448e-08
ENSBTAG00000015520	SLC11A1	protein_coding	Down	-1.93955	1.87347e-11	2.25416e-07
ENSBTAG00000011137	MORN4	protein_coding	Up	2.54254	2.77185e-11	3.33509e-07
ENSBTAG00000016918	MYOF	protein_coding	Down	-1.51061	3.40558e-11	4.09759e-07
ENSBTAG00000008591	CAMTA2	protein_coding	Down	-0.616043	4.49969e-11	5.41403e-07
ENSBTAG00000012519	XDH	protein_coding	Down	-1.55609	6.28285e-11	7.55953e-07
ENSBTAG00000011545	GDA	protein_coding	Down	-1.88683	1.10584e-10	1.33055e-06
ENSBTAG00000012252	MOCOS	protein_coding	Down	-1.39595	1.1852e-10	1.42603e-06
ENSBTAG00000020433	NLRP1	protein_coding	Down	-1.46934	1.36816e-10	1.64617e-06
ENSBTAG00000019708	ACSL6	protein_coding	Down	-1.35966	3.74109e-10	4.50128e-06
ENSBTAG00000006910	ASRGL1	protein_coding	Down	-1.04128	1.38445e-09	1.66577e-05
ENSBTAG00000014432	HNMT	protein_coding	Down	-1.62102	2.71575e-09	3.26759e-05
ENSBTAG00000014898	HK3	protein_coding	Down	-1.29607	3.02792e-09	3.64319e-05
ENSBTAG00000013843	ACVRL1	protein_coding	Down	-1.05863	3.13005e-09	3.76608e-05
ENSBTAG00000002411	CTNND1	protein_coding	Down	-1.04392	3.30429e-09	3.97573e-05
ENSBTAG00000000671	PARP3	protein_coding	Down	-1.64306	4.21374e-09	5.06998e-05
ENSBTAG00000024928	TNFRSF1B	protein_coding	Down	-0.564517	4.23543e-09	5.09607e-05
ENSBTAG00000018869	IGSF6	protein_coding	Down	-2.17936	9.37248e-09	0.00011277
ENSBTAG00000054728	ENSBTAG00000054728	lncRNA	Down	-1.06125	1.00662e-08	0.000121116
ENSBTAG00000020704	RAMP3	protein_coding	Up	1.75445	1.42943e-08	0.000171989
ENSBTAG00000048980	ENSBTAG00000048980	protein_coding	Down	-0.960894	1.83006e-08	0.000220193
ENSBTAG00000010830	LRP1	protein_coding	Down	-1.87214	2.27717e-08	0.000273989
ENSBTAG00000005273	IL1R1	protein_coding	Down	-1.43008	2.52695e-08	0.000304042
ENSBTAG00000006487	RPS9	protein_coding	Up	0.627515	2.91665e-08	0.000350931
ENSBTAG00000009513	TGFBI	protein_coding	Down	-1.45851	4.17759e-08	0.000502648
ENSBTAG00000049346	ENSBTAG00000049346	protein_coding	Down	-1.07174	5.17959e-08	0.000623209
ENSBTAG00000049547	ENSBTAG00000049547	protein_coding	Down	-1.59142	5.40807e-08	0.0006507
ENSBTAG00000004680	SLC13A5	protein_coding	Down	-2.04848	6.50739e-08	0.00078297
ENSBTAG00000001042	MXD1	protein_coding	Down	-0.843271	6.78749e-08	0.00081667
ENSBTAG00000039132	ENSBTAG00000039132	protein_coding	Down	-1.19047	8.11141e-08	0.000975965
ENSBTAG00000011103	SLC8B1	protein_coding	Down	-0.806897	8.61994e-08	0.00103715
ENSBTAG00000013670	SLC46A2	protein_coding	Down	-1.09621	9.68762e-08	0.00116561
ENSBTAG00000005586	GATM	protein_coding	Up	1.62513	1.00982e-07	0.00121502
ENSBTAG00000006752	PFKFB4	protein_coding	Down	-1.09517	1.03909e-07	0.00125023
ENSBTAG00000026779	LYZ	protein_coding	Down	-1.61475	1.11777e-07	0.0013449
ENSBTAG00000023929	FOSL2	protein_coding	Down	-1.01247	1.13862e-07	0.00136999
ENSBTAG00000020797	CABLES2	protein_coding	Down	-0.534637	1.17869e-07	0.0014182
ENSBTAG00000012052	PADI4	protein_coding	Down	-1.0886	1.19812e-07	0.00144158
ENSBTAG00000005448	ENSBTAG00000005448	protein_coding	Down	-1.49593	1.49302e-07	0.0017964
ENSBTAG00000048155	FCN1	protein_coding	Down	-1.28044	1.52218e-07	0.00183149
ENSBTAG00000010328	KCNK17	protein_coding	Down	-2.09047	1.78297e-07	0.00214527
ENSBTAG00000001066	PILRA	protein_coding	Down	-1.21742	1.84062e-07	0.00221463
ENSBTAG00000038490	CLEC4A	protein_coding	Down	-1.69845	1.84393e-07	0.00221861
ENSBTAG00000012387	PAM	protein_coding	Down	-1.06493	1.91925e-07	0.00230925
ENSBTAG00000055252	UBE2E1	protein_coding	Up	0.889372	2.00775e-07	0.00241572
ENSBTAG00000004714	MCEMP1	protein_coding	Down	-0.647702	2.22122e-07	0.00267257
ENSBTAG00000018524	AMHR2	protein_coding	Down	-1.40388	2.66576e-07	0.00320744
ENSBTAG00000020453	CLEC5A	protein_coding	Down	-1.41328	2.76244e-07	0.00332377
ENSBTAG00000003396	MAFB	protein_coding	Down	-1.47771	3.16328e-07	0.00380606
ENSBTAG00000052659	ENSBTAG00000052659	lncRNA	Up	1.38856	3.25073e-07	0.00391127
ENSBTAG00000000873	SLC13A3	protein_coding	Down	-1.24002	3.56434e-07	0.00428861
ENSBTAG00000006937	ABCA10	protein_coding	Down	-1.85038	3.94588e-07	0.00474768
ENSBTAG00000030814	TFF2	protein_coding	Up	1.91526	3.98074e-07	0.00478963
ENSBTAG00000023846	ENSBTAG00000023846	protein_coding	Down	-0.599646	4.28593e-07	0.00515683
ENSBTAG00000003326	NAIP	protein_coding	Down	-1.21017	4.34328e-07	0.00522583
ENSBTAG00000039980	CLECL1	protein_coding	Down	-1.44335	4.42862e-07	0.00532851
ENSBTAG00000045948	CSF2RA	protein_coding	Down	-0.922843	4.46162e-07	0.00536822
ENSBTAG00000004547	OLR1	protein_coding	Down	-1.33007	4.55088e-07	0.00547561
ENSBTAG00000012771	CSF1R	protein_coding	Down	-1.09222	5.12167e-07	0.0061624
ENSBTAG00000005769	NPHP3	protein_coding	Down	-0.866626	6.4349e-07	0.00774247
ENSBTAG00000009051	MMP19	protein_coding	Down	-1.27719	7.06907e-07	0.0085055
ENSBTAG00000009982	IGSF8	protein_coding	Down	-0.592193	7.133e-07	0.00858243
ENSBTAG00000039347	CLEC4D	protein_coding	Down	-2.21046	7.37094e-07	0.00886871
ENSBTAG00000013562	SKP2	protein_coding	Down	-0.746442	7.40309e-07	0.00890739
ENSBTAG00000013289	PHF8	protein_coding	Down	-0.684575	8.52633e-07	0.0102589
ENSBTAG00000013334	CSF3R	protein_coding	Down	-1.4791	8.83472e-07	0.0106299
ENSBTAG00000003578	DPCD	protein_coding	Up	0.531189	9.21155e-07	0.0110833
ENSBTAG00000031890	DOCK1	protein_coding	Down	-1.15266	9.89795e-07	0.0119092
ENSBTAG00000012278	MTMR12	protein_coding	Down	-0.520935	1.01131e-06	0.012168
ENSBTAG00000051704	TNFRSF10D	protein_coding	Down	-0.896482	1.06024e-06	0.0127568
ENSBTAG00000005650	SKAP2	protein_coding	Down	-0.695306	1.08687e-06	0.0130772
ENSBTAG00000038737	P2RY6	protein_coding	Down	-0.861086	1.15315e-06	0.0138747
ENSBTAG00000006572	CARD9	protein_coding	Down	-0.78404	1.21376e-06	0.0146039
ENSBTAG00000051307	ENSBTAG00000051307	misc_RNA	Down	-0.823691	1.27713e-06	0.0153665
ENSBTAG00000049932	LILRA4	protein_coding	Down	-1.82205	1.33437e-06	0.0160551
ENSBTAG00000010852	ENSBTAG00000010852	protein_coding	Down	-0.581243	1.34959e-06	0.0162383
ENSBTAG00000047676	PRODH	protein_coding	Down	-0.780478	1.37841e-06	0.0165851
ENSBTAG00000011509	SERAC1	protein_coding	Down	-0.982112	1.4084e-06	0.0169458
ENSBTAG00000020355	KLF4	protein_coding	Down	-1.35478	1.48676e-06	0.0178887
ENSBTAG00000007213	SIRPA	protein_coding	Down	-0.82916	1.69063e-06	0.0203416
ENSBTAG00000000746	KAT2B	protein_coding	Down	-0.751456	1.83276e-06	0.0220518
ENSBTAG00000017890	ZMAT5	protein_coding	Up	0.529233	1.90711e-06	0.0229463
ENSBTAG00000038844	ANKRD35	protein_coding	Up	2.09704	2.01467e-06	0.0242405
ENSBTAG00000000130	TNFSF13	protein_coding	Down	-0.838965	2.07946e-06	0.0250201
ENSBTAG00000051464	ENSBTAG00000051464	misc_RNA	Down	-1.48858	2.29218e-06	0.0275795
ENSBTAG00000008808	CCDC17	protein_coding	Down	-0.571054	2.31863e-06	0.0278977
ENSBTAG00000009717	FGL2	protein_coding	Down	-1.19274	2.81797e-06	0.0339058
ENSBTAG00000007159	ESR1	protein_coding	Down	-1.16644	2.88195e-06	0.0346756
ENSBTAG00000023730	TUBB3	protein_coding	Up	0.714605	3.40509e-06	0.0409701
ENSBTAG00000015562	PLBD1	protein_coding	Down	-1.34692	3.46074e-06	0.0416397
ENSBTAG00000015032	CD14	protein_coding	Down	-1.76375	4.0301e-06	0.0484902

## Sheet: Table S4
Table S4: The genes correlated with 92 differentially expressed genes identified with the PCIT approach, with correlation >0.95.
PCIT_Fertile heifers (2,024 Correlations)							PCIT_Subfertile heifers (8,636 Correlations)
Ensembl_ID	Gene Symbol	Ensembl_ID	Gene_Name	Corr	Type		Ensembl_ID	Gene Symbol	Ensembl_ID	Gene_Name	Corr	Type
ENSBTAG00000000013	PRKAA1	ENSBTAG00000023929	FOSL2	0.95363	POS		ENSBTAG00000000005	GRK3	ENSBTAG00000013289	PHF8	0.96203	POS
ENSBTAG00000000015	FOXRED2	ENSBTAG00000007159	ESR1	0.96497	POS		ENSBTAG00000000005	GRK3	ENSBTAG00000013562	SKP2	0.9702	POS
ENSBTAG00000000037	CWC27	ENSBTAG00000052659	ENSBTAG00000052659	0.98655	POS		ENSBTAG00000000005	GRK3	ENSBTAG00000031890	DOCK1	0.95818	POS
ENSBTAG00000000081	CERT1	ENSBTAG00000054728	ENSBTAG00000054728	0.97206	POS		ENSBTAG00000000005	GRK3	ENSBTAG00000038490	CLEC4A	0.96354	POS
ENSBTAG00000000088	ALCAM	ENSBTAG00000039132	ENSBTAG00000039132	0.95832	POS		ENSBTAG00000000012	TTC33	ENSBTAG00000001042	MXD1	0.96861	POS
ENSBTAG00000000090	SEC31B	ENSBTAG00000016918	MYOF	0.96583	POS		ENSBTAG00000000013	PRKAA1	ENSBTAG00000001042	MXD1	0.98249	POS
ENSBTAG00000000090	SEC31B	ENSBTAG00000049547	ENSBTAG00000049547	0.97805	POS		ENSBTAG00000000015	FOXRED2	ENSBTAG00000051704	TNFRSF10D	0.9683	POS
ENSBTAG00000000097	EFCAB14	ENSBTAG00000013289	PHF8	0.95423	POS		ENSBTAG00000000023	RNF2	ENSBTAG00000001042	MXD1	0.96508	POS
ENSBTAG00000000130	TNFSF13	ENSBTAG00000004907	MINK1	0.95811	POS		ENSBTAG00000000026	VPS33B	ENSBTAG00000000130	TNFSF13	0.97462	POS
ENSBTAG00000000130	TNFSF13	ENSBTAG00000005273	IL1R1	0.9862	POS		ENSBTAG00000000026	VPS33B	ENSBTAG00000002411	CTNND1	0.95222	POS
ENSBTAG00000000130	TNFSF13	ENSBTAG00000015858	TSR2	-0.95244	NEG		ENSBTAG00000000026	VPS33B	ENSBTAG00000014906	VCAN	0.95844	POS
ENSBTAG00000000130	TNFSF13	ENSBTAG00000038251	NAA16	0.95258	POS		ENSBTAG00000000039	SIRT7	ENSBTAG00000000746	KAT2B	0.95875	POS
ENSBTAG00000000176	SP3	ENSBTAG00000039132	ENSBTAG00000039132	0.95757	POS		ENSBTAG00000000039	SIRT7	ENSBTAG00000005769	NPHP3	0.96085	POS
ENSBTAG00000000201	LTN1	ENSBTAG00000039132	ENSBTAG00000039132	0.96091	POS		ENSBTAG00000000039	SIRT7	ENSBTAG00000012278	MTMR12	0.97416	POS
ENSBTAG00000000201	LTN1	ENSBTAG00000051464	ENSBTAG00000051464	0.98162	POS		ENSBTAG00000000039	SIRT7	ENSBTAG00000013289	PHF8	0.97766	POS
ENSBTAG00000000213	TMEM39A	ENSBTAG00000039980	CLECL1	0.96542	POS		ENSBTAG00000000039	SIRT7	ENSBTAG00000013562	SKP2	0.95561	POS
ENSBTAG00000000223	PPM1B	ENSBTAG00000054728	ENSBTAG00000054728	0.96845	POS		ENSBTAG00000000039	SIRT7	ENSBTAG00000039132	ENSBTAG00000039132	0.95493	POS
ENSBTAG00000000236	YWHAZ	ENSBTAG00000039132	ENSBTAG00000039132	0.95996	POS		ENSBTAG00000000039	SIRT7	ENSBTAG00000049547	ENSBTAG00000049547	0.97437	POS
ENSBTAG00000000242	ENSBTAG00000000242	ENSBTAG00000052659	ENSBTAG00000052659	0.95364	POS		ENSBTAG00000000039	SIRT7	ENSBTAG00000054728	ENSBTAG00000054728	0.97131	POS
ENSBTAG00000000266	NAB1	ENSBTAG00000039132	ENSBTAG00000039132	0.95042	POS		ENSBTAG00000000040	MAFG	ENSBTAG00000011545	GDA	-0.96331	NEG
ENSBTAG00000000281	MND1	ENSBTAG00000014898	HK3	0.95775	POS		ENSBTAG00000000040	MAFG	ENSBTAG00000013670	SLC46A2	-0.95005	NEG
ENSBTAG00000000290	ATP11B	ENSBTAG00000039132	ENSBTAG00000039132	0.95228	POS		ENSBTAG00000000040	MAFG	ENSBTAG00000015562	PLBD1	-0.95082	NEG
ENSBTAG00000000290	ATP11B	ENSBTAG00000051464	ENSBTAG00000051464	0.95485	POS		ENSBTAG00000000040	MAFG	ENSBTAG00000039132	ENSBTAG00000039132	-0.95477	NEG
ENSBTAG00000000315	ECD	ENSBTAG00000051464	ENSBTAG00000051464	0.95946	POS		ENSBTAG00000000040	MAFG	ENSBTAG00000039347	CLEC4D	-0.98415	NEG
ENSBTAG00000000336	ENSBTAG00000000336	ENSBTAG00000012252	MOCOS	0.95939	POS		ENSBTAG00000000046	SURF2	ENSBTAG00000012278	MTMR12	0.95549	POS
ENSBTAG00000000336	ENSBTAG00000000336	ENSBTAG00000013670	SLC46A2	0.95789	POS		ENSBTAG00000000046	SURF2	ENSBTAG00000054728	ENSBTAG00000054728	0.97839	POS
ENSBTAG00000000359	EIF3J	ENSBTAG00000039347	CLEC4D	-0.9772	NEG		ENSBTAG00000000049	CCDC77	ENSBTAG00000005273	IL1R1	0.97258	POS
ENSBTAG00000000382	MED27	ENSBTAG00000049346	ENSBTAG00000049346	0.96291	POS		ENSBTAG00000000049	CCDC77	ENSBTAG00000012052	PADI4	0.96916	POS
ENSBTAG00000000393	SSPN	ENSBTAG00000011103	SLC8B1	0.98388	POS		ENSBTAG00000000049	CCDC77	ENSBTAG00000012278	MTMR12	0.97672	POS
ENSBTAG00000000404	NAXE	ENSBTAG00000023730	TUBB3	0.96259	POS		ENSBTAG00000000050	PSMG3	ENSBTAG00000010852	ENSBTAG00000010852	-0.96851	NEG
ENSBTAG00000000448	BDH1	ENSBTAG00000014898	HK3	0.97545	POS		ENSBTAG00000000054	SNAPC4	ENSBTAG00000008591	CAMTA2	0.97045	POS
ENSBTAG00000000455	CREBZF	ENSBTAG00000003326	NAIP	0.95599	POS		ENSBTAG00000000054	SNAPC4	ENSBTAG00000009982	IGSF8	0.96279	POS
ENSBTAG00000000458	DYNC1LI2	ENSBTAG00000013289	PHF8	0.97705	POS		ENSBTAG00000000054	SNAPC4	ENSBTAG00000020797	CABLES2	0.98556	POS
ENSBTAG00000000458	DYNC1LI2	ENSBTAG00000039132	ENSBTAG00000039132	0.98345	POS		ENSBTAG00000000056	STRADA	ENSBTAG00000038844	ANKRD35	-0.95062	NEG
ENSBTAG00000000458	DYNC1LI2	ENSBTAG00000051464	ENSBTAG00000051464	0.97121	POS		ENSBTAG00000000057	THBS3	ENSBTAG00000023846	ENSBTAG00000023846	0.95248	POS
ENSBTAG00000000521	PLEKHA8	ENSBTAG00000004547	OLR1	0.97187	POS		ENSBTAG00000000064	FEN1	ENSBTAG00000026779	LYZ	0.97298	POS
ENSBTAG00000000521	PLEKHA8	ENSBTAG00000039132	ENSBTAG00000039132	0.97288	POS		ENSBTAG00000000072	TFB2M	ENSBTAG00000000746	KAT2B	0.96553	POS
ENSBTAG00000000521	PLEKHA8	ENSBTAG00000051464	ENSBTAG00000051464	0.97397	POS		ENSBTAG00000000072	TFB2M	ENSBTAG00000054728	ENSBTAG00000054728	0.95116	POS
ENSBTAG00000000526	TOPBP1	ENSBTAG00000004547	OLR1	0.96994	POS		ENSBTAG00000000077	ADSL	ENSBTAG00000000873	SLC13A3	0.95235	POS
ENSBTAG00000000526	TOPBP1	ENSBTAG00000013289	PHF8	0.9591	POS		ENSBTAG00000000077	ADSL	ENSBTAG00000003326	NAIP	0.96275	POS
ENSBTAG00000000526	TOPBP1	ENSBTAG00000039132	ENSBTAG00000039132	0.97771	POS		ENSBTAG00000000077	ADSL	ENSBTAG00000006910	ASRGL1	0.97064	POS
ENSBTAG00000000539	LRRC28	ENSBTAG00000010852	ENSBTAG00000010852	-0.95103	NEG		ENSBTAG00000000077	ADSL	ENSBTAG00000009513	TGFBI	0.97344	POS
ENSBTAG00000000565	RFX7	ENSBTAG00000013289	PHF8	0.97598	POS		ENSBTAG00000000077	ADSL	ENSBTAG00000013334	CSF3R	0.96086	POS
ENSBTAG00000000578	ABHD16A	ENSBTAG00000009051	MMP19	0.95381	POS		ENSBTAG00000000077	ADSL	ENSBTAG00000015032	CD14	0.98464	POS
ENSBTAG00000000579	NIPBL	ENSBTAG00000001042	MXD1	0.9543	POS		ENSBTAG00000000077	ADSL	ENSBTAG00000015520	SLC11A1	0.96595	POS
ENSBTAG00000000602	RXRB	ENSBTAG00000003578	DPCD	0.95204	POS		ENSBTAG00000000077	ADSL	ENSBTAG00000020433	NLRP1	0.95302	POS
ENSBTAG00000000638	CDT1	ENSBTAG00000014898	HK3	0.96409	POS		ENSBTAG00000000077	ADSL	ENSBTAG00000020453	CLEC5A	0.95287	POS
ENSBTAG00000000671	PARP3	ENSBTAG00000002148	RAB3D	0.95511	POS		ENSBTAG00000000097	EFCAB14	ENSBTAG00000000746	KAT2B	0.97849	POS
ENSBTAG00000000671	PARP3	ENSBTAG00000011623	VMP1	0.98188	POS		ENSBTAG00000000097	EFCAB14	ENSBTAG00000012278	MTMR12	0.95472	POS
ENSBTAG00000000671	PARP3	ENSBTAG00000012976	WLS	0.95193	POS		ENSBTAG00000000097	EFCAB14	ENSBTAG00000013289	PHF8	0.9856	POS
ENSBTAG00000000671	PARP3	ENSBTAG00000013290	DYSF	0.9529	POS		ENSBTAG00000000097	EFCAB14	ENSBTAG00000054728	ENSBTAG00000054728	0.9567	POS
ENSBTAG00000000671	PARP3	ENSBTAG00000018015	IL27	0.97333	POS		ENSBTAG00000000098	SETDB1	ENSBTAG00000008591	CAMTA2	0.95713	POS
ENSBTAG00000000671	PARP3	ENSBTAG00000020780	SBNO2	0.96329	POS		ENSBTAG00000000098	SETDB1	ENSBTAG00000012278	MTMR12	0.95466	POS
ENSBTAG00000000671	PARP3	ENSBTAG00000027879	MPC1	0.95182	POS		ENSBTAG00000000098	SETDB1	ENSBTAG00000013289	PHF8	0.96697	POS
ENSBTAG00000000695	UBAP2	ENSBTAG00000004547	OLR1	0.9866	POS		ENSBTAG00000000098	SETDB1	ENSBTAG00000039132	ENSBTAG00000039132	0.97068	POS
ENSBTAG00000000695	UBAP2	ENSBTAG00000039132	ENSBTAG00000039132	0.96959	POS		ENSBTAG00000000098	SETDB1	ENSBTAG00000049547	ENSBTAG00000049547	0.95881	POS
ENSBTAG00000000717	PLPP2	ENSBTAG00000051704	TNFRSF10D	0.95403	POS		ENSBTAG00000000099	CERS2	ENSBTAG00000051307	ENSBTAG00000051307	0.96672	POS
ENSBTAG00000000738	DAPK1	ENSBTAG00000008808	CCDC17	0.95317	POS		ENSBTAG00000000108	KHDC4	ENSBTAG00000001042	MXD1	0.95315	POS
ENSBTAG00000000746	KAT2B	ENSBTAG00000002175	SRPK2	-0.953	NEG		ENSBTAG00000000115	VPS54	ENSBTAG00000000746	KAT2B	0.96931	POS
ENSBTAG00000000746	KAT2B	ENSBTAG00000003068	MSMO1	0.96879	POS		ENSBTAG00000000115	VPS54	ENSBTAG00000054728	ENSBTAG00000054728	0.97977	POS
ENSBTAG00000000746	KAT2B	ENSBTAG00000003415	ESD	0.96053	POS		ENSBTAG00000000130	TNFSF13	ENSBTAG00000000186	FLAD1	0.96153	POS
ENSBTAG00000000746	KAT2B	ENSBTAG00000007513	PGAM5	0.95835	POS		ENSBTAG00000000130	TNFSF13	ENSBTAG00000000288	UPF2	-0.96419	NEG
ENSBTAG00000000746	KAT2B	ENSBTAG00000008109	TMEM97	0.9614	POS		ENSBTAG00000000130	TNFSF13	ENSBTAG00000000359	EIF3J	-0.97126	NEG
ENSBTAG00000000746	KAT2B	ENSBTAG00000008683	LDHA	0.96706	POS		ENSBTAG00000000130	TNFSF13	ENSBTAG00000000375	SSRP1	0.95185	POS
ENSBTAG00000000746	KAT2B	ENSBTAG00000013112	C7H5orf15	0.96412	POS		ENSBTAG00000000130	TNFSF13	ENSBTAG00000000670	RRP9	0.96789	POS
ENSBTAG00000000746	KAT2B	ENSBTAG00000013145	DDHD2	0.95532	POS		ENSBTAG00000000130	TNFSF13	ENSBTAG00000000824	TSEN54	0.95401	POS
ENSBTAG00000000746	KAT2B	ENSBTAG00000013495	WDFY3	0.97377	POS		ENSBTAG00000000130	TNFSF13	ENSBTAG00000001035	SF1	0.98341	POS
ENSBTAG00000000746	KAT2B	ENSBTAG00000013620	UCHL5	0.95743	POS		ENSBTAG00000000130	TNFSF13	ENSBTAG00000001332	MYO1C	0.95923	POS
ENSBTAG00000000746	KAT2B	ENSBTAG00000015147	S100A10	0.9715	POS		ENSBTAG00000000130	TNFSF13	ENSBTAG00000001400	AKT2	0.97913	POS
ENSBTAG00000000746	KAT2B	ENSBTAG00000046498	SUN1	0.96435	POS		ENSBTAG00000000130	TNFSF13	ENSBTAG00000001412	N6AMT1	0.95543	POS
ENSBTAG00000000746	KAT2B	ENSBTAG00000049127	ENSBTAG00000049127	0.96059	POS		ENSBTAG00000000130	TNFSF13	ENSBTAG00000001795	LONP1	0.96978	POS
ENSBTAG00000000750	MSL2	ENSBTAG00000039132	ENSBTAG00000039132	0.96421	POS		ENSBTAG00000000130	TNFSF13	ENSBTAG00000001821	PRRC2C	-0.95138	NEG
ENSBTAG00000000767	DCP2	ENSBTAG00000051464	ENSBTAG00000051464	0.95926	POS		ENSBTAG00000000130	TNFSF13	ENSBTAG00000001931	TRABD	0.97131	POS
ENSBTAG00000000770	PGM2L1	ENSBTAG00000001042	MXD1	0.97277	POS		ENSBTAG00000000130	TNFSF13	ENSBTAG00000002136	FCHO1	0.96685	POS
ENSBTAG00000000770	PGM2L1	ENSBTAG00000013289	PHF8	0.95179	POS		ENSBTAG00000000130	TNFSF13	ENSBTAG00000002175	SRPK2	-0.96307	NEG
ENSBTAG00000000770	PGM2L1	ENSBTAG00000039132	ENSBTAG00000039132	0.96501	POS		ENSBTAG00000000130	TNFSF13	ENSBTAG00000002411	CTNND1	0.96237	POS
ENSBTAG00000000806	ATAD1	ENSBTAG00000039132	ENSBTAG00000039132	0.95451	POS		ENSBTAG00000000130	TNFSF13	ENSBTAG00000002707	IPO4	0.98347	POS
ENSBTAG00000000806	ATAD1	ENSBTAG00000051464	ENSBTAG00000051464	0.97606	POS		ENSBTAG00000000130	TNFSF13	ENSBTAG00000002755	ANKRD12	-0.9799	NEG
ENSBTAG00000000819	RFX3	ENSBTAG00000051464	ENSBTAG00000051464	0.96365	POS		ENSBTAG00000000130	TNFSF13	ENSBTAG00000003237	IQSEC1	0.95824	POS
ENSBTAG00000000827	TAOK1	ENSBTAG00000001042	MXD1	0.96074	POS		ENSBTAG00000000130	TNFSF13	ENSBTAG00000003436	RHBDF2	0.98078	POS
ENSBTAG00000000827	TAOK1	ENSBTAG00000051464	ENSBTAG00000051464	0.95765	POS		ENSBTAG00000000130	TNFSF13	ENSBTAG00000003788	RCC1	0.96121	POS
ENSBTAG00000000829	SHPK	ENSBTAG00000052659	ENSBTAG00000052659	0.95918	POS		ENSBTAG00000000130	TNFSF13	ENSBTAG00000003863	PCED1A	0.95701	POS
ENSBTAG00000000833	TAX1BP3	ENSBTAG00000002411	CTNND1	0.98609	POS		ENSBTAG00000000130	TNFSF13	ENSBTAG00000004568	GALNS	0.96976	POS
ENSBTAG00000000833	TAX1BP3	ENSBTAG00000012252	MOCOS	0.95273	POS		ENSBTAG00000000130	TNFSF13	ENSBTAG00000004672	RDX	-0.98862	NEG
ENSBTAG00000000833	TAX1BP3	ENSBTAG00000012387	PAM	0.95392	POS		ENSBTAG00000000130	TNFSF13	ENSBTAG00000004934	NEMF	-0.97329	NEG
ENSBTAG00000000875	CEP131	ENSBTAG00000054728	ENSBTAG00000054728	-0.95613	NEG		ENSBTAG00000000130	TNFSF13	ENSBTAG00000004996	ABITRAM	0.96397	POS
ENSBTAG00000000892	CGAS	ENSBTAG00000051464	ENSBTAG00000051464	0.95672	POS		ENSBTAG00000000130	TNFSF13	ENSBTAG00000005119	PSMD1	-0.96011	NEG
ENSBTAG00000000941	PLEKHB2	ENSBTAG00000054728	ENSBTAG00000054728	0.95824	POS		ENSBTAG00000000130	TNFSF13	ENSBTAG00000005180	RBMS1	-0.98303	NEG
ENSBTAG00000000949	DNAJC9	ENSBTAG00000013289	PHF8	0.97741	POS		ENSBTAG00000000130	TNFSF13	ENSBTAG00000005364	HMBS	0.9537	POS
ENSBTAG00000000949	DNAJC9	ENSBTAG00000013562	SKP2	0.96302	POS		ENSBTAG00000000130	TNFSF13	ENSBTAG00000005580	SZT2	0.96593	POS
ENSBTAG00000000955	RBM41	ENSBTAG00000013562	SKP2	0.96081	POS		ENSBTAG00000000130	TNFSF13	ENSBTAG00000005631	VARS1	0.95174	POS
ENSBTAG00000000957	CDKN2AIP	ENSBTAG00000039132	ENSBTAG00000039132	0.95055	POS		ENSBTAG00000000130	TNFSF13	ENSBTAG00000005757	FUS	0.97476	POS
ENSBTAG00000000974	IARS1	ENSBTAG00000013289	PHF8	0.95259	POS		ENSBTAG00000000130	TNFSF13	ENSBTAG00000005795	DHX32	0.96536	POS
ENSBTAG00000000985	RAB10	ENSBTAG00000054728	ENSBTAG00000054728	0.95034	POS		ENSBTAG00000000130	TNFSF13	ENSBTAG00000005843	REXO2	-0.96824	NEG
ENSBTAG00000000990	PSMA2	ENSBTAG00000054728	ENSBTAG00000054728	0.95358	POS		ENSBTAG00000000130	TNFSF13	ENSBTAG00000005868	HEBP1	0.96019	POS
ENSBTAG00000001013	SLC30A5	ENSBTAG00000004547	OLR1	0.95797	POS		ENSBTAG00000000130	TNFSF13	ENSBTAG00000005969	EIF2S2	-0.95366	NEG
ENSBTAG00000001013	SLC30A5	ENSBTAG00000039132	ENSBTAG00000039132	0.95246	POS		ENSBTAG00000000130	TNFSF13	ENSBTAG00000006017	NFKB2	0.972	POS
ENSBTAG00000001015	TM9SF4	ENSBTAG00000004547	OLR1	0.95163	POS		ENSBTAG00000000130	TNFSF13	ENSBTAG00000006547	CCDC25	-0.96546	NEG
ENSBTAG00000001030	MTMR3	ENSBTAG00000003326	NAIP	0.95237	POS		ENSBTAG00000000130	TNFSF13	ENSBTAG00000006884	PABPN1	-0.9698	NEG
ENSBTAG00000001038	SNRPB	ENSBTAG00000052659	ENSBTAG00000052659	-0.95243	NEG		ENSBTAG00000000130	TNFSF13	ENSBTAG00000006974	PLEKHA7	0.95278	POS
ENSBTAG00000001042	MXD1	ENSBTAG00000001356	USP38	0.97222	POS		ENSBTAG00000000130	TNFSF13	ENSBTAG00000007061	PPP2R5B	0.97001	POS
ENSBTAG00000001042	MXD1	ENSBTAG00000001737	TUT7	0.95492	POS		ENSBTAG00000000130	TNFSF13	ENSBTAG00000007130	ESF1	-0.97092	NEG
ENSBTAG00000001042	MXD1	ENSBTAG00000002190	DOCK8	0.97027	POS		ENSBTAG00000000130	TNFSF13	ENSBTAG00000007190	THAP6	0.97034	POS
ENSBTAG00000001042	MXD1	ENSBTAG00000002412	CYB5B	0.97878	POS		ENSBTAG00000000130	TNFSF13	ENSBTAG00000007217	TMEM94	0.98065	POS
ENSBTAG00000001042	MXD1	ENSBTAG00000002520	CELF1	0.95267	POS		ENSBTAG00000000130	TNFSF13	ENSBTAG00000007240	ZCCHC4	0.96089	POS
ENSBTAG00000001042	MXD1	ENSBTAG00000002948	SETD2	0.96716	POS		ENSBTAG00000000130	TNFSF13	ENSBTAG00000007266	DDX55	-0.95821	NEG
ENSBTAG00000001042	MXD1	ENSBTAG00000003114	AVL9	0.96315	POS		ENSBTAG00000000130	TNFSF13	ENSBTAG00000007269	EIF2B1	0.97065	POS
ENSBTAG00000001042	MXD1	ENSBTAG00000003419	EAPP	0.95265	POS		ENSBTAG00000000130	TNFSF13	ENSBTAG00000007321	SREK1	-0.97781	NEG
ENSBTAG00000001042	MXD1	ENSBTAG00000003546	TFAM	0.96309	POS		ENSBTAG00000000130	TNFSF13	ENSBTAG00000007367	AIMP2	0.95552	POS
ENSBTAG00000001042	MXD1	ENSBTAG00000003690	NHLRC2	0.96084	POS		ENSBTAG00000000130	TNFSF13	ENSBTAG00000007872	PSIP1	-0.96058	NEG
ENSBTAG00000001042	MXD1	ENSBTAG00000003745	WDR48	0.95488	POS		ENSBTAG00000000130	TNFSF13	ENSBTAG00000008619	SAMD8	-0.96081	NEG
ENSBTAG00000001042	MXD1	ENSBTAG00000003914	MVB12A	-0.97036	NEG		ENSBTAG00000000130	TNFSF13	ENSBTAG00000008685	TRAPPC12	0.98401	POS
ENSBTAG00000001042	MXD1	ENSBTAG00000003954	ASH1L	0.95224	POS		ENSBTAG00000000130	TNFSF13	ENSBTAG00000009236	DAGLB	0.96643	POS
ENSBTAG00000001042	MXD1	ENSBTAG00000004034	SESN3	0.9559	POS		ENSBTAG00000000130	TNFSF13	ENSBTAG00000009376	DPH1	0.98807	POS
ENSBTAG00000001042	MXD1	ENSBTAG00000004240	TMPO	0.95324	POS		ENSBTAG00000000130	TNFSF13	ENSBTAG00000009632	LARP7	-0.96568	NEG
ENSBTAG00000001042	MXD1	ENSBTAG00000004505	NLRC3	0.95969	POS		ENSBTAG00000000130	TNFSF13	ENSBTAG00000009872	SPHK2	0.96528	POS
ENSBTAG00000001042	MXD1	ENSBTAG00000004564	MBNL1	0.96121	POS		ENSBTAG00000000130	TNFSF13	ENSBTAG00000009969	RNPS1	0.97629	POS
ENSBTAG00000001042	MXD1	ENSBTAG00000005197	BAZ1B	0.9699	POS		ENSBTAG00000000130	TNFSF13	ENSBTAG00000010036	POLR3D	0.98186	POS
ENSBTAG00000001042	MXD1	ENSBTAG00000005221	WNK1	0.95633	POS		ENSBTAG00000000130	TNFSF13	ENSBTAG00000010401	UBE4B	0.96551	POS
ENSBTAG00000001042	MXD1	ENSBTAG00000005328	ICE2	0.95629	POS		ENSBTAG00000000130	TNFSF13	ENSBTAG00000010504	TBRG4	0.95457	POS
ENSBTAG00000001042	MXD1	ENSBTAG00000005660	PSMD2	0.95442	POS		ENSBTAG00000000130	TNFSF13	ENSBTAG00000011000	HDAC10	0.9749	POS
ENSBTAG00000001042	MXD1	ENSBTAG00000005786	ATXN3	0.97219	POS		ENSBTAG00000000130	TNFSF13	ENSBTAG00000011339	TAF8	0.95785	POS
ENSBTAG00000001042	MXD1	ENSBTAG00000006027	USP34	0.95289	POS		ENSBTAG00000000130	TNFSF13	ENSBTAG00000011930	DDX54	0.97562	POS
ENSBTAG00000001042	MXD1	ENSBTAG00000006089	C19H17orf80	0.98408	POS		ENSBTAG00000000130	TNFSF13	ENSBTAG00000012241	POLD2	0.95239	POS
ENSBTAG00000001042	MXD1	ENSBTAG00000006242	USP9X	0.96511	POS		ENSBTAG00000000130	TNFSF13	ENSBTAG00000012451	BOLA-DMB	0.97566	POS
ENSBTAG00000001042	MXD1	ENSBTAG00000006439	DOCK11	0.96761	POS		ENSBTAG00000000130	TNFSF13	ENSBTAG00000012495	SF3B4	0.96579	POS
ENSBTAG00000001042	MXD1	ENSBTAG00000007817	BRCC3	0.95774	POS		ENSBTAG00000000130	TNFSF13	ENSBTAG00000012567	TERT	0.95992	POS
ENSBTAG00000001042	MXD1	ENSBTAG00000008082	CEP350	0.98021	POS		ENSBTAG00000000130	TNFSF13	ENSBTAG00000012899	IFNGR2	0.9695	POS
ENSBTAG00000001042	MXD1	ENSBTAG00000008285	OXR1	0.95245	POS		ENSBTAG00000000130	TNFSF13	ENSBTAG00000013103	COL1A1	0.96683	POS
ENSBTAG00000001042	MXD1	ENSBTAG00000008665	DIXDC1	0.95438	POS		ENSBTAG00000000130	TNFSF13	ENSBTAG00000013414	BLVRA	0.96761	POS
ENSBTAG00000001042	MXD1	ENSBTAG00000008737	DR1	0.96457	POS		ENSBTAG00000000130	TNFSF13	ENSBTAG00000013722	AARS2	0.95515	POS
ENSBTAG00000001042	MXD1	ENSBTAG00000008883	ZNF207	0.96616	POS		ENSBTAG00000000130	TNFSF13	ENSBTAG00000014186	NCOA5	0.95065	POS
ENSBTAG00000001042	MXD1	ENSBTAG00000009049	ENSBTAG00000009049	-0.98021	NEG		ENSBTAG00000000130	TNFSF13	ENSBTAG00000014215	CCDC86	0.95463	POS
ENSBTAG00000001042	MXD1	ENSBTAG00000009218	ANLN	0.97562	POS		ENSBTAG00000000130	TNFSF13	ENSBTAG00000014609	PPP1R12A	-0.9718	NEG
ENSBTAG00000001042	MXD1	ENSBTAG00000009242	ZNF638	0.95916	POS		ENSBTAG00000000130	TNFSF13	ENSBTAG00000014733	NOP2	0.95773	POS
ENSBTAG00000001042	MXD1	ENSBTAG00000009579	CEP85	0.96273	POS		ENSBTAG00000000130	TNFSF13	ENSBTAG00000014768	ZNF786	0.95083	POS
ENSBTAG00000001042	MXD1	ENSBTAG00000010131	ENSBTAG00000010131	0.95714	POS		ENSBTAG00000000130	TNFSF13	ENSBTAG00000014771	RBMX2	-0.96837	NEG
ENSBTAG00000001042	MXD1	ENSBTAG00000010292	SYNRG	0.97794	POS		ENSBTAG00000000130	TNFSF13	ENSBTAG00000014995	THAP8	0.96851	POS
ENSBTAG00000001042	MXD1	ENSBTAG00000010422	MDM2	0.96678	POS		ENSBTAG00000000130	TNFSF13	ENSBTAG00000015782	SCAP	0.97706	POS
ENSBTAG00000001042	MXD1	ENSBTAG00000010442	PANK1	0.95532	POS		ENSBTAG00000000130	TNFSF13	ENSBTAG00000016510	RRP7	0.95139	POS
ENSBTAG00000001042	MXD1	ENSBTAG00000010627	SF3B3	0.97307	POS		ENSBTAG00000000130	TNFSF13	ENSBTAG00000016592	CAPN15	0.96134	POS
ENSBTAG00000001042	MXD1	ENSBTAG00000010826	EMSY	0.96548	POS		ENSBTAG00000000130	TNFSF13	ENSBTAG00000016764	UBA1	0.95244	POS
ENSBTAG00000001042	MXD1	ENSBTAG00000011417	CNTRL	0.95771	POS		ENSBTAG00000000130	TNFSF13	ENSBTAG00000016958	PHF19	0.9669	POS
ENSBTAG00000001042	MXD1	ENSBTAG00000011614	PDE7A	0.98178	POS		ENSBTAG00000000130	TNFSF13	ENSBTAG00000017082	POR	0.97579	POS
ENSBTAG00000001042	MXD1	ENSBTAG00000011895	PANK3	0.95413	POS		ENSBTAG00000000130	TNFSF13	ENSBTAG00000017219	DDX51	0.95026	POS
ENSBTAG00000001042	MXD1	ENSBTAG00000012026	ENSBTAG00000012026	0.95826	POS		ENSBTAG00000000130	TNFSF13	ENSBTAG00000017268	PROCA1	-0.96008	NEG
ENSBTAG00000001042	MXD1	ENSBTAG00000012038	TRIM56	0.9559	POS		ENSBTAG00000000130	TNFSF13	ENSBTAG00000017547	DBNL	0.95519	POS
ENSBTAG00000001042	MXD1	ENSBTAG00000012225	KPNA2	0.97779	POS		ENSBTAG00000000130	TNFSF13	ENSBTAG00000017573	RBM26	-0.96236	NEG
ENSBTAG00000001042	MXD1	ENSBTAG00000012599	SMAD3	0.95827	POS		ENSBTAG00000000130	TNFSF13	ENSBTAG00000018094	ZNF689	0.95626	POS
ENSBTAG00000001042	MXD1	ENSBTAG00000012867	TXLNA	0.96733	POS		ENSBTAG00000000130	TNFSF13	ENSBTAG00000018313	MBNL2	-0.97145	NEG
ENSBTAG00000001042	MXD1	ENSBTAG00000012938	JARID2	0.96465	POS		ENSBTAG00000000130	TNFSF13	ENSBTAG00000018419	ADCY4	0.96557	POS
ENSBTAG00000001042	MXD1	ENSBTAG00000013289	PHF8	0.96123	POS		ENSBTAG00000000130	TNFSF13	ENSBTAG00000018898	ARID4A	-0.9878	NEG
ENSBTAG00000001042	MXD1	ENSBTAG00000013616	AP4E1	0.97474	POS		ENSBTAG00000000130	TNFSF13	ENSBTAG00000019006	WDR24	0.96116	POS
ENSBTAG00000001042	MXD1	ENSBTAG00000013624	LMNB2	0.95037	POS		ENSBTAG00000000130	TNFSF13	ENSBTAG00000019086	TELO2	0.96372	POS
ENSBTAG00000001042	MXD1	ENSBTAG00000014041	G3BP2	0.96611	POS		ENSBTAG00000000130	TNFSF13	ENSBTAG00000019341	NSRP1	-0.97312	NEG
ENSBTAG00000001042	MXD1	ENSBTAG00000014429	KMT2D	0.97249	POS		ENSBTAG00000000130	TNFSF13	ENSBTAG00000019357	ZNF688	0.96659	POS
ENSBTAG00000001042	MXD1	ENSBTAG00000014773	HMMR	0.97847	POS		ENSBTAG00000000130	TNFSF13	ENSBTAG00000019530	KDM8	0.97221	POS
ENSBTAG00000001042	MXD1	ENSBTAG00000014943	KDM5C	0.95114	POS		ENSBTAG00000000130	TNFSF13	ENSBTAG00000019685	BAG6	0.95864	POS
ENSBTAG00000001042	MXD1	ENSBTAG00000015000	VCP	0.9665	POS		ENSBTAG00000000130	TNFSF13	ENSBTAG00000019692	BCL2L2	0.95424	POS
ENSBTAG00000001042	MXD1	ENSBTAG00000015172	MCM6	0.96917	POS		ENSBTAG00000000130	TNFSF13	ENSBTAG00000019888	HIRA	0.95441	POS
ENSBTAG00000001042	MXD1	ENSBTAG00000015294	COX10	0.96036	POS		ENSBTAG00000000130	TNFSF13	ENSBTAG00000020164	BAZ1A	-0.96388	NEG
ENSBTAG00000001042	MXD1	ENSBTAG00000015371	GABPB2	0.96751	POS		ENSBTAG00000000130	TNFSF13	ENSBTAG00000020751	HSF1	0.95589	POS
ENSBTAG00000001042	MXD1	ENSBTAG00000015386	REL	0.95334	POS		ENSBTAG00000000130	TNFSF13	ENSBTAG00000020943	CTU2	0.97084	POS
ENSBTAG00000001042	MXD1	ENSBTAG00000016080	VPS13D	0.98928	POS		ENSBTAG00000000130	TNFSF13	ENSBTAG00000021052	GNB1L	0.9598	POS
ENSBTAG00000001042	MXD1	ENSBTAG00000016094	SLC36A1	0.95684	POS		ENSBTAG00000000130	TNFSF13	ENSBTAG00000021157	PPP6R1	0.95439	POS
ENSBTAG00000001042	MXD1	ENSBTAG00000016448	ZBTB40	0.96051	POS		ENSBTAG00000000130	TNFSF13	ENSBTAG00000021273	SEMA4B	0.9588	POS
ENSBTAG00000001042	MXD1	ENSBTAG00000016481	CALU	0.95913	POS		ENSBTAG00000000130	TNFSF13	ENSBTAG00000021466	COL3A1	0.95895	POS
ENSBTAG00000001042	MXD1	ENSBTAG00000016851	RPS6KB1	0.97916	POS		ENSBTAG00000000130	TNFSF13	ENSBTAG00000021520	DDX46	-0.97611	NEG
ENSBTAG00000001042	MXD1	ENSBTAG00000016990	USP24	0.95015	POS		ENSBTAG00000000130	TNFSF13	ENSBTAG00000021616	PRSS57	0.95192	POS
ENSBTAG00000001042	MXD1	ENSBTAG00000017195	FANCC	0.95281	POS		ENSBTAG00000000130	TNFSF13	ENSBTAG00000021626	MLC1	0.95945	POS
ENSBTAG00000001042	MXD1	ENSBTAG00000017488	KLF3	0.96447	POS		ENSBTAG00000000130	TNFSF13	ENSBTAG00000021709	SPI1	0.95624	POS
ENSBTAG00000001042	MXD1	ENSBTAG00000017776	CHD2	0.97272	POS		ENSBTAG00000000130	TNFSF13	ENSBTAG00000021731	TGFBRAP1	0.96087	POS
ENSBTAG00000001042	MXD1	ENSBTAG00000018061	LNPK	0.98008	POS		ENSBTAG00000000130	TNFSF13	ENSBTAG00000022006	TRIM65	0.98184	POS
ENSBTAG00000001042	MXD1	ENSBTAG00000018324	AGO3	0.95447	POS		ENSBTAG00000000130	TNFSF13	ENSBTAG00000023172	ITSN2	-0.96308	NEG
ENSBTAG00000001042	MXD1	ENSBTAG00000018729	SPEN	0.97532	POS		ENSBTAG00000000130	TNFSF13	ENSBTAG00000025146	ENSBTAG00000025146	0.95215	POS
ENSBTAG00000001042	MXD1	ENSBTAG00000019139	PHF3	0.95293	POS		ENSBTAG00000000130	TNFSF13	ENSBTAG00000026772	ZNF142	0.96221	POS
ENSBTAG00000001042	MXD1	ENSBTAG00000019194	SHLD2	0.97088	POS		ENSBTAG00000000130	TNFSF13	ENSBTAG00000030591	CWC25	-0.97448	NEG
ENSBTAG00000001042	MXD1	ENSBTAG00000019680	ZYG11B	0.95801	POS		ENSBTAG00000000130	TNFSF13	ENSBTAG00000033182	HGSNAT	0.9633	POS
ENSBTAG00000001042	MXD1	ENSBTAG00000019757	SUDS3	0.96549	POS		ENSBTAG00000000130	TNFSF13	ENSBTAG00000033457	CCAR1	-0.95324	NEG
ENSBTAG00000001042	MXD1	ENSBTAG00000020012	CDC5L	0.95078	POS		ENSBTAG00000000130	TNFSF13	ENSBTAG00000034551	U1	-0.96911	NEG
ENSBTAG00000001042	MXD1	ENSBTAG00000020014	CEP104	0.99397	POS		ENSBTAG00000000130	TNFSF13	ENSBTAG00000035615	UPF3B	-0.95605	NEG
ENSBTAG00000001042	MXD1	ENSBTAG00000020160	RNF138	0.95717	POS		ENSBTAG00000000130	TNFSF13	ENSBTAG00000038428	RELB	0.9874	POS
ENSBTAG00000001042	MXD1	ENSBTAG00000020215	EXOC2	0.95701	POS		ENSBTAG00000000130	TNFSF13	ENSBTAG00000038866	UBE2I	0.96405	POS
ENSBTAG00000001042	MXD1	ENSBTAG00000020233	CCDC186	0.97423	POS		ENSBTAG00000000130	TNFSF13	ENSBTAG00000039442	SEC62	-0.97131	NEG
ENSBTAG00000001042	MXD1	ENSBTAG00000020410	UFL1	0.97139	POS		ENSBTAG00000000130	TNFSF13	ENSBTAG00000040072	ZNF140	0.96538	POS
ENSBTAG00000001042	MXD1	ENSBTAG00000020505	SBNO1	0.98065	POS		ENSBTAG00000000130	TNFSF13	ENSBTAG00000044121	NUBPL	0.95381	POS
ENSBTAG00000001042	MXD1	ENSBTAG00000020735	SMG1	0.96901	POS		ENSBTAG00000000130	TNFSF13	ENSBTAG00000045509	FAM217B	0.96911	POS
ENSBTAG00000001042	MXD1	ENSBTAG00000020860	CHD1	0.95948	POS		ENSBTAG00000000130	TNFSF13	ENSBTAG00000045948	CSF2RA	0.97378	POS
ENSBTAG00000001042	MXD1	ENSBTAG00000021020	RIF1	0.96966	POS		ENSBTAG00000000130	TNFSF13	ENSBTAG00000046031	C14H8orf82	0.96893	POS
ENSBTAG00000001042	MXD1	ENSBTAG00000021164	SLMAP	0.95121	POS		ENSBTAG00000000130	TNFSF13	ENSBTAG00000046555	WAS	0.9647	POS
ENSBTAG00000001042	MXD1	ENSBTAG00000021768	CCNG2	0.97701	POS		ENSBTAG00000000130	TNFSF13	ENSBTAG00000047550	KIAA2026	-0.95984	NEG
ENSBTAG00000001042	MXD1	ENSBTAG00000021810	DDX23	0.96732	POS		ENSBTAG00000000130	TNFSF13	ENSBTAG00000047756	CNTROB	0.95026	POS
ENSBTAG00000001042	MXD1	ENSBTAG00000024199	KMT2C	0.95779	POS		ENSBTAG00000000130	TNFSF13	ENSBTAG00000047986	ENSBTAG00000047986	0.96492	POS
ENSBTAG00000001042	MXD1	ENSBTAG00000027932	BIRC6	0.97754	POS		ENSBTAG00000000130	TNFSF13	ENSBTAG00000049178	ENSBTAG00000049178	0.95313	POS
ENSBTAG00000001042	MXD1	ENSBTAG00000030566	GLE1	0.95728	POS		ENSBTAG00000000130	TNFSF13	ENSBTAG00000050712	EHD1	0.96425	POS
ENSBTAG00000001042	MXD1	ENSBTAG00000030632	ALG10	0.96857	POS		ENSBTAG00000000130	TNFSF13	ENSBTAG00000053015	GZMB	-0.95602	NEG
ENSBTAG00000001042	MXD1	ENSBTAG00000032477	HECTD1	0.96208	POS		ENSBTAG00000000130	TNFSF13	ENSBTAG00000053129	ARL16	0.95015	POS
ENSBTAG00000001042	MXD1	ENSBTAG00000033077	NUFIP2	0.95385	POS		ENSBTAG00000000130	TNFSF13	ENSBTAG00000054242	AKAP17A	0.95451	POS
ENSBTAG00000001042	MXD1	ENSBTAG00000033267	LIN9	0.98145	POS		ENSBTAG00000000131	SENP3	ENSBTAG00000018869	IGSF6	0.95797	POS
ENSBTAG00000001042	MXD1	ENSBTAG00000033690	BARD1	0.97624	POS		ENSBTAG00000000133	CD68	ENSBTAG00000003396	MAFB	0.95525	POS
ENSBTAG00000001042	MXD1	ENSBTAG00000034495	GTF2F2	0.97145	POS		ENSBTAG00000000133	CD68	ENSBTAG00000051464	ENSBTAG00000051464	0.96818	POS
ENSBTAG00000001042	MXD1	ENSBTAG00000038116	ENSBTAG00000038116	0.95244	POS		ENSBTAG00000000137	FRYL	ENSBTAG00000000746	KAT2B	0.97052	POS
ENSBTAG00000001042	MXD1	ENSBTAG00000038126	WIPF2	0.95279	POS		ENSBTAG00000000137	FRYL	ENSBTAG00000013289	PHF8	0.96145	POS
ENSBTAG00000001042	MXD1	ENSBTAG00000038920	VPS13C	0.97032	POS		ENSBTAG00000000139	KMT5A	ENSBTAG00000010852	ENSBTAG00000010852	0.95346	POS
ENSBTAG00000001042	MXD1	ENSBTAG00000039662	ENSBTAG00000039662	0.95284	POS		ENSBTAG00000000176	SP3	ENSBTAG00000000746	KAT2B	0.95711	POS
ENSBTAG00000001042	MXD1	ENSBTAG00000040061	ZBTB38	0.95574	POS		ENSBTAG00000000176	SP3	ENSBTAG00000001042	MXD1	0.98428	POS
ENSBTAG00000001042	MXD1	ENSBTAG00000044007	KLF12	0.96051	POS		ENSBTAG00000000184	EIF2AK3	ENSBTAG00000001042	MXD1	0.98222	POS
ENSBTAG00000001042	MXD1	ENSBTAG00000045582	ARPC5	0.9611	POS		ENSBTAG00000000186	FLAD1	ENSBTAG00000002411	CTNND1	0.98586	POS
ENSBTAG00000001042	MXD1	ENSBTAG00000045703	COX15	0.95838	POS		ENSBTAG00000000186	FLAD1	ENSBTAG00000016918	MYOF	0.95353	POS
ENSBTAG00000001042	MXD1	ENSBTAG00000046394	RPL23A	-0.95294	NEG		ENSBTAG00000000186	FLAD1	ENSBTAG00000039347	CLEC4D	0.96073	POS
ENSBTAG00000001042	MXD1	ENSBTAG00000046612	ZNF292	0.95137	POS		ENSBTAG00000000186	FLAD1	ENSBTAG00000051464	ENSBTAG00000051464	0.97535	POS
ENSBTAG00000001042	MXD1	ENSBTAG00000046941	ENSBTAG00000046941	0.96369	POS		ENSBTAG00000000195	ENSBTAG00000000195	ENSBTAG00000000746	KAT2B	0.96551	POS
ENSBTAG00000001042	MXD1	ENSBTAG00000047628	XPO7	0.96708	POS		ENSBTAG00000000195	ENSBTAG00000000195	ENSBTAG00000054728	ENSBTAG00000054728	0.96578	POS
ENSBTAG00000001042	MXD1	ENSBTAG00000049615	VAMP7	0.95934	POS		ENSBTAG00000000199	PDP1	ENSBTAG00000013562	SKP2	0.97285	POS
ENSBTAG00000001042	MXD1	ENSBTAG00000050482	ZNF148	0.96428	POS		ENSBTAG00000000199	PDP1	ENSBTAG00000023846	ENSBTAG00000023846	0.96245	POS
ENSBTAG00000001042	MXD1	ENSBTAG00000050853	ENSBTAG00000050853	0.96414	POS		ENSBTAG00000000199	PDP1	ENSBTAG00000038490	CLEC4A	0.96367	POS
ENSBTAG00000001042	MXD1	ENSBTAG00000051886	ENSBTAG00000051886	0.95858	POS		ENSBTAG00000000201	LTN1	ENSBTAG00000000746	KAT2B	0.98736	POS
ENSBTAG00000001042	MXD1	ENSBTAG00000052708	RC3H1	0.9651	POS		ENSBTAG00000000201	LTN1	ENSBTAG00000013289	PHF8	0.95646	POS
ENSBTAG00000001042	MXD1	ENSBTAG00000053433	ENSBTAG00000053433	0.96569	POS		ENSBTAG00000000201	LTN1	ENSBTAG00000054728	ENSBTAG00000054728	0.9719	POS
ENSBTAG00000001042	MXD1	ENSBTAG00000054095	GMFB	0.98572	POS		ENSBTAG00000000202	SLC25A19	ENSBTAG00000010830	LRP1	0.97309	POS
ENSBTAG00000001042	MXD1	ENSBTAG00000054388	ENSBTAG00000054388	0.96368	POS		ENSBTAG00000000202	SLC25A19	ENSBTAG00000049547	ENSBTAG00000049547	0.95214	POS
ENSBTAG00000001057	ARFGAP3	ENSBTAG00000010830	LRP1	0.95203	POS		ENSBTAG00000000236	YWHAZ	ENSBTAG00000001042	MXD1	0.97771	POS
ENSBTAG00000001057	ARFGAP3	ENSBTAG00000012387	PAM	0.98498	POS		ENSBTAG00000000266	NAB1	ENSBTAG00000000746	KAT2B	0.95608	POS
ENSBTAG00000001066	PILRA	ENSBTAG00000008591	CAMTA2	0.96459	POS		ENSBTAG00000000267	SMG6	ENSBTAG00000010852	ENSBTAG00000010852	0.95251	POS
ENSBTAG00000001066	PILRA	ENSBTAG00000008802	GID4	0.95305	POS		ENSBTAG00000000269	ENSBTAG00000000269	ENSBTAG00000018869	IGSF6	0.97158	POS
ENSBTAG00000001066	PILRA	ENSBTAG00000013843	ACVRL1	0.96517	POS		ENSBTAG00000000271	MNS1	ENSBTAG00000018524	AMHR2	-0.96653	NEG
ENSBTAG00000001066	PILRA	ENSBTAG00000014269	SCARB1	0.97148	POS		ENSBTAG00000000273	IL5RA	ENSBTAG00000006752	PFKFB4	-0.98425	NEG
ENSBTAG00000001066	PILRA	ENSBTAG00000018735	C13H20orf27	0.96138	POS		ENSBTAG00000000274	YKT6	ENSBTAG00000051307	ENSBTAG00000051307	0.96511	POS
ENSBTAG00000001066	PILRA	ENSBTAG00000026772	ZNF142	0.95484	POS		ENSBTAG00000000285	GUF1	ENSBTAG00000026779	LYZ	0.95086	POS
ENSBTAG00000001105	ANXA4	ENSBTAG00000049346	ENSBTAG00000049346	0.951	POS		ENSBTAG00000000287	GNPDA2	ENSBTAG00000000746	KAT2B	0.97966	POS
ENSBTAG00000001112	SMOX	ENSBTAG00000052659	ENSBTAG00000052659	0.98339	POS		ENSBTAG00000000287	GNPDA2	ENSBTAG00000054728	ENSBTAG00000054728	0.95688	POS
ENSBTAG00000001114	PRKD3	ENSBTAG00000039132	ENSBTAG00000039132	0.97337	POS		ENSBTAG00000000288	UPF2	ENSBTAG00000045948	CSF2RA	-0.9751	NEG
ENSBTAG00000001142	GNE	ENSBTAG00000013289	PHF8	0.95296	POS		ENSBTAG00000000288	UPF2	ENSBTAG00000051704	TNFRSF10D	-0.98473	NEG
ENSBTAG00000001153	TLE2	ENSBTAG00000045948	CSF2RA	-0.96087	NEG		ENSBTAG00000000291	DHTKD1	ENSBTAG00000000671	PARP3	0.98392	POS
ENSBTAG00000001160	GMEB1	ENSBTAG00000030814	TFF2	-0.95693	NEG		ENSBTAG00000000291	DHTKD1	ENSBTAG00000000873	SLC13A3	0.97147	POS
ENSBTAG00000001164	ACAD10	ENSBTAG00000012278	MTMR12	0.96149	POS		ENSBTAG00000000291	DHTKD1	ENSBTAG00000005273	IL1R1	0.98719	POS
ENSBTAG00000001199	DAP3	ENSBTAG00000030814	TFF2	-0.95012	NEG		ENSBTAG00000000291	DHTKD1	ENSBTAG00000012052	PADI4	0.96597	POS
ENSBTAG00000001204	JCAD	ENSBTAG00000010852	ENSBTAG00000010852	-0.95933	NEG		ENSBTAG00000000291	DHTKD1	ENSBTAG00000012278	MTMR12	0.9817	POS
ENSBTAG00000001246	ATP1A1	ENSBTAG00000004547	OLR1	0.98772	POS		ENSBTAG00000000291	DHTKD1	ENSBTAG00000013289	PHF8	0.95014	POS
ENSBTAG00000001246	ATP1A1	ENSBTAG00000039132	ENSBTAG00000039132	0.97002	POS		ENSBTAG00000000291	DHTKD1	ENSBTAG00000013562	SKP2	0.97101	POS
ENSBTAG00000001252	HIVEP1	ENSBTAG00000018524	AMHR2	0.97273	POS		ENSBTAG00000000291	DHTKD1	ENSBTAG00000014898	HK3	0.9553	POS
ENSBTAG00000001283	RIC1	ENSBTAG00000013289	PHF8	0.97245	POS		ENSBTAG00000000291	DHTKD1	ENSBTAG00000014906	VCAN	0.95392	POS
ENSBTAG00000001283	RIC1	ENSBTAG00000039132	ENSBTAG00000039132	0.97599	POS		ENSBTAG00000000291	DHTKD1	ENSBTAG00000038490	CLEC4A	0.96349	POS
ENSBTAG00000001283	RIC1	ENSBTAG00000051464	ENSBTAG00000051464	0.95748	POS		ENSBTAG00000000292	TCIRG1	ENSBTAG00000000671	PARP3	0.95497	POS
ENSBTAG00000001305	ATP2B2	ENSBTAG00000020704	RAMP3	0.95238	POS		ENSBTAG00000000292	TCIRG1	ENSBTAG00000008591	CAMTA2	0.9789	POS
ENSBTAG00000001356	USP38	ENSBTAG00000013289	PHF8	0.96319	POS		ENSBTAG00000000292	TCIRG1	ENSBTAG00000013670	SLC46A2	0.96448	POS
ENSBTAG00000001395	C1H21orf91	ENSBTAG00000051464	ENSBTAG00000051464	0.97038	POS		ENSBTAG00000000292	TCIRG1	ENSBTAG00000014898	HK3	0.96993	POS
ENSBTAG00000001396	ADAMTS7	ENSBTAG00000011103	SLC8B1	-0.96987	NEG		ENSBTAG00000000292	TCIRG1	ENSBTAG00000014906	VCAN	0.97904	POS
ENSBTAG00000001398	ATP2A2	ENSBTAG00000039132	ENSBTAG00000039132	0.95516	POS		ENSBTAG00000000292	TCIRG1	ENSBTAG00000020797	CABLES2	0.96745	POS
ENSBTAG00000001398	ATP2A2	ENSBTAG00000051464	ENSBTAG00000051464	0.97362	POS		ENSBTAG00000000297	ZNF330	ENSBTAG00000054728	ENSBTAG00000054728	0.95125	POS
ENSBTAG00000001410	GRAMD1B	ENSBTAG00000023730	TUBB3	0.96198	POS		ENSBTAG00000000321	TBL2	ENSBTAG00000000746	KAT2B	0.97435	POS
ENSBTAG00000001465	P2RY1	ENSBTAG00000052659	ENSBTAG00000052659	0.95144	POS		ENSBTAG00000000321	TBL2	ENSBTAG00000013289	PHF8	0.97629	POS
ENSBTAG00000001474	NRGN	ENSBTAG00000019708	ACSL6	-0.95626	NEG		ENSBTAG00000000330	ALDH16A1	ENSBTAG00000004680	SLC13A5	0.95072	POS
ENSBTAG00000001499	TRIM33	ENSBTAG00000013289	PHF8	0.9558	POS		ENSBTAG00000000336	ENSBTAG00000000336	ENSBTAG00000009051	MMP19	0.95739	POS
ENSBTAG00000001499	TRIM33	ENSBTAG00000039132	ENSBTAG00000039132	0.96639	POS		ENSBTAG00000000336	ENSBTAG00000000336	ENSBTAG00000012387	PAM	0.95308	POS
ENSBTAG00000001499	TRIM33	ENSBTAG00000051464	ENSBTAG00000051464	0.96447	POS		ENSBTAG00000000340	ADNP	ENSBTAG00000054728	ENSBTAG00000054728	0.96304	POS
ENSBTAG00000001506	HTT	ENSBTAG00000013289	PHF8	0.95634	POS		ENSBTAG00000000342	PLOD3	ENSBTAG00000031890	DOCK1	0.98397	POS
ENSBTAG00000001512	ZFP64	ENSBTAG00000004547	OLR1	0.97043	POS		ENSBTAG00000000342	PLOD3	ENSBTAG00000049547	ENSBTAG00000049547	0.98281	POS
ENSBTAG00000001518	ISG20L2	ENSBTAG00000003326	NAIP	0.95027	POS		ENSBTAG00000000359	EIF3J	ENSBTAG00000051464	ENSBTAG00000051464	-0.97367	NEG
ENSBTAG00000001594	ARL6IP4	ENSBTAG00000003326	NAIP	-0.97098	NEG		ENSBTAG00000000359	EIF3J	ENSBTAG00000051704	TNFRSF10D	-0.95316	NEG
ENSBTAG00000001607	TMEM41B	ENSBTAG00000003326	NAIP	0.96058	POS		ENSBTAG00000000362	SPG11	ENSBTAG00000005273	IL1R1	0.97383	POS
ENSBTAG00000001607	TMEM41B	ENSBTAG00000012387	PAM	0.95518	POS		ENSBTAG00000000362	SPG11	ENSBTAG00000008591	CAMTA2	0.97365	POS
ENSBTAG00000001617	G2E3	ENSBTAG00000013289	PHF8	0.97642	POS		ENSBTAG00000000362	SPG11	ENSBTAG00000011103	SLC8B1	0.96259	POS
ENSBTAG00000001631	KIFC1	ENSBTAG00000014898	HK3	0.97147	POS		ENSBTAG00000000362	SPG11	ENSBTAG00000012278	MTMR12	0.97473	POS
ENSBTAG00000001660	SPTY2D1	ENSBTAG00000039132	ENSBTAG00000039132	0.97353	POS		ENSBTAG00000000362	SPG11	ENSBTAG00000013289	PHF8	0.97871	POS
ENSBTAG00000001660	SPTY2D1	ENSBTAG00000051464	ENSBTAG00000051464	0.96124	POS		ENSBTAG00000000362	SPG11	ENSBTAG00000015562	PLBD1	0.95535	POS
ENSBTAG00000001714	MFSD9	ENSBTAG00000020797	CABLES2	0.96208	POS		ENSBTAG00000000362	SPG11	ENSBTAG00000039132	ENSBTAG00000039132	0.97749	POS
ENSBTAG00000001717	AURKB	ENSBTAG00000014898	HK3	0.97046	POS		ENSBTAG00000000363	BDP1	ENSBTAG00000051307	ENSBTAG00000051307	-0.96363	NEG
ENSBTAG00000001737	TUT7	ENSBTAG00000013289	PHF8	0.969	POS		ENSBTAG00000000372	TIPIN	ENSBTAG00000010328	KCNK17	0.95957	POS
ENSBTAG00000001737	TUT7	ENSBTAG00000051464	ENSBTAG00000051464	0.96813	POS		ENSBTAG00000000372	TIPIN	ENSBTAG00000012278	MTMR12	0.96689	POS
ENSBTAG00000001810	SCAF11	ENSBTAG00000039132	ENSBTAG00000039132	0.95145	POS		ENSBTAG00000000372	TIPIN	ENSBTAG00000012519	XDH	0.952	POS
ENSBTAG00000001810	SCAF11	ENSBTAG00000051464	ENSBTAG00000051464	0.96252	POS		ENSBTAG00000000372	TIPIN	ENSBTAG00000013289	PHF8	0.96536	POS
ENSBTAG00000001814	PLXND1	ENSBTAG00000004680	SLC13A5	0.99106	POS		ENSBTAG00000000372	TIPIN	ENSBTAG00000013562	SKP2	0.99773	POS
ENSBTAG00000001840	INO80B	ENSBTAG00000013562	SKP2	0.98562	POS		ENSBTAG00000000372	TIPIN	ENSBTAG00000031890	DOCK1	0.97073	POS
ENSBTAG00000001840	INO80B	ENSBTAG00000024928	TNFRSF1B	0.97277	POS		ENSBTAG00000000372	TIPIN	ENSBTAG00000038490	CLEC4A	0.98438	POS
ENSBTAG00000001840	INO80B	ENSBTAG00000049547	ENSBTAG00000049547	0.95499	POS		ENSBTAG00000000375	SSRP1	ENSBTAG00000045948	CSF2RA	0.97515	POS
ENSBTAG00000001887	STAM2	ENSBTAG00000039132	ENSBTAG00000039132	0.95545	POS		ENSBTAG00000000385	ZBTB18	ENSBTAG00000054728	ENSBTAG00000054728	0.97583	POS
ENSBTAG00000001895	PGGT1B	ENSBTAG00000013289	PHF8	0.96231	POS		ENSBTAG00000000387	NICN1	ENSBTAG00000012052	PADI4	0.95276	POS
ENSBTAG00000001919	ZNF652	ENSBTAG00000051464	ENSBTAG00000051464	0.96564	POS		ENSBTAG00000000396	PIM1	ENSBTAG00000008808	CCDC17	-0.96996	NEG
ENSBTAG00000001920	POLQ	ENSBTAG00000051464	ENSBTAG00000051464	0.95987	POS		ENSBTAG00000000409	CDC40	ENSBTAG00000030814	TFF2	-0.97938	NEG
ENSBTAG00000001926	RAD23B	ENSBTAG00000039132	ENSBTAG00000039132	0.95569	POS		ENSBTAG00000000411	HGS	ENSBTAG00000008591	CAMTA2	0.98114	POS
ENSBTAG00000001928	PDIA6	ENSBTAG00000005769	NPHP3	0.97248	POS		ENSBTAG00000000411	HGS	ENSBTAG00000020797	CABLES2	0.96945	POS
ENSBTAG00000002010	PI4K2A	ENSBTAG00000018524	AMHR2	0.95736	POS		ENSBTAG00000000422	TSHZ1	ENSBTAG00000051464	ENSBTAG00000051464	-0.96649	NEG
ENSBTAG00000002012	CIAO2A	ENSBTAG00000018869	IGSF6	0.95276	POS		ENSBTAG00000000439	SFSWAP	ENSBTAG00000011103	SLC8B1	0.96627	POS
ENSBTAG00000002021	BNIP1	ENSBTAG00000005769	NPHP3	0.96203	POS		ENSBTAG00000000439	SFSWAP	ENSBTAG00000014432	HNMT	0.95259	POS
ENSBTAG00000002025	AMIGO2	ENSBTAG00000038490	CLEC4A	0.9518	POS		ENSBTAG00000000455	CREBZF	ENSBTAG00000054728	ENSBTAG00000054728	0.96163	POS
ENSBTAG00000002033	UBXN2A	ENSBTAG00000010852	ENSBTAG00000010852	-0.95405	NEG		ENSBTAG00000000484	HYAL2	ENSBTAG00000018869	IGSF6	0.97839	POS
ENSBTAG00000002034	MFSD2B	ENSBTAG00000052659	ENSBTAG00000052659	0.95525	POS		ENSBTAG00000000494	PDE4D	ENSBTAG00000000746	KAT2B	0.97442	POS
ENSBTAG00000002036	CACNB1	ENSBTAG00000030814	TFF2	-0.95704	NEG		ENSBTAG00000000494	PDE4D	ENSBTAG00000005273	IL1R1	0.96443	POS
ENSBTAG00000002048	PTPN11	ENSBTAG00000051464	ENSBTAG00000051464	0.98209	POS		ENSBTAG00000000494	PDE4D	ENSBTAG00000011103	SLC8B1	0.95657	POS
ENSBTAG00000002051	ARAP1	ENSBTAG00000016918	MYOF	0.95031	POS		ENSBTAG00000000494	PDE4D	ENSBTAG00000012278	MTMR12	0.97076	POS
ENSBTAG00000002051	ARAP1	ENSBTAG00000024928	TNFRSF1B	0.98242	POS		ENSBTAG00000000494	PDE4D	ENSBTAG00000013289	PHF8	0.98168	POS
ENSBTAG00000002051	ARAP1	ENSBTAG00000049547	ENSBTAG00000049547	0.96491	POS		ENSBTAG00000000500	PINX1	ENSBTAG00000051464	ENSBTAG00000051464	-0.95178	NEG
ENSBTAG00000002096	FCGR3A	ENSBTAG00000038737	P2RY6	0.95314	POS		ENSBTAG00000000526	TOPBP1	ENSBTAG00000000746	KAT2B	0.98844	POS
ENSBTAG00000002101	GDE1	ENSBTAG00000012519	XDH	0.95754	POS		ENSBTAG00000000545	PPP4R3B	ENSBTAG00000000746	KAT2B	0.96228	POS
ENSBTAG00000002101	GDE1	ENSBTAG00000013843	ACVRL1	0.96066	POS		ENSBTAG00000000560	ENSBTAG00000000560	ENSBTAG00000051307	ENSBTAG00000051307	0.98469	POS
ENSBTAG00000002117	KIF18A	ENSBTAG00000013562	SKP2	0.98113	POS		ENSBTAG00000000563	MYD88	ENSBTAG00000006910	ASRGL1	0.95661	POS
ENSBTAG00000002117	KIF18A	ENSBTAG00000024928	TNFRSF1B	0.96527	POS		ENSBTAG00000000563	MYD88	ENSBTAG00000013334	CSF3R	0.97022	POS
ENSBTAG00000002148	RAB3D	ENSBTAG00000010328	KCNK17	0.96616	POS		ENSBTAG00000000563	MYD88	ENSBTAG00000055252	UBE2E1	-0.95498	NEG
ENSBTAG00000002175	SRPK2	ENSBTAG00000005650	SKAP2	-0.96878	NEG		ENSBTAG00000000569	HES1	ENSBTAG00000054728	ENSBTAG00000054728	-0.96262	NEG
ENSBTAG00000002177	PIKFYVE	ENSBTAG00000013289	PHF8	0.96955	POS		ENSBTAG00000000570	RET	ENSBTAG00000016918	MYOF	0.95247	POS
ENSBTAG00000002177	PIKFYVE	ENSBTAG00000039132	ENSBTAG00000039132	0.96154	POS		ENSBTAG00000000571	ARHGAP27	ENSBTAG00000008591	CAMTA2	0.95575	POS
ENSBTAG00000002187	SERINC3	ENSBTAG00000039132	ENSBTAG00000039132	0.97527	POS		ENSBTAG00000000571	ARHGAP27	ENSBTAG00000051704	TNFRSF10D	0.95602	POS
ENSBTAG00000002187	SERINC3	ENSBTAG00000051464	ENSBTAG00000051464	0.95018	POS		ENSBTAG00000000598	CST3	ENSBTAG00000001066	PILRA	0.96706	POS
ENSBTAG00000002190	DOCK8	ENSBTAG00000039132	ENSBTAG00000039132	0.96223	POS		ENSBTAG00000000598	CST3	ENSBTAG00000007213	SIRPA	0.98014	POS
ENSBTAG00000002202	CRAMP1	ENSBTAG00000004547	OLR1	0.96266	POS		ENSBTAG00000000598	CST3	ENSBTAG00000013843	ACVRL1	0.98798	POS
ENSBTAG00000002202	CRAMP1	ENSBTAG00000013289	PHF8	0.98145	POS		ENSBTAG00000000599	CCNI	ENSBTAG00000023846	ENSBTAG00000023846	-0.95086	NEG
ENSBTAG00000002202	CRAMP1	ENSBTAG00000039132	ENSBTAG00000039132	0.9704	POS		ENSBTAG00000000607	ABCF2	ENSBTAG00000008591	CAMTA2	0.95088	POS
ENSBTAG00000002202	CRAMP1	ENSBTAG00000051464	ENSBTAG00000051464	0.95373	POS		ENSBTAG00000000616	GPR161	ENSBTAG00000018869	IGSF6	0.97398	POS
ENSBTAG00000002226	FBXO31	ENSBTAG00000020355	KLF4	0.96447	POS		ENSBTAG00000000621	CATSPERG	ENSBTAG00000008591	CAMTA2	0.97284	POS
ENSBTAG00000002236	TRPC4AP	ENSBTAG00000054728	ENSBTAG00000054728	0.95169	POS		ENSBTAG00000000621	CATSPERG	ENSBTAG00000020797	CABLES2	0.99211	POS
ENSBTAG00000002286	DNAJC18	ENSBTAG00000039347	CLEC4D	0.9513	POS		ENSBTAG00000000639	APRT	ENSBTAG00000013562	SKP2	-0.97283	NEG
ENSBTAG00000002291	ZBTB41	ENSBTAG00000051464	ENSBTAG00000051464	0.95701	POS		ENSBTAG00000000639	APRT	ENSBTAG00000024928	TNFRSF1B	-0.97754	NEG
ENSBTAG00000002303	GLG1	ENSBTAG00000004547	OLR1	0.9526	POS		ENSBTAG00000000639	APRT	ENSBTAG00000038490	CLEC4A	-0.98265	NEG
ENSBTAG00000002303	GLG1	ENSBTAG00000018524	AMHR2	0.96093	POS		ENSBTAG00000000646	ANAPC4	ENSBTAG00000012052	PADI4	0.97047	POS
ENSBTAG00000002313	ITPR2	ENSBTAG00000039132	ENSBTAG00000039132	0.95646	POS		ENSBTAG00000000656	NFATC1	ENSBTAG00000018524	AMHR2	0.96733	POS
ENSBTAG00000002336	RCOR1	ENSBTAG00000013289	PHF8	0.95504	POS		ENSBTAG00000000670	RRP9	ENSBTAG00000002411	CTNND1	0.97703	POS
ENSBTAG00000002345	SETD1A	ENSBTAG00000004547	OLR1	0.95431	POS		ENSBTAG00000000670	RRP9	ENSBTAG00000016918	MYOF	0.95777	POS
ENSBTAG00000002362	APOLD1	ENSBTAG00000052659	ENSBTAG00000052659	0.95113	POS		ENSBTAG00000000671	PARP3	ENSBTAG00000000785	PASK	0.96041	POS
ENSBTAG00000002382	DDX10	ENSBTAG00000012519	XDH	-0.95463	NEG		ENSBTAG00000000671	PARP3	ENSBTAG00000000873	SLC13A3	0.97938	POS
ENSBTAG00000002382	DDX10	ENSBTAG00000048980	ENSBTAG00000048980	-0.97324	NEG		ENSBTAG00000000671	PARP3	ENSBTAG00000000920	DNAH17	0.97808	POS
ENSBTAG00000002393	C23H6orf89	ENSBTAG00000018524	AMHR2	0.9581	POS		ENSBTAG00000000671	PARP3	ENSBTAG00000000988	BRCA2	0.97821	POS
ENSBTAG00000002411	CTNND1	ENSBTAG00000003880	EMILIN2	0.97587	POS		ENSBTAG00000000671	PARP3	ENSBTAG00000001179	TEP1	0.97424	POS
ENSBTAG00000002411	CTNND1	ENSBTAG00000007578	SHTN1	0.96958	POS		ENSBTAG00000000671	PARP3	ENSBTAG00000001321	IL1B	0.9633	POS
ENSBTAG00000002411	CTNND1	ENSBTAG00000008504	SYNGR3	0.97432	POS		ENSBTAG00000000671	PARP3	ENSBTAG00000001352	ENTR1	0.98491	POS
ENSBTAG00000002411	CTNND1	ENSBTAG00000008600	TRAF3IP2	0.95263	POS		ENSBTAG00000000671	PARP3	ENSBTAG00000001450	APBB3	0.97377	POS
ENSBTAG00000002411	CTNND1	ENSBTAG00000008880	POGLUT2	0.95038	POS		ENSBTAG00000000671	PARP3	ENSBTAG00000001567	LRRK1	0.98831	POS
ENSBTAG00000002411	CTNND1	ENSBTAG00000009183	SHISA5	0.97306	POS		ENSBTAG00000000671	PARP3	ENSBTAG00000001592	INSIG1	0.98789	POS
ENSBTAG00000002411	CTNND1	ENSBTAG00000009513	TGFBI	0.97186	POS		ENSBTAG00000000671	PARP3	ENSBTAG00000001889	C22H3orf14	0.95741	POS
ENSBTAG00000002411	CTNND1	ENSBTAG00000011278	XYLB	0.95176	POS		ENSBTAG00000000671	PARP3	ENSBTAG00000002015	RPS6KA6	0.95029	POS
ENSBTAG00000002411	CTNND1	ENSBTAG00000011332	TRIM68	0.96355	POS		ENSBTAG00000000671	PARP3	ENSBTAG00000002189	ALG1	0.98469	POS
ENSBTAG00000002411	CTNND1	ENSBTAG00000012387	PAM	0.95754	POS		ENSBTAG00000000671	PARP3	ENSBTAG00000002418	TICRR	0.96119	POS
ENSBTAG00000002411	CTNND1	ENSBTAG00000013138	TDP1	0.97998	POS		ENSBTAG00000000671	PARP3	ENSBTAG00000002434	WDR18	0.96875	POS
ENSBTAG00000002411	CTNND1	ENSBTAG00000013555	ACVR1B	0.96757	POS		ENSBTAG00000000671	PARP3	ENSBTAG00000002479	PANK4	0.97973	POS
ENSBTAG00000002411	CTNND1	ENSBTAG00000013981	SPTSSA	0.96079	POS		ENSBTAG00000000671	PARP3	ENSBTAG00000002620	DNA2	0.98067	POS
ENSBTAG00000002411	CTNND1	ENSBTAG00000014146	SPCS3	0.95422	POS		ENSBTAG00000000671	PARP3	ENSBTAG00000002645	SH3BP5L	0.95087	POS
ENSBTAG00000002411	CTNND1	ENSBTAG00000014665	ADAMTS2	0.96534	POS		ENSBTAG00000000671	PARP3	ENSBTAG00000002704	POMT2	0.95366	POS
ENSBTAG00000002411	CTNND1	ENSBTAG00000015032	CD14	0.97262	POS		ENSBTAG00000000671	PARP3	ENSBTAG00000002736	DNMT1	0.95918	POS
ENSBTAG00000002411	CTNND1	ENSBTAG00000015815	CFP	0.9859	POS		ENSBTAG00000000671	PARP3	ENSBTAG00000003695	WDR45B	0.9578	POS
ENSBTAG00000002411	CTNND1	ENSBTAG00000052822	C3H1orf162	0.9699	POS		ENSBTAG00000000671	PARP3	ENSBTAG00000003773	SLC25A13	0.96715	POS
ENSBTAG00000002423	PSMD12	ENSBTAG00000039132	ENSBTAG00000039132	0.95095	POS		ENSBTAG00000000671	PARP3	ENSBTAG00000003843	SMARCAL1	0.96435	POS
ENSBTAG00000002431	TRIM24	ENSBTAG00000003326	NAIP	0.96354	POS		ENSBTAG00000000671	PARP3	ENSBTAG00000003849	GNL2	0.95592	POS
ENSBTAG00000002462	MRPL47	ENSBTAG00000004714	MCEMP1	0.95555	POS		ENSBTAG00000000671	PARP3	ENSBTAG00000004018	DGKA	0.96821	POS
ENSBTAG00000002468	RPS28	ENSBTAG00000013289	PHF8	-0.9554	NEG		ENSBTAG00000000671	PARP3	ENSBTAG00000004286	CDC45	0.95714	POS
ENSBTAG00000002493	VPS35	ENSBTAG00000013289	PHF8	0.95021	POS		ENSBTAG00000000671	PARP3	ENSBTAG00000004329	RELL1	0.95762	POS
ENSBTAG00000002504	IREB2	ENSBTAG00000013289	PHF8	0.97492	POS		ENSBTAG00000000671	PARP3	ENSBTAG00000004376	PAN2	0.97871	POS
ENSBTAG00000002504	IREB2	ENSBTAG00000039132	ENSBTAG00000039132	0.97702	POS		ENSBTAG00000000671	PARP3	ENSBTAG00000004873	CCNL2	0.95189	POS
ENSBTAG00000002504	IREB2	ENSBTAG00000051464	ENSBTAG00000051464	0.97464	POS		ENSBTAG00000000671	PARP3	ENSBTAG00000005002	GALE	0.98039	POS
ENSBTAG00000002555	PDZK1IP1	ENSBTAG00000052659	ENSBTAG00000052659	0.96334	POS		ENSBTAG00000000671	PARP3	ENSBTAG00000005158	NAPG	0.96769	POS
ENSBTAG00000002563	WDR45	ENSBTAG00000020704	RAMP3	-0.9504	NEG		ENSBTAG00000000671	PARP3	ENSBTAG00000005213	ZWILCH	0.98334	POS
ENSBTAG00000002568	GPKOW	ENSBTAG00000045948	CSF2RA	0.9863	POS		ENSBTAG00000000671	PARP3	ENSBTAG00000005265	ZCCHC9	0.95251	POS
ENSBTAG00000002594	ZNF436	ENSBTAG00000026779	LYZ	0.96082	POS		ENSBTAG00000000671	PARP3	ENSBTAG00000005273	IL1R1	0.98515	POS
ENSBTAG00000002603	PRPF39	ENSBTAG00000030814	TFF2	-0.9593	NEG		ENSBTAG00000000671	PARP3	ENSBTAG00000005753	PARP6	0.95545	POS
ENSBTAG00000002620	DNA2	ENSBTAG00000013562	SKP2	0.95017	POS		ENSBTAG00000000671	PARP3	ENSBTAG00000005932	FAM184B	0.98279	POS
ENSBTAG00000002650	ZPR1	ENSBTAG00000055252	UBE2E1	0.9512	POS		ENSBTAG00000000671	PARP3	ENSBTAG00000005957	CSE1L	0.98092	POS
ENSBTAG00000002669	RASSF4	ENSBTAG00000005448	ENSBTAG00000005448	0.97693	POS		ENSBTAG00000000671	PARP3	ENSBTAG00000005997	ENSBTAG00000005997	0.99074	POS
ENSBTAG00000002669	RASSF4	ENSBTAG00000010328	KCNK17	0.9858	POS		ENSBTAG00000000671	PARP3	ENSBTAG00000006103	XRCC6	0.9604	POS
ENSBTAG00000002676	SAE1	ENSBTAG00000013289	PHF8	0.96594	POS		ENSBTAG00000000671	PARP3	ENSBTAG00000006161	MET	0.95438	POS
ENSBTAG00000002676	SAE1	ENSBTAG00000039132	ENSBTAG00000039132	0.96017	POS		ENSBTAG00000000671	PARP3	ENSBTAG00000006268	IKBKG	0.96489	POS
ENSBTAG00000002676	SAE1	ENSBTAG00000051464	ENSBTAG00000051464	0.95343	POS		ENSBTAG00000000671	PARP3	ENSBTAG00000006470	TTBK2	0.95116	POS
ENSBTAG00000002703	ATP6V1A	ENSBTAG00000013289	PHF8	0.95065	POS		ENSBTAG00000000671	PARP3	ENSBTAG00000006587	ZNF367	0.96592	POS
ENSBTAG00000002705	REC8	ENSBTAG00000009051	MMP19	0.96779	POS		ENSBTAG00000000671	PARP3	ENSBTAG00000006910	ASRGL1	0.96169	POS
ENSBTAG00000002705	REC8	ENSBTAG00000012052	PADI4	0.9675	POS		ENSBTAG00000000671	PARP3	ENSBTAG00000006958	C23H6orf136	0.96146	POS
ENSBTAG00000002708	MRPL42	ENSBTAG00000020704	RAMP3	-0.98058	NEG		ENSBTAG00000000671	PARP3	ENSBTAG00000006960	DHX16	0.96506	POS
ENSBTAG00000002726	CDC27	ENSBTAG00000013289	PHF8	0.96756	POS		ENSBTAG00000000671	PARP3	ENSBTAG00000007581	ADORA2B	0.95157	POS
ENSBTAG00000002727	PHACTR4	ENSBTAG00000012278	MTMR12	0.9502	POS		ENSBTAG00000000671	PARP3	ENSBTAG00000007599	IKBKB	0.95319	POS
ENSBTAG00000002734	EIF3G	ENSBTAG00000020797	CABLES2	-0.95212	NEG		ENSBTAG00000000671	PARP3	ENSBTAG00000007829	CSAD	0.95056	POS
ENSBTAG00000002755	ANKRD12	ENSBTAG00000005769	NPHP3	-0.9638	NEG		ENSBTAG00000000671	PARP3	ENSBTAG00000007860	ASPM	0.96661	POS
ENSBTAG00000002768	SLC35A2	ENSBTAG00000010328	KCNK17	0.95903	POS		ENSBTAG00000000671	PARP3	ENSBTAG00000007888	EFR3B	0.97447	POS
ENSBTAG00000002769	AP1G1	ENSBTAG00000051464	ENSBTAG00000051464	0.95454	POS		ENSBTAG00000000671	PARP3	ENSBTAG00000007930	NCOA6	0.9675	POS
ENSBTAG00000002784	COPS5	ENSBTAG00000030814	TFF2	-0.95758	NEG		ENSBTAG00000000671	PARP3	ENSBTAG00000007962	ATP9A	0.95497	POS
ENSBTAG00000002786	ENSBTAG00000002786	ENSBTAG00000010328	KCNK17	0.95276	POS		ENSBTAG00000000671	PARP3	ENSBTAG00000008227	LIPT2	0.99421	POS
ENSBTAG00000002820	RBBP7	ENSBTAG00000013289	PHF8	0.9753	POS		ENSBTAG00000000671	PARP3	ENSBTAG00000008259	ACOD1	0.96068	POS
ENSBTAG00000002820	RBBP7	ENSBTAG00000039132	ENSBTAG00000039132	0.97337	POS		ENSBTAG00000000671	PARP3	ENSBTAG00000008695	TCF3	0.96351	POS
ENSBTAG00000002834	CCDC69	ENSBTAG00000018524	AMHR2	0.95278	POS		ENSBTAG00000000671	PARP3	ENSBTAG00000008826	RBBP9	0.97737	POS
ENSBTAG00000002836	TAF3	ENSBTAG00000052659	ENSBTAG00000052659	0.95824	POS		ENSBTAG00000000671	PARP3	ENSBTAG00000008985	PCBP1	0.9573	POS
ENSBTAG00000002859	ENSBTAG00000002859	ENSBTAG00000020453	CLEC5A	-0.95294	NEG		ENSBTAG00000000671	PARP3	ENSBTAG00000009410	TBRG1	0.95267	POS
ENSBTAG00000002879	DCPS	ENSBTAG00000014898	HK3	0.95699	POS		ENSBTAG00000000671	PARP3	ENSBTAG00000009519	TRIM23	0.97194	POS
ENSBTAG00000002882	LMNB1	ENSBTAG00000013289	PHF8	0.95591	POS		ENSBTAG00000000671	PARP3	ENSBTAG00000009752	CD70	0.95052	POS
ENSBTAG00000002882	LMNB1	ENSBTAG00000013562	SKP2	0.97535	POS		ENSBTAG00000000671	PARP3	ENSBTAG00000010254	MAP3K6	0.96207	POS
ENSBTAG00000002882	LMNB1	ENSBTAG00000024928	TNFRSF1B	0.9554	POS		ENSBTAG00000000671	PARP3	ENSBTAG00000010511	KAT8	0.96431	POS
ENSBTAG00000002922	GAB2	ENSBTAG00000051464	ENSBTAG00000051464	0.95078	POS		ENSBTAG00000000671	PARP3	ENSBTAG00000010519	NEURL4	0.95826	POS
ENSBTAG00000002937	ADGRE3	ENSBTAG00000052659	ENSBTAG00000052659	0.95036	POS		ENSBTAG00000000671	PARP3	ENSBTAG00000010682	DDR1	0.96525	POS
ENSBTAG00000002941	FES	ENSBTAG00000020797	CABLES2	0.96368	POS		ENSBTAG00000000671	PARP3	ENSBTAG00000010927	CBFA2T3	0.97418	POS
ENSBTAG00000002948	SETD2	ENSBTAG00000013289	PHF8	0.95854	POS		ENSBTAG00000000671	PARP3	ENSBTAG00000011129	QSOX2	0.95663	POS
ENSBTAG00000002956	ZNF674	ENSBTAG00000030814	TFF2	-0.9628	NEG		ENSBTAG00000000671	PARP3	ENSBTAG00000011491	WDR81	0.95707	POS
ENSBTAG00000003021	SP1	ENSBTAG00000054728	ENSBTAG00000054728	0.95112	POS		ENSBTAG00000000671	PARP3	ENSBTAG00000011772	PPP1R12B	0.96995	POS
ENSBTAG00000003034	GATAD2A	ENSBTAG00000003326	NAIP	0.95659	POS		ENSBTAG00000000671	PARP3	ENSBTAG00000011790	MED14	0.9637	POS
ENSBTAG00000003038	TAP2	ENSBTAG00000039132	ENSBTAG00000039132	0.95659	POS		ENSBTAG00000000671	PARP3	ENSBTAG00000012278	MTMR12	0.95248	POS
ENSBTAG00000003040	RALGAPB	ENSBTAG00000051464	ENSBTAG00000051464	0.97814	POS		ENSBTAG00000000671	PARP3	ENSBTAG00000012664	NDST2	0.96126	POS
ENSBTAG00000003062	FHIP2A	ENSBTAG00000013289	PHF8	0.9512	POS		ENSBTAG00000000671	PARP3	ENSBTAG00000012704	MMS19	0.95239	POS
ENSBTAG00000003062	FHIP2A	ENSBTAG00000039132	ENSBTAG00000039132	0.96538	POS		ENSBTAG00000000671	PARP3	ENSBTAG00000012955	TRUB1	0.9611	POS
ENSBTAG00000003062	FHIP2A	ENSBTAG00000051464	ENSBTAG00000051464	0.96057	POS		ENSBTAG00000000671	PARP3	ENSBTAG00000012976	WLS	0.97675	POS
ENSBTAG00000003097	DENND4C	ENSBTAG00000013289	PHF8	0.97738	POS		ENSBTAG00000000671	PARP3	ENSBTAG00000013244	HDAC6	0.97714	POS
ENSBTAG00000003111	ATM	ENSBTAG00000013289	PHF8	0.95239	POS		ENSBTAG00000000671	PARP3	ENSBTAG00000013302	R3HDM1	0.96108	POS
ENSBTAG00000003111	ATM	ENSBTAG00000039132	ENSBTAG00000039132	0.95127	POS		ENSBTAG00000000671	PARP3	ENSBTAG00000013334	CSF3R	0.97479	POS
ENSBTAG00000003111	ATM	ENSBTAG00000051464	ENSBTAG00000051464	0.9641	POS		ENSBTAG00000000671	PARP3	ENSBTAG00000013436	HAUS5	0.9604	POS
ENSBTAG00000003116	MTMR6	ENSBTAG00000030814	TFF2	-0.95791	NEG		ENSBTAG00000000671	PARP3	ENSBTAG00000013475	TRAF3	0.98352	POS
ENSBTAG00000003128	SPATA6	ENSBTAG00000023929	FOSL2	0.95116	POS		ENSBTAG00000000671	PARP3	ENSBTAG00000013483	TAF1A	0.95746	POS
ENSBTAG00000003151	DNAJB11	ENSBTAG00000009051	MMP19	0.96391	POS		ENSBTAG00000000671	PARP3	ENSBTAG00000013689	MCTP2	0.95142	POS
ENSBTAG00000003151	DNAJB11	ENSBTAG00000016918	MYOF	0.95986	POS		ENSBTAG00000000671	PARP3	ENSBTAG00000013750	B3GALNT2	0.96346	POS
ENSBTAG00000003168	HNRNPUL1	ENSBTAG00000009051	MMP19	0.97077	POS		ENSBTAG00000000671	PARP3	ENSBTAG00000014002	CEP95	0.99025	POS
ENSBTAG00000003184	GATA1	ENSBTAG00000052659	ENSBTAG00000052659	0.96611	POS		ENSBTAG00000000671	PARP3	ENSBTAG00000014020	RTKN2	0.95431	POS
ENSBTAG00000003221	ATF7IP	ENSBTAG00000051464	ENSBTAG00000051464	0.96611	POS		ENSBTAG00000000671	PARP3	ENSBTAG00000014172	FGD2	0.97091	POS
ENSBTAG00000003232	RAB29	ENSBTAG00000012278	MTMR12	0.95047	POS		ENSBTAG00000000671	PARP3	ENSBTAG00000014217	HHEX	0.95722	POS
ENSBTAG00000003235	DHDDS	ENSBTAG00000004547	OLR1	0.95148	POS		ENSBTAG00000000671	PARP3	ENSBTAG00000014730	NCAPD2	0.95897	POS
ENSBTAG00000003235	DHDDS	ENSBTAG00000013289	PHF8	0.95916	POS		ENSBTAG00000000671	PARP3	ENSBTAG00000014807	DPP8	0.95788	POS
ENSBTAG00000003235	DHDDS	ENSBTAG00000039132	ENSBTAG00000039132	0.95296	POS		ENSBTAG00000000671	PARP3	ENSBTAG00000014898	HK3	0.98693	POS
ENSBTAG00000003290	SLC9A7	ENSBTAG00000039132	ENSBTAG00000039132	0.95028	POS		ENSBTAG00000000671	PARP3	ENSBTAG00000014906	VCAN	0.97473	POS
ENSBTAG00000003325	SNRK	ENSBTAG00000039132	ENSBTAG00000039132	0.95292	POS		ENSBTAG00000000671	PARP3	ENSBTAG00000015005	FANCG	0.97837	POS
ENSBTAG00000003326	NAIP	ENSBTAG00000004310	UBR7	0.95413	POS		ENSBTAG00000000671	PARP3	ENSBTAG00000015195	NPC1	0.98741	POS
ENSBTAG00000003326	NAIP	ENSBTAG00000005607	ERCC6L	0.95179	POS		ENSBTAG00000000671	PARP3	ENSBTAG00000015325	MTOR	0.96521	POS
ENSBTAG00000003326	NAIP	ENSBTAG00000007689	LPIN1	0.9801	POS		ENSBTAG00000000671	PARP3	ENSBTAG00000015520	SLC11A1	0.95345	POS
ENSBTAG00000003326	NAIP	ENSBTAG00000009023	TMTC3	0.9602	POS		ENSBTAG00000000671	PARP3	ENSBTAG00000015541	DLC1	0.96804	POS
ENSBTAG00000003326	NAIP	ENSBTAG00000009138	UBXN2B	0.96299	POS		ENSBTAG00000000671	PARP3	ENSBTAG00000015562	PLBD1	0.95646	POS
ENSBTAG00000003326	NAIP	ENSBTAG00000009655	TNS3	0.97606	POS		ENSBTAG00000000671	PARP3	ENSBTAG00000015593	KIAA0753	0.96378	POS
ENSBTAG00000003326	NAIP	ENSBTAG00000010830	LRP1	0.96893	POS		ENSBTAG00000000671	PARP3	ENSBTAG00000015859	WRAP73	0.95997	POS
ENSBTAG00000003326	NAIP	ENSBTAG00000011172	ALMS1	0.97029	POS		ENSBTAG00000000671	PARP3	ENSBTAG00000015974	FLVCR1	0.98879	POS
ENSBTAG00000003326	NAIP	ENSBTAG00000011444	HINT2	-0.95983	NEG		ENSBTAG00000000671	PARP3	ENSBTAG00000016128	GGA3	0.95199	POS
ENSBTAG00000003326	NAIP	ENSBTAG00000012779	CYRIA	0.95214	POS		ENSBTAG00000000671	PARP3	ENSBTAG00000016338	SPPL3	0.95267	POS
ENSBTAG00000003326	NAIP	ENSBTAG00000013201	ALOX5AP	0.98911	POS		ENSBTAG00000000671	PARP3	ENSBTAG00000016618	DSTYK	0.97105	POS
ENSBTAG00000003326	NAIP	ENSBTAG00000014105	SRPRA	0.95638	POS		ENSBTAG00000000671	PARP3	ENSBTAG00000016685	FMO4	0.95629	POS
ENSBTAG00000003326	NAIP	ENSBTAG00000014979	MFSD12	0.95586	POS		ENSBTAG00000000671	PARP3	ENSBTAG00000016688	ENSBTAG00000016688	0.95423	POS
ENSBTAG00000003326	NAIP	ENSBTAG00000016557	MTMR2	0.95331	POS		ENSBTAG00000000671	PARP3	ENSBTAG00000016733	NOL9	0.96182	POS
ENSBTAG00000003326	NAIP	ENSBTAG00000016731	TMEM42	-0.96688	NEG		ENSBTAG00000000671	PARP3	ENSBTAG00000016769	CDK16	0.98015	POS
ENSBTAG00000003326	NAIP	ENSBTAG00000017694	TRPS1	0.9579	POS		ENSBTAG00000000671	PARP3	ENSBTAG00000016772	USP11	0.95724	POS
ENSBTAG00000003326	NAIP	ENSBTAG00000018471	SSR3	0.96318	POS		ENSBTAG00000000671	PARP3	ENSBTAG00000017283	GTF3C2	0.99196	POS
ENSBTAG00000003326	NAIP	ENSBTAG00000018689	LIG3	0.96982	POS		ENSBTAG00000000671	PARP3	ENSBTAG00000017505	PAXIP1	0.9644	POS
ENSBTAG00000003326	NAIP	ENSBTAG00000019944	METAP2	-0.9522	NEG		ENSBTAG00000000671	PARP3	ENSBTAG00000017722	F5	0.99572	POS
ENSBTAG00000003326	NAIP	ENSBTAG00000020515	FHIP1B	0.97303	POS		ENSBTAG00000000671	PARP3	ENSBTAG00000017733	CA2	0.98045	POS
ENSBTAG00000003326	NAIP	ENSBTAG00000020527	IDH1	0.98271	POS		ENSBTAG00000000671	PARP3	ENSBTAG00000017942	CRTC2	0.96688	POS
ENSBTAG00000003326	NAIP	ENSBTAG00000021678	SLC31A1	0.95833	POS		ENSBTAG00000000671	PARP3	ENSBTAG00000018151	HELQ	0.95173	POS
ENSBTAG00000003326	NAIP	ENSBTAG00000039728	ENSBTAG00000039728	-0.954	NEG		ENSBTAG00000000671	PARP3	ENSBTAG00000018223	CHI3L1	0.96154	POS
ENSBTAG00000003326	NAIP	ENSBTAG00000052361	ENSBTAG00000052361	-0.97534	NEG		ENSBTAG00000000671	PARP3	ENSBTAG00000018579	DOK1	0.96853	POS
ENSBTAG00000003326	NAIP	ENSBTAG00000053161	ENSBTAG00000053161	0.95986	POS		ENSBTAG00000000671	PARP3	ENSBTAG00000018625	ZNF263	0.98336	POS
ENSBTAG00000003329	FST	ENSBTAG00000030814	TFF2	0.95576	POS		ENSBTAG00000000671	PARP3	ENSBTAG00000019197	TASOR2	0.95305	POS
ENSBTAG00000003330	ATL3	ENSBTAG00000051464	ENSBTAG00000051464	0.96986	POS		ENSBTAG00000000671	PARP3	ENSBTAG00000019265	AGK	0.95844	POS
ENSBTAG00000003354	SMCHD1	ENSBTAG00000013289	PHF8	0.95346	POS		ENSBTAG00000000671	PARP3	ENSBTAG00000019645	TFDP1	0.98986	POS
ENSBTAG00000003359	ELOVL5	ENSBTAG00000020704	RAMP3	-0.95493	NEG		ENSBTAG00000000671	PARP3	ENSBTAG00000020136	CASK	0.95863	POS
ENSBTAG00000003396	MAFB	ENSBTAG00000003408	ENSBTAG00000003408	0.97627	POS		ENSBTAG00000000671	PARP3	ENSBTAG00000020831	CHD1L	0.96024	POS
ENSBTAG00000003396	MAFB	ENSBTAG00000003784	DNAJC2	-0.95504	NEG		ENSBTAG00000000671	PARP3	ENSBTAG00000021035	CTSK	0.95809	POS
ENSBTAG00000003396	MAFB	ENSBTAG00000004937	SEC61A1	0.96397	POS		ENSBTAG00000000671	PARP3	ENSBTAG00000021158	SATB1	0.99174	POS
ENSBTAG00000003396	MAFB	ENSBTAG00000007450	C2	0.96515	POS		ENSBTAG00000000671	PARP3	ENSBTAG00000021226	SAR1B	0.98132	POS
ENSBTAG00000003396	MAFB	ENSBTAG00000008493	AQP3	0.95576	POS		ENSBTAG00000000671	PARP3	ENSBTAG00000021869	THAP5	0.96451	POS
ENSBTAG00000003396	MAFB	ENSBTAG00000010841	FMO5	0.95573	POS		ENSBTAG00000000671	PARP3	ENSBTAG00000021939	ELAC2	0.96671	POS
ENSBTAG00000003396	MAFB	ENSBTAG00000012172	MIDN	0.9552	POS		ENSBTAG00000000671	PARP3	ENSBTAG00000024815	ANKRD28	0.98037	POS
ENSBTAG00000003396	MAFB	ENSBTAG00000013240	SLC3A2	0.95671	POS		ENSBTAG00000000671	PARP3	ENSBTAG00000026936	ZGRF1	0.95654	POS
ENSBTAG00000003396	MAFB	ENSBTAG00000016381	REM2	0.96113	POS		ENSBTAG00000000671	PARP3	ENSBTAG00000027453	RNF4	0.95086	POS
ENSBTAG00000003396	MAFB	ENSBTAG00000018531	JCHAIN	0.95062	POS		ENSBTAG00000000671	PARP3	ENSBTAG00000029830	bta-mir-146a	0.95625	POS
ENSBTAG00000003396	MAFB	ENSBTAG00000019866	NRP1	0.95164	POS		ENSBTAG00000000671	PARP3	ENSBTAG00000030282	ZBED8	0.98385	POS
ENSBTAG00000003396	MAFB	ENSBTAG00000043956	UBE2E3	0.95339	POS		ENSBTAG00000000671	PARP3	ENSBTAG00000030933	ZNF576	0.95265	POS
ENSBTAG00000003396	MAFB	ENSBTAG00000046235	SRSF12	0.96937	POS		ENSBTAG00000000671	PARP3	ENSBTAG00000031435	SELENOT	-0.9799	NEG
ENSBTAG00000003396	MAFB	ENSBTAG00000048268	ENSBTAG00000048268	0.95024	POS		ENSBTAG00000000671	PARP3	ENSBTAG00000031950	RAB3IP	0.95792	POS
ENSBTAG00000003396	MAFB	ENSBTAG00000050491	SNORD62	0.96763	POS		ENSBTAG00000000671	PARP3	ENSBTAG00000032122	CD19	0.9548	POS
ENSBTAG00000003396	MAFB	ENSBTAG00000054594	ENSBTAG00000054594	0.95993	POS		ENSBTAG00000000671	PARP3	ENSBTAG00000032456	H2AC21	0.95304	POS
ENSBTAG00000003399	SMARCA5	ENSBTAG00000039132	ENSBTAG00000039132	0.95772	POS		ENSBTAG00000000671	PARP3	ENSBTAG00000033642	ENSBTAG00000033642	0.97693	POS
ENSBTAG00000003401	ACTR3	ENSBTAG00000013289	PHF8	0.9789	POS		ENSBTAG00000000671	PARP3	ENSBTAG00000034700	NAF1	0.96813	POS
ENSBTAG00000003456	ZNF606	ENSBTAG00000005769	NPHP3	0.95467	POS		ENSBTAG00000000671	PARP3	ENSBTAG00000038333	RBM23	0.96656	POS
ENSBTAG00000003484	CZIB	ENSBTAG00000004547	OLR1	-0.97824	NEG		ENSBTAG00000000671	PARP3	ENSBTAG00000038490	CLEC4A	0.96223	POS
ENSBTAG00000003484	CZIB	ENSBTAG00000013562	SKP2	-0.96533	NEG		ENSBTAG00000000671	PARP3	ENSBTAG00000038702	ENSBTAG00000038702	0.99274	POS
ENSBTAG00000003489	IPCEF1	ENSBTAG00000051464	ENSBTAG00000051464	0.95309	POS		ENSBTAG00000000671	PARP3	ENSBTAG00000039160	VAV1	0.97262	POS
ENSBTAG00000003495	KDM7A	ENSBTAG00000039132	ENSBTAG00000039132	0.98103	POS		ENSBTAG00000000671	PARP3	ENSBTAG00000044007	KLF12	0.96286	POS
ENSBTAG00000003495	KDM7A	ENSBTAG00000051464	ENSBTAG00000051464	0.97235	POS		ENSBTAG00000000671	PARP3	ENSBTAG00000044856	SNORD10	0.95149	POS
ENSBTAG00000003541	ZNF614	ENSBTAG00000039132	ENSBTAG00000039132	0.95542	POS		ENSBTAG00000000671	PARP3	ENSBTAG00000046774	ZNF182	0.97515	POS
ENSBTAG00000003546	TFAM	ENSBTAG00000039132	ENSBTAG00000039132	0.9564	POS		ENSBTAG00000000671	PARP3	ENSBTAG00000048033	SMIM15	0.99178	POS
ENSBTAG00000003578	DPCD	ENSBTAG00000008347	MRPL48	0.95823	POS		ENSBTAG00000000671	PARP3	ENSBTAG00000049889	ZBED4	0.97937	POS
ENSBTAG00000003578	DPCD	ENSBTAG00000026971	CDCA5	-0.98298	NEG		ENSBTAG00000000671	PARP3	ENSBTAG00000050149	ENSBTAG00000050149	0.97491	POS
ENSBTAG00000003585	CD47	ENSBTAG00000039132	ENSBTAG00000039132	0.97799	POS		ENSBTAG00000000671	PARP3	ENSBTAG00000050359	ENSBTAG00000050359	0.9555	POS
ENSBTAG00000003609	PBDC1	ENSBTAG00000019708	ACSL6	-0.95928	NEG		ENSBTAG00000000671	PARP3	ENSBTAG00000050757	DSB	0.95139	POS
ENSBTAG00000003642	PRDX1	ENSBTAG00000023846	ENSBTAG00000023846	0.95069	POS		ENSBTAG00000000671	PARP3	ENSBTAG00000051855	ENSBTAG00000051855	0.95847	POS
ENSBTAG00000003642	PRDX1	ENSBTAG00000045948	CSF2RA	0.97156	POS		ENSBTAG00000000671	PARP3	ENSBTAG00000052059	ENSBTAG00000052059	0.95322	POS
ENSBTAG00000003642	PRDX1	ENSBTAG00000049547	ENSBTAG00000049547	0.96136	POS		ENSBTAG00000000671	PARP3	ENSBTAG00000052124	ENSBTAG00000052124	0.98663	POS
ENSBTAG00000003687	FOXK2	ENSBTAG00000004547	OLR1	0.95656	POS		ENSBTAG00000000671	PARP3	ENSBTAG00000052151	ENSBTAG00000052151	0.95556	POS
ENSBTAG00000003687	FOXK2	ENSBTAG00000039132	ENSBTAG00000039132	0.96834	POS		ENSBTAG00000000671	PARP3	ENSBTAG00000052465	ENSBTAG00000052465	0.96479	POS
ENSBTAG00000003697	TARDBP	ENSBTAG00000054728	ENSBTAG00000054728	0.95906	POS		ENSBTAG00000000671	PARP3	ENSBTAG00000052543	bta-mir-12041	0.95603	POS
ENSBTAG00000003726	MTMR9	ENSBTAG00000004547	OLR1	0.95037	POS		ENSBTAG00000000671	PARP3	ENSBTAG00000053246	ENSBTAG00000053246	0.95537	POS
ENSBTAG00000003726	MTMR9	ENSBTAG00000039132	ENSBTAG00000039132	0.97533	POS		ENSBTAG00000000671	PARP3	ENSBTAG00000053372	TOP3B	0.96321	POS
ENSBTAG00000003877	ZCCHC24	ENSBTAG00000039132	ENSBTAG00000039132	0.95729	POS		ENSBTAG00000000671	PARP3	ENSBTAG00000053398	KNL1	0.95251	POS
ENSBTAG00000003877	ZCCHC24	ENSBTAG00000051464	ENSBTAG00000051464	0.96286	POS		ENSBTAG00000000671	PARP3	ENSBTAG00000054061	RUSC1	0.95345	POS
ENSBTAG00000003880	EMILIN2	ENSBTAG00000009513	TGFBI	0.95435	POS		ENSBTAG00000000671	PARP3	ENSBTAG00000054461	ENSBTAG00000054461	0.97787	POS
ENSBTAG00000003880	EMILIN2	ENSBTAG00000012387	PAM	0.99257	POS		ENSBTAG00000000671	PARP3	ENSBTAG00000054758	ENSBTAG00000054758	0.95411	POS
ENSBTAG00000003914	MVB12A	ENSBTAG00000013289	PHF8	-0.97983	NEG		ENSBTAG00000000671	PARP3	ENSBTAG00000055207	SCD	0.96944	POS
ENSBTAG00000003954	ASH1L	ENSBTAG00000039132	ENSBTAG00000039132	0.95175	POS		ENSBTAG00000000676	DOP1A	ENSBTAG00000000746	KAT2B	0.97234	POS
ENSBTAG00000003971	E2F1	ENSBTAG00000014898	HK3	0.95436	POS		ENSBTAG00000000676	DOP1A	ENSBTAG00000013289	PHF8	0.96488	POS
ENSBTAG00000003985	CCDC15	ENSBTAG00000011509	SERAC1	-0.95543	NEG		ENSBTAG00000000683	WDR37	ENSBTAG00000009717	FGL2	0.96074	POS
ENSBTAG00000004000	SAP30L	ENSBTAG00000020797	CABLES2	0.9955	POS		ENSBTAG00000000683	WDR37	ENSBTAG00000012278	MTMR12	0.98137	POS
ENSBTAG00000004015	KAT6A	ENSBTAG00000039132	ENSBTAG00000039132	0.95757	POS		ENSBTAG00000000683	WDR37	ENSBTAG00000013562	SKP2	0.95733	POS
ENSBTAG00000004015	KAT6A	ENSBTAG00000051464	ENSBTAG00000051464	0.96644	POS		ENSBTAG00000000683	WDR37	ENSBTAG00000039132	ENSBTAG00000039132	0.95633	POS
ENSBTAG00000004043	ENSBTAG00000004043	ENSBTAG00000010328	KCNK17	0.96965	POS		ENSBTAG00000000683	WDR37	ENSBTAG00000054728	ENSBTAG00000054728	0.98509	POS
ENSBTAG00000004066	PARP8	ENSBTAG00000013562	SKP2	0.96182	POS		ENSBTAG00000000704	GUSB	ENSBTAG00000005769	NPHP3	0.96106	POS
ENSBTAG00000004066	PARP8	ENSBTAG00000024928	TNFRSF1B	0.97024	POS		ENSBTAG00000000704	GUSB	ENSBTAG00000009717	FGL2	0.95009	POS
ENSBTAG00000004104	RUNX2	ENSBTAG00000012252	MOCOS	0.95197	POS		ENSBTAG00000000704	GUSB	ENSBTAG00000010328	KCNK17	0.97121	POS
ENSBTAG00000004114	MAP3K11	ENSBTAG00000004547	OLR1	0.95913	POS		ENSBTAG00000000704	GUSB	ENSBTAG00000012278	MTMR12	0.95127	POS
ENSBTAG00000004138	BICRA	ENSBTAG00000012278	MTMR12	0.97347	POS		ENSBTAG00000000704	GUSB	ENSBTAG00000013562	SKP2	0.97208	POS
ENSBTAG00000004138	BICRA	ENSBTAG00000013562	SKP2	0.96008	POS		ENSBTAG00000000704	GUSB	ENSBTAG00000031890	DOCK1	0.97305	POS
ENSBTAG00000004138	BICRA	ENSBTAG00000049547	ENSBTAG00000049547	0.97286	POS		ENSBTAG00000000704	GUSB	ENSBTAG00000049547	ENSBTAG00000049547	0.97466	POS
ENSBTAG00000004139	BACH1	ENSBTAG00000013289	PHF8	0.97027	POS		ENSBTAG00000000712	FBXW2	ENSBTAG00000004680	SLC13A5	0.9882	POS
ENSBTAG00000004139	BACH1	ENSBTAG00000039132	ENSBTAG00000039132	0.96302	POS		ENSBTAG00000000712	FBXW2	ENSBTAG00000013670	SLC46A2	0.96656	POS
ENSBTAG00000004154	SKIL	ENSBTAG00000039132	ENSBTAG00000039132	0.95599	POS		ENSBTAG00000000712	FBXW2	ENSBTAG00000015562	PLBD1	0.9595	POS
ENSBTAG00000004161	UBE2D2	ENSBTAG00000020704	RAMP3	-0.96997	NEG		ENSBTAG00000000736	LRP8	ENSBTAG00000008808	CCDC17	0.96189	POS
ENSBTAG00000004172	SETD1B	ENSBTAG00000013289	PHF8	0.95496	POS		ENSBTAG00000000736	LRP8	ENSBTAG00000054728	ENSBTAG00000054728	0.95751	POS
ENSBTAG00000004172	SETD1B	ENSBTAG00000039132	ENSBTAG00000039132	0.96702	POS		ENSBTAG00000000737	DMXL2	ENSBTAG00000011103	SLC8B1	0.96027	POS
ENSBTAG00000004190	ARHGAP29	ENSBTAG00000052659	ENSBTAG00000052659	0.95089	POS		ENSBTAG00000000737	DMXL2	ENSBTAG00000014432	HNMT	0.9921	POS
ENSBTAG00000004203	VPS33A	ENSBTAG00000005586	GATM	-0.95271	NEG		ENSBTAG00000000746	KAT2B	ENSBTAG00000000978	ASH2L	0.96253	POS
ENSBTAG00000004204	GPR107	ENSBTAG00000051464	ENSBTAG00000051464	0.95198	POS		ENSBTAG00000000746	KAT2B	ENSBTAG00000001022	AMDHD2	-0.97868	NEG
ENSBTAG00000004238	TACC1	ENSBTAG00000039132	ENSBTAG00000039132	0.95338	POS		ENSBTAG00000000746	KAT2B	ENSBTAG00000001114	PRKD3	0.96812	POS
ENSBTAG00000004240	TMPO	ENSBTAG00000004547	OLR1	0.95835	POS		ENSBTAG00000000746	KAT2B	ENSBTAG00000001168	BRAP	0.97501	POS
ENSBTAG00000004240	TMPO	ENSBTAG00000013289	PHF8	0.98428	POS		ENSBTAG00000000746	KAT2B	ENSBTAG00000001181	RPS6KC1	0.96218	POS
ENSBTAG00000004240	TMPO	ENSBTAG00000039132	ENSBTAG00000039132	0.96097	POS		ENSBTAG00000000746	KAT2B	ENSBTAG00000001185	KMT5B	0.98709	POS
ENSBTAG00000004243	LYPLA1	ENSBTAG00000004547	OLR1	0.95704	POS		ENSBTAG00000000746	KAT2B	ENSBTAG00000001282	RALGAPA1	0.97005	POS
ENSBTAG00000004243	LYPLA1	ENSBTAG00000013289	PHF8	0.95844	POS		ENSBTAG00000000746	KAT2B	ENSBTAG00000001283	RIC1	0.9586	POS
ENSBTAG00000004271	UBAP2L	ENSBTAG00000039132	ENSBTAG00000039132	0.95464	POS		ENSBTAG00000000746	KAT2B	ENSBTAG00000001356	USP38	0.95947	POS
ENSBTAG00000004371	CS	ENSBTAG00000004547	OLR1	0.95319	POS		ENSBTAG00000000746	KAT2B	ENSBTAG00000001425	FBXO11	0.96386	POS
ENSBTAG00000004371	CS	ENSBTAG00000013289	PHF8	0.96442	POS		ENSBTAG00000000746	KAT2B	ENSBTAG00000001492	FYB1	-0.98505	NEG
ENSBTAG00000004371	CS	ENSBTAG00000039132	ENSBTAG00000039132	0.97707	POS		ENSBTAG00000000746	KAT2B	ENSBTAG00000001499	TRIM33	0.99572	POS
ENSBTAG00000004376	PAN2	ENSBTAG00000012278	MTMR12	0.95076	POS		ENSBTAG00000000746	KAT2B	ENSBTAG00000001528	CDK13	0.9744	POS
ENSBTAG00000004376	PAN2	ENSBTAG00000052659	ENSBTAG00000052659	-0.97468	NEG		ENSBTAG00000000746	KAT2B	ENSBTAG00000001660	SPTY2D1	0.99477	POS
ENSBTAG00000004380	STAT2	ENSBTAG00000051464	ENSBTAG00000051464	0.96261	POS		ENSBTAG00000000746	KAT2B	ENSBTAG00000001731	GLYR1	0.9574	POS
ENSBTAG00000004406	MSI2	ENSBTAG00000039132	ENSBTAG00000039132	0.95158	POS		ENSBTAG00000000746	KAT2B	ENSBTAG00000001749	SENP2	0.95878	POS
ENSBTAG00000004406	MSI2	ENSBTAG00000051464	ENSBTAG00000051464	0.96999	POS		ENSBTAG00000000746	KAT2B	ENSBTAG00000001771	DYRK1A	0.95137	POS
ENSBTAG00000004426	DNAJB14	ENSBTAG00000054728	ENSBTAG00000054728	0.96346	POS		ENSBTAG00000000746	KAT2B	ENSBTAG00000001807	AKAP8	0.95987	POS
ENSBTAG00000004449	DGKE	ENSBTAG00000051464	ENSBTAG00000051464	0.95962	POS		ENSBTAG00000000746	KAT2B	ENSBTAG00000001950	RDH11	0.95884	POS
ENSBTAG00000004472	ENSBTAG00000004472	ENSBTAG00000010852	ENSBTAG00000010852	-0.95307	NEG		ENSBTAG00000000746	KAT2B	ENSBTAG00000002002	ATAD2	0.95947	POS
ENSBTAG00000004476	ADHFE1	ENSBTAG00000049346	ENSBTAG00000049346	0.95906	POS		ENSBTAG00000000746	KAT2B	ENSBTAG00000002015	RPS6KA6	0.95144	POS
ENSBTAG00000004489	APPBP2	ENSBTAG00000039132	ENSBTAG00000039132	0.96542	POS		ENSBTAG00000000746	KAT2B	ENSBTAG00000002021	BNIP1	0.97934	POS
ENSBTAG00000004492	SWT1	ENSBTAG00000013289	PHF8	0.97851	POS		ENSBTAG00000000746	KAT2B	ENSBTAG00000002073	RAD17	0.95376	POS
ENSBTAG00000004497	KANSL3	ENSBTAG00000004547	OLR1	0.97909	POS		ENSBTAG00000000746	KAT2B	ENSBTAG00000002078	KDM4A	0.95049	POS
ENSBTAG00000004497	KANSL3	ENSBTAG00000039132	ENSBTAG00000039132	0.95604	POS		ENSBTAG00000000746	KAT2B	ENSBTAG00000002086	PRPF4B	0.9794	POS
ENSBTAG00000004547	OLR1	ENSBTAG00000004746	HELZ	0.97356	POS		ENSBTAG00000000746	KAT2B	ENSBTAG00000002103	PLCG2	0.97252	POS
ENSBTAG00000004547	OLR1	ENSBTAG00000004945	BBS7	0.97204	POS		ENSBTAG00000000746	KAT2B	ENSBTAG00000002126	PFKFB2	0.96288	POS
ENSBTAG00000004547	OLR1	ENSBTAG00000004971	GRAMD1C	0.95562	POS		ENSBTAG00000000746	KAT2B	ENSBTAG00000002177	PIKFYVE	0.96978	POS
ENSBTAG00000004547	OLR1	ENSBTAG00000005328	ICE2	0.96397	POS		ENSBTAG00000000746	KAT2B	ENSBTAG00000002202	CRAMP1	0.97061	POS
ENSBTAG00000004547	OLR1	ENSBTAG00000005474	CREB1	0.95416	POS		ENSBTAG00000000746	KAT2B	ENSBTAG00000002286	DNAJC18	0.95704	POS
ENSBTAG00000004547	OLR1	ENSBTAG00000005815	RNF31	0.97839	POS		ENSBTAG00000000746	KAT2B	ENSBTAG00000002313	ITPR2	0.98479	POS
ENSBTAG00000004547	OLR1	ENSBTAG00000006070	RANBP3	0.9504	POS		ENSBTAG00000000746	KAT2B	ENSBTAG00000002504	IREB2	0.98193	POS
ENSBTAG00000004547	OLR1	ENSBTAG00000006122	HUWE1	0.96055	POS		ENSBTAG00000000746	KAT2B	ENSBTAG00000002528	EIF3A	0.96494	POS
ENSBTAG00000004547	OLR1	ENSBTAG00000006124	MAU2	0.96269	POS		ENSBTAG00000000746	KAT2B	ENSBTAG00000002555	PDZK1IP1	-0.96751	NEG
ENSBTAG00000004547	OLR1	ENSBTAG00000006506	GIT2	0.95191	POS		ENSBTAG00000000746	KAT2B	ENSBTAG00000002570	PPP1R21	0.97539	POS
ENSBTAG00000004547	OLR1	ENSBTAG00000006744	TMEM131	0.97168	POS		ENSBTAG00000000746	KAT2B	ENSBTAG00000002594	ZNF436	0.95357	POS
ENSBTAG00000004547	OLR1	ENSBTAG00000007120	ARFGEF2	0.95409	POS		ENSBTAG00000000746	KAT2B	ENSBTAG00000002612	FANCM	0.96893	POS
ENSBTAG00000004547	OLR1	ENSBTAG00000007802	BCLAF1	0.95679	POS		ENSBTAG00000000746	KAT2B	ENSBTAG00000002625	MAP3K7	0.97916	POS
ENSBTAG00000004547	OLR1	ENSBTAG00000008191	SLC39A7	0.9553	POS		ENSBTAG00000000746	KAT2B	ENSBTAG00000002658	STAM	0.96838	POS
ENSBTAG00000004547	OLR1	ENSBTAG00000008685	TRAPPC12	0.95291	POS		ENSBTAG00000000746	KAT2B	ENSBTAG00000002791	SEC24C	0.95567	POS
ENSBTAG00000004547	OLR1	ENSBTAG00000009256	ITGA4	0.95179	POS		ENSBTAG00000000746	KAT2B	ENSBTAG00000002907	C2CD3	0.971	POS
ENSBTAG00000004547	OLR1	ENSBTAG00000009679	PLEKHG1	0.95031	POS		ENSBTAG00000000746	KAT2B	ENSBTAG00000002948	SETD2	0.97199	POS
ENSBTAG00000004547	OLR1	ENSBTAG00000009939	CAND1	0.97146	POS		ENSBTAG00000000746	KAT2B	ENSBTAG00000003084	GPATCH2L	0.97212	POS
ENSBTAG00000004547	OLR1	ENSBTAG00000010271	MAPKAP1	0.95091	POS		ENSBTAG00000000746	KAT2B	ENSBTAG00000003097	DENND4C	0.99225	POS
ENSBTAG00000004547	OLR1	ENSBTAG00000010286	NPAT	0.97389	POS		ENSBTAG00000000746	KAT2B	ENSBTAG00000003111	ATM	0.97492	POS
ENSBTAG00000004547	OLR1	ENSBTAG00000010718	RALGPS2	0.956	POS		ENSBTAG00000000746	KAT2B	ENSBTAG00000003112	THUMPD3	0.96316	POS
ENSBTAG00000004547	OLR1	ENSBTAG00000011156	ATP8A1	0.96231	POS		ENSBTAG00000000746	KAT2B	ENSBTAG00000003185	ASAP1	0.95932	POS
ENSBTAG00000004547	OLR1	ENSBTAG00000011339	TAF8	0.95748	POS		ENSBTAG00000000746	KAT2B	ENSBTAG00000003215	KIF3B	0.96659	POS
ENSBTAG00000004547	OLR1	ENSBTAG00000011643	SOS1	0.95514	POS		ENSBTAG00000000746	KAT2B	ENSBTAG00000003358	MCFD2	0.96465	POS
ENSBTAG00000004547	OLR1	ENSBTAG00000011904	HCFC1	0.95741	POS		ENSBTAG00000000746	KAT2B	ENSBTAG00000003456	ZNF606	0.96734	POS
ENSBTAG00000004547	OLR1	ENSBTAG00000012142	RAD18	0.97838	POS		ENSBTAG00000000746	KAT2B	ENSBTAG00000003541	ZNF614	0.98486	POS
ENSBTAG00000004547	OLR1	ENSBTAG00000012683	SRRM2	0.95957	POS		ENSBTAG00000000746	KAT2B	ENSBTAG00000003552	MED17	0.95428	POS
ENSBTAG00000004547	OLR1	ENSBTAG00000013621	DPY19L4	0.9539	POS		ENSBTAG00000000746	KAT2B	ENSBTAG00000003585	CD47	0.95047	POS
ENSBTAG00000004547	OLR1	ENSBTAG00000014451	YEATS2	0.9506	POS		ENSBTAG00000000746	KAT2B	ENSBTAG00000003740	KDM6A	0.95734	POS
ENSBTAG00000004547	OLR1	ENSBTAG00000014454	PRR12	0.9648	POS		ENSBTAG00000000746	KAT2B	ENSBTAG00000003793	NGLY1	0.97053	POS
ENSBTAG00000004547	OLR1	ENSBTAG00000014705	HES4	0.97744	POS		ENSBTAG00000000746	KAT2B	ENSBTAG00000003808	HDAC9	0.95227	POS
ENSBTAG00000004547	OLR1	ENSBTAG00000015392	TTF2	0.95679	POS		ENSBTAG00000000746	KAT2B	ENSBTAG00000003851	CCNL1	0.97132	POS
ENSBTAG00000004547	OLR1	ENSBTAG00000015630	RLIM	0.96766	POS		ENSBTAG00000000746	KAT2B	ENSBTAG00000003882	EMC3	-0.9616	NEG
ENSBTAG00000004547	OLR1	ENSBTAG00000016010	KLHL7	0.95781	POS		ENSBTAG00000000746	KAT2B	ENSBTAG00000003892	ENSBTAG00000003892	0.95866	POS
ENSBTAG00000004547	OLR1	ENSBTAG00000016074	ZNF143	0.95213	POS		ENSBTAG00000000746	KAT2B	ENSBTAG00000004098	ARMT1	0.95064	POS
ENSBTAG00000004547	OLR1	ENSBTAG00000016198	EP300	0.9778	POS		ENSBTAG00000000746	KAT2B	ENSBTAG00000004118	ALAS1	0.96806	POS
ENSBTAG00000004547	OLR1	ENSBTAG00000016259	KIAA1958	0.96849	POS		ENSBTAG00000000746	KAT2B	ENSBTAG00000004190	ARHGAP29	-0.97602	NEG
ENSBTAG00000004547	OLR1	ENSBTAG00000016316	ZZEF1	0.95705	POS		ENSBTAG00000000746	KAT2B	ENSBTAG00000004333	COPA	0.97392	POS
ENSBTAG00000004547	OLR1	ENSBTAG00000016764	UBA1	0.96402	POS		ENSBTAG00000000746	KAT2B	ENSBTAG00000004448	CKAP5	0.95489	POS
ENSBTAG00000004547	OLR1	ENSBTAG00000016952	PSMD5	0.95191	POS		ENSBTAG00000000746	KAT2B	ENSBTAG00000004460	RFWD3	0.9752	POS
ENSBTAG00000004547	OLR1	ENSBTAG00000017362	CNOT6	0.95005	POS		ENSBTAG00000000746	KAT2B	ENSBTAG00000004517	TARBP1	0.96621	POS
ENSBTAG00000004547	OLR1	ENSBTAG00000017682	TET2	0.95817	POS		ENSBTAG00000000746	KAT2B	ENSBTAG00000004564	MBNL1	0.98965	POS
ENSBTAG00000004547	OLR1	ENSBTAG00000018256	SMC6	0.95905	POS		ENSBTAG00000000746	KAT2B	ENSBTAG00000004850	KPNA3	0.95573	POS
ENSBTAG00000004547	OLR1	ENSBTAG00000018348	CBLL1	0.96749	POS		ENSBTAG00000000746	KAT2B	ENSBTAG00000004899	ABLIM1	0.96111	POS
ENSBTAG00000004547	OLR1	ENSBTAG00000018433	DENND6A	0.96176	POS		ENSBTAG00000000746	KAT2B	ENSBTAG00000004902	INTS8	0.96832	POS
ENSBTAG00000004547	OLR1	ENSBTAG00000018710	TTF1	-0.96026	NEG		ENSBTAG00000000746	KAT2B	ENSBTAG00000004933	KLHDC2	0.98906	POS
ENSBTAG00000004547	OLR1	ENSBTAG00000019197	TASOR2	0.95171	POS		ENSBTAG00000000746	KAT2B	ENSBTAG00000004939	ZNF569	0.98041	POS
ENSBTAG00000004547	OLR1	ENSBTAG00000019845	USP30	0.96138	POS		ENSBTAG00000000746	KAT2B	ENSBTAG00000004953	ELK4	0.97298	POS
ENSBTAG00000004547	OLR1	ENSBTAG00000020108	LETM1	0.95897	POS		ENSBTAG00000000746	KAT2B	ENSBTAG00000004991	ELP1	0.97571	POS
ENSBTAG00000004547	OLR1	ENSBTAG00000020174	HBS1L	0.96322	POS		ENSBTAG00000000746	KAT2B	ENSBTAG00000005100	TMEM30A	0.96955	POS
ENSBTAG00000004547	OLR1	ENSBTAG00000020273	YOD1	0.95541	POS		ENSBTAG00000000746	KAT2B	ENSBTAG00000005136	ABI1	0.95324	POS
ENSBTAG00000004547	OLR1	ENSBTAG00000020445	ZNF398	0.95423	POS		ENSBTAG00000000746	KAT2B	ENSBTAG00000005137	LPGAT1	0.95309	POS
ENSBTAG00000004547	OLR1	ENSBTAG00000020630	KCMF1	0.95463	POS		ENSBTAG00000000746	KAT2B	ENSBTAG00000005362	RAB23	0.97444	POS
ENSBTAG00000004547	OLR1	ENSBTAG00000020760	SNAP29	0.97977	POS		ENSBTAG00000000746	KAT2B	ENSBTAG00000005444	UGGT1	0.95238	POS
ENSBTAG00000004547	OLR1	ENSBTAG00000021134	DPP9	0.95336	POS		ENSBTAG00000000746	KAT2B	ENSBTAG00000005519	RNF38	0.978	POS
ENSBTAG00000004547	OLR1	ENSBTAG00000023464	ENSBTAG00000023464	0.95837	POS		ENSBTAG00000000746	KAT2B	ENSBTAG00000005660	PSMD2	0.95012	POS
ENSBTAG00000004547	OLR1	ENSBTAG00000024815	ANKRD28	0.96079	POS		ENSBTAG00000000746	KAT2B	ENSBTAG00000005695	NUDT6	0.95532	POS
ENSBTAG00000004547	OLR1	ENSBTAG00000025526	MDC1	0.96958	POS		ENSBTAG00000000746	KAT2B	ENSBTAG00000005754	PPM1K	0.96932	POS
ENSBTAG00000004547	OLR1	ENSBTAG00000026384	ZAR1L	0.95442	POS		ENSBTAG00000000746	KAT2B	ENSBTAG00000005809	GPR89A	0.9709	POS
ENSBTAG00000004547	OLR1	ENSBTAG00000027713	LYSMD3	0.95319	POS		ENSBTAG00000000746	KAT2B	ENSBTAG00000005869	SENP6	0.97065	POS
ENSBTAG00000004547	OLR1	ENSBTAG00000030366	RBM22	0.96592	POS		ENSBTAG00000000746	KAT2B	ENSBTAG00000005916	ADNP2	0.96021	POS
ENSBTAG00000004547	OLR1	ENSBTAG00000031500	SHMT2	0.95231	POS		ENSBTAG00000000746	KAT2B	ENSBTAG00000005967	UBR2	0.96509	POS
ENSBTAG00000004547	OLR1	ENSBTAG00000031572	IFT80	0.95499	POS		ENSBTAG00000000746	KAT2B	ENSBTAG00000006027	USP34	0.98869	POS
ENSBTAG00000004547	OLR1	ENSBTAG00000031917	SCAF8	0.96162	POS		ENSBTAG00000000746	KAT2B	ENSBTAG00000006099	PIP5K1A	0.95993	POS
ENSBTAG00000004547	OLR1	ENSBTAG00000032719	TFRC	0.95704	POS		ENSBTAG00000000746	KAT2B	ENSBTAG00000006112	SPRTN	0.9895	POS
ENSBTAG00000004547	OLR1	ENSBTAG00000039132	ENSBTAG00000039132	0.96905	POS		ENSBTAG00000000746	KAT2B	ENSBTAG00000006114	ZCCHC8	0.97202	POS
ENSBTAG00000004547	OLR1	ENSBTAG00000044070	SNX30	0.9642	POS		ENSBTAG00000000746	KAT2B	ENSBTAG00000006135	MAP1LC3A	-0.96058	NEG
ENSBTAG00000004547	OLR1	ENSBTAG00000044172	LMLN	0.96974	POS		ENSBTAG00000000746	KAT2B	ENSBTAG00000006177	ZDHHC20	0.97195	POS
ENSBTAG00000004547	OLR1	ENSBTAG00000045327	SNORA78	-0.95234	NEG		ENSBTAG00000000746	KAT2B	ENSBTAG00000006204	XPNPEP3	0.95703	POS
ENSBTAG00000004547	OLR1	ENSBTAG00000045643	FOXD2	0.96943	POS		ENSBTAG00000000746	KAT2B	ENSBTAG00000006227	IDH3A	0.95408	POS
ENSBTAG00000004547	OLR1	ENSBTAG00000049545	ENSBTAG00000049545	0.96862	POS		ENSBTAG00000000746	KAT2B	ENSBTAG00000006291	CYLD	0.97094	POS
ENSBTAG00000004547	OLR1	ENSBTAG00000049842	ENSBTAG00000049842	0.9516	POS		ENSBTAG00000000746	KAT2B	ENSBTAG00000006330	RBM5	0.96858	POS
ENSBTAG00000004547	OLR1	ENSBTAG00000050344	SNORA73	0.96572	POS		ENSBTAG00000000746	KAT2B	ENSBTAG00000006428	ZNF354A	0.98228	POS
ENSBTAG00000004547	OLR1	ENSBTAG00000052310	EIF4EBP3	-0.96727	NEG		ENSBTAG00000000746	KAT2B	ENSBTAG00000006439	DOCK11	0.95493	POS
ENSBTAG00000004547	OLR1	ENSBTAG00000052980	ENSBTAG00000052980	0.96708	POS		ENSBTAG00000000746	KAT2B	ENSBTAG00000006463	DLST	0.96759	POS
ENSBTAG00000004564	MBNL1	ENSBTAG00000013289	PHF8	0.95447	POS		ENSBTAG00000000746	KAT2B	ENSBTAG00000006481	POLR1A	0.95504	POS
ENSBTAG00000004564	MBNL1	ENSBTAG00000039132	ENSBTAG00000039132	0.97078	POS		ENSBTAG00000000746	KAT2B	ENSBTAG00000006501	DCAF1	0.96969	POS
ENSBTAG00000004587	DUSP6	ENSBTAG00000009051	MMP19	0.95731	POS		ENSBTAG00000000746	KAT2B	ENSBTAG00000006506	GIT2	0.9521	POS
ENSBTAG00000004604	CCDC124	ENSBTAG00000011545	GDA	-0.95359	NEG		ENSBTAG00000000746	KAT2B	ENSBTAG00000006555	ZMYM1	0.96652	POS
ENSBTAG00000004604	CCDC124	ENSBTAG00000039347	CLEC4D	-0.95844	NEG		ENSBTAG00000000746	KAT2B	ENSBTAG00000006640	RB1	0.95706	POS
ENSBTAG00000004608	ENSBTAG00000004608	ENSBTAG00000045948	CSF2RA	0.96444	POS		ENSBTAG00000000746	KAT2B	ENSBTAG00000006666	NAA25	0.9785	POS
ENSBTAG00000004653	ADGRA3	ENSBTAG00000011545	GDA	-0.96791	NEG		ENSBTAG00000000746	KAT2B	ENSBTAG00000006748	DMXL1	0.98556	POS
ENSBTAG00000004672	RDX	ENSBTAG00000007213	SIRPA	-0.95147	NEG		ENSBTAG00000000746	KAT2B	ENSBTAG00000006786	MED6	0.97049	POS
ENSBTAG00000004680	SLC13A5	ENSBTAG00000005607	ERCC6L	0.98064	POS		ENSBTAG00000000746	KAT2B	ENSBTAG00000006836	FBXO33	0.96262	POS
ENSBTAG00000004680	SLC13A5	ENSBTAG00000008259	ACOD1	0.95219	POS		ENSBTAG00000000746	KAT2B	ENSBTAG00000006878	ENSBTAG00000006878	0.97073	POS
ENSBTAG00000004680	SLC13A5	ENSBTAG00000016204	C1RL	0.95709	POS		ENSBTAG00000000746	KAT2B	ENSBTAG00000006919	SMAD4	0.96276	POS
ENSBTAG00000004680	SLC13A5	ENSBTAG00000017722	F5	0.95296	POS		ENSBTAG00000000746	KAT2B	ENSBTAG00000007007	WDR20	0.96683	POS
ENSBTAG00000004680	SLC13A5	ENSBTAG00000022530	TMEM186	0.97262	POS		ENSBTAG00000000746	KAT2B	ENSBTAG00000007013	TOM1L1	-0.95589	NEG
ENSBTAG00000004680	SLC13A5	ENSBTAG00000052361	ENSBTAG00000052361	-0.9618	NEG		ENSBTAG00000000746	KAT2B	ENSBTAG00000007016	CNPY4	0.98027	POS
ENSBTAG00000004705	ILDR1	ENSBTAG00000010852	ENSBTAG00000010852	-0.9733	NEG		ENSBTAG00000000746	KAT2B	ENSBTAG00000007100	TRAPPC10	0.97262	POS
ENSBTAG00000004714	MCEMP1	ENSBTAG00000007066	TMTC4	0.95791	POS		ENSBTAG00000000746	KAT2B	ENSBTAG00000007184	NUDT7	0.97285	POS
ENSBTAG00000004735	CCNE1	ENSBTAG00000018524	AMHR2	0.95246	POS		ENSBTAG00000000746	KAT2B	ENSBTAG00000007236	PCM1	0.96817	POS
ENSBTAG00000004736	GRB2	ENSBTAG00000039132	ENSBTAG00000039132	0.95247	POS		ENSBTAG00000000746	KAT2B	ENSBTAG00000007303	RAD21	0.98876	POS
ENSBTAG00000004746	HELZ	ENSBTAG00000013289	PHF8	0.97225	POS		ENSBTAG00000000746	KAT2B	ENSBTAG00000007323	CPSF6	0.97068	POS
ENSBTAG00000004746	HELZ	ENSBTAG00000039132	ENSBTAG00000039132	0.9668	POS		ENSBTAG00000000746	KAT2B	ENSBTAG00000007567	TMX3	0.98163	POS
ENSBTAG00000004750	VSTM2L	ENSBTAG00000030814	TFF2	0.95738	POS		ENSBTAG00000000746	KAT2B	ENSBTAG00000007593	AIDA	0.98044	POS
ENSBTAG00000004799	DENND2A	ENSBTAG00000019708	ACSL6	-0.97486	NEG		ENSBTAG00000000746	KAT2B	ENSBTAG00000007646	PIGA	0.9747	POS
ENSBTAG00000004820	POLR2F	ENSBTAG00000052659	ENSBTAG00000052659	0.95389	POS		ENSBTAG00000000746	KAT2B	ENSBTAG00000007659	CORO2A	0.97257	POS
ENSBTAG00000004870	GALNT2	ENSBTAG00000038490	CLEC4A	0.95195	POS		ENSBTAG00000000746	KAT2B	ENSBTAG00000007696	TRAPPC8	0.98758	POS
ENSBTAG00000004906	CCNE2	ENSBTAG00000013562	SKP2	0.97156	POS		ENSBTAG00000000746	KAT2B	ENSBTAG00000007730	ZFX	0.97814	POS
ENSBTAG00000004906	CCNE2	ENSBTAG00000024928	TNFRSF1B	0.97576	POS		ENSBTAG00000000746	KAT2B	ENSBTAG00000007761	ZBTB5	0.97558	POS
ENSBTAG00000004907	MINK1	ENSBTAG00000013843	ACVRL1	0.95153	POS		ENSBTAG00000000746	KAT2B	ENSBTAG00000007802	BCLAF1	0.96571	POS
ENSBTAG00000004909	GP1BA	ENSBTAG00000020797	CABLES2	-0.95672	NEG		ENSBTAG00000000746	KAT2B	ENSBTAG00000007817	BRCC3	0.95936	POS
ENSBTAG00000004925	ENSBTAG00000004925	ENSBTAG00000005769	NPHP3	0.96485	POS		ENSBTAG00000000746	KAT2B	ENSBTAG00000007943	AZIN1	0.96392	POS
ENSBTAG00000004943	CCNA2	ENSBTAG00000013562	SKP2	0.95473	POS		ENSBTAG00000000746	KAT2B	ENSBTAG00000007963	KIDINS220	0.97722	POS
ENSBTAG00000004943	CCNA2	ENSBTAG00000014898	HK3	0.95178	POS		ENSBTAG00000000746	KAT2B	ENSBTAG00000008111	ESYT3	-0.96134	NEG
ENSBTAG00000004943	CCNA2	ENSBTAG00000024928	TNFRSF1B	0.97094	POS		ENSBTAG00000000746	KAT2B	ENSBTAG00000008183	MBTPS2	0.95604	POS
ENSBTAG00000004953	ELK4	ENSBTAG00000054728	ENSBTAG00000054728	0.9707	POS		ENSBTAG00000000746	KAT2B	ENSBTAG00000008243	LRRC40	0.97305	POS
ENSBTAG00000004964	PCGF5	ENSBTAG00000039132	ENSBTAG00000039132	0.95251	POS		ENSBTAG00000000746	KAT2B	ENSBTAG00000008302	RINT1	0.96218	POS
ENSBTAG00000004964	PCGF5	ENSBTAG00000051464	ENSBTAG00000051464	0.97573	POS		ENSBTAG00000000746	KAT2B	ENSBTAG00000008329	CYTIP	0.96992	POS
ENSBTAG00000004971	GRAMD1C	ENSBTAG00000039980	CLECL1	0.97063	POS		ENSBTAG00000000746	KAT2B	ENSBTAG00000008378	FEM1B	0.98239	POS
ENSBTAG00000004974	ZDHHC23	ENSBTAG00000051464	ENSBTAG00000051464	0.98929	POS		ENSBTAG00000000746	KAT2B	ENSBTAG00000008382	METTL25	0.95572	POS
ENSBTAG00000004991	ELP1	ENSBTAG00000039132	ENSBTAG00000039132	0.95289	POS		ENSBTAG00000000746	KAT2B	ENSBTAG00000008416	ABHD5	-0.96547	NEG
ENSBTAG00000004995	C1GALT1	ENSBTAG00000039132	ENSBTAG00000039132	0.98827	POS		ENSBTAG00000000746	KAT2B	ENSBTAG00000008470	MPHOSPH9	0.95204	POS
ENSBTAG00000005002	GALE	ENSBTAG00000012771	CSF1R	0.95092	POS		ENSBTAG00000000746	KAT2B	ENSBTAG00000008507	SPHK1	-0.97689	NEG
ENSBTAG00000005002	GALE	ENSBTAG00000038737	P2RY6	0.96861	POS		ENSBTAG00000000746	KAT2B	ENSBTAG00000008527	SRSF6	0.96619	POS
ENSBTAG00000005009	PRELID1	ENSBTAG00000012278	MTMR12	0.97253	POS		ENSBTAG00000000746	KAT2B	ENSBTAG00000008533	GLCCI1	0.97682	POS
ENSBTAG00000005025	FAM91A1	ENSBTAG00000039132	ENSBTAG00000039132	0.95364	POS		ENSBTAG00000000746	KAT2B	ENSBTAG00000008562	POGLUT1	0.95533	POS
ENSBTAG00000005075	MRPL49	ENSBTAG00000005769	NPHP3	0.97241	POS		ENSBTAG00000000746	KAT2B	ENSBTAG00000008665	DIXDC1	0.9566	POS
ENSBTAG00000005096	COX7A2	ENSBTAG00000055252	UBE2E1	0.96494	POS		ENSBTAG00000000746	KAT2B	ENSBTAG00000008915	SF3B1	0.95431	POS
ENSBTAG00000005129	CEP55	ENSBTAG00000013562	SKP2	0.9551	POS		ENSBTAG00000000746	KAT2B	ENSBTAG00000008925	MRE11	0.971	POS
ENSBTAG00000005129	CEP55	ENSBTAG00000024928	TNFRSF1B	0.95659	POS		ENSBTAG00000000746	KAT2B	ENSBTAG00000008958	NSMAF	0.96475	POS
ENSBTAG00000005158	NAPG	ENSBTAG00000052659	ENSBTAG00000052659	-0.96846	NEG		ENSBTAG00000000746	KAT2B	ENSBTAG00000009061	FAR1	0.97242	POS
ENSBTAG00000005190	TSC1	ENSBTAG00000013562	SKP2	0.98968	POS		ENSBTAG00000000746	KAT2B	ENSBTAG00000009085	SLC35A5	0.95167	POS
ENSBTAG00000005190	TSC1	ENSBTAG00000024928	TNFRSF1B	0.98251	POS		ENSBTAG00000000746	KAT2B	ENSBTAG00000009106	EIF2A	0.95298	POS
ENSBTAG00000005190	TSC1	ENSBTAG00000049547	ENSBTAG00000049547	0.96619	POS		ENSBTAG00000000746	KAT2B	ENSBTAG00000009129	POLI	0.98055	POS
ENSBTAG00000005191	RPN1	ENSBTAG00000052659	ENSBTAG00000052659	0.95572	POS		ENSBTAG00000000746	KAT2B	ENSBTAG00000009131	TTC37	0.96754	POS
ENSBTAG00000005197	BAZ1B	ENSBTAG00000013289	PHF8	0.95183	POS		ENSBTAG00000000746	KAT2B	ENSBTAG00000009232	PIK3CA	0.98069	POS
ENSBTAG00000005218	PDE3B	ENSBTAG00000005650	SKAP2	0.96278	POS		ENSBTAG00000000746	KAT2B	ENSBTAG00000009256	ITGA4	0.97088	POS
ENSBTAG00000005221	WNK1	ENSBTAG00000039132	ENSBTAG00000039132	0.954	POS		ENSBTAG00000000746	KAT2B	ENSBTAG00000009305	ANKRD27	0.96845	POS
ENSBTAG00000005227	ATF6	ENSBTAG00000039132	ENSBTAG00000039132	0.96092	POS		ENSBTAG00000000746	KAT2B	ENSBTAG00000009315	CDON	0.97467	POS
ENSBTAG00000005273	IL1R1	ENSBTAG00000015858	TSR2	-0.97914	NEG		ENSBTAG00000000746	KAT2B	ENSBTAG00000009389	HNRNPH1	0.98591	POS
ENSBTAG00000005273	IL1R1	ENSBTAG00000016388	SLCO4A1	0.96067	POS		ENSBTAG00000000746	KAT2B	ENSBTAG00000009416	GPALPP1	0.98065	POS
ENSBTAG00000005273	IL1R1	ENSBTAG00000046668	ANG2	0.9673	POS		ENSBTAG00000000746	KAT2B	ENSBTAG00000009446	USP10	0.97988	POS
ENSBTAG00000005295	SLC35E1	ENSBTAG00000039132	ENSBTAG00000039132	0.98244	POS		ENSBTAG00000000746	KAT2B	ENSBTAG00000009458	METTL2A	0.9626	POS
ENSBTAG00000005309	TGDS	ENSBTAG00000030814	TFF2	-0.96943	NEG		ENSBTAG00000000746	KAT2B	ENSBTAG00000009471	CEP135	0.97745	POS
ENSBTAG00000005326	CSNK1A1	ENSBTAG00000054728	ENSBTAG00000054728	0.98427	POS		ENSBTAG00000000746	KAT2B	ENSBTAG00000009611	PHF21A	0.97248	POS
ENSBTAG00000005328	ICE2	ENSBTAG00000013289	PHF8	0.98485	POS		ENSBTAG00000000746	KAT2B	ENSBTAG00000009667	SLC25A46	0.95446	POS
ENSBTAG00000005328	ICE2	ENSBTAG00000039132	ENSBTAG00000039132	0.97207	POS		ENSBTAG00000000746	KAT2B	ENSBTAG00000009698	ABCD3	0.9871	POS
ENSBTAG00000005380	MOCS2	ENSBTAG00000018869	IGSF6	0.95874	POS		ENSBTAG00000000746	KAT2B	ENSBTAG00000009732	NCBP1	0.98165	POS
ENSBTAG00000005443	MIER1	ENSBTAG00000054728	ENSBTAG00000054728	0.96523	POS		ENSBTAG00000000746	KAT2B	ENSBTAG00000009755	GOLGA3	0.95882	POS
ENSBTAG00000005444	UGGT1	ENSBTAG00000051464	ENSBTAG00000051464	0.98582	POS		ENSBTAG00000000746	KAT2B	ENSBTAG00000009780	GTF2I	0.97514	POS
ENSBTAG00000005446	POLR2J	ENSBTAG00000054728	ENSBTAG00000054728	-0.962	NEG		ENSBTAG00000000746	KAT2B	ENSBTAG00000009877	MCMBP	0.99588	POS
ENSBTAG00000005448	ENSBTAG00000005448	ENSBTAG00000007592	RARG	0.95465	POS		ENSBTAG00000000746	KAT2B	ENSBTAG00000009897	AGPS	0.96154	POS
ENSBTAG00000005448	ENSBTAG00000005448	ENSBTAG00000008079	NRBP2	0.9553	POS		ENSBTAG00000000746	KAT2B	ENSBTAG00000009984	SGPL1	0.96989	POS
ENSBTAG00000005448	ENSBTAG00000005448	ENSBTAG00000008441	SOCS3	0.9576	POS		ENSBTAG00000000746	KAT2B	ENSBTAG00000009985	SIN3A	0.96402	POS
ENSBTAG00000005448	ENSBTAG00000005448	ENSBTAG00000009493	BCL3	0.954	POS		ENSBTAG00000000746	KAT2B	ENSBTAG00000009994	EML5	0.98773	POS
ENSBTAG00000005448	ENSBTAG00000005448	ENSBTAG00000010328	KCNK17	0.96969	POS		ENSBTAG00000000746	KAT2B	ENSBTAG00000009995	CPEB4	0.98184	POS
ENSBTAG00000005448	ENSBTAG00000005448	ENSBTAG00000011332	TRIM68	0.96258	POS		ENSBTAG00000000746	KAT2B	ENSBTAG00000010063	KDM3B	0.96759	POS
ENSBTAG00000005448	ENSBTAG00000005448	ENSBTAG00000012995	MCUB	0.96304	POS		ENSBTAG00000000746	KAT2B	ENSBTAG00000010120	HERC3	0.95241	POS
ENSBTAG00000005448	ENSBTAG00000005448	ENSBTAG00000013290	DYSF	0.96779	POS		ENSBTAG00000000746	KAT2B	ENSBTAG00000010132	NAE1	0.95495	POS
ENSBTAG00000005448	ENSBTAG00000005448	ENSBTAG00000013555	ACVR1B	0.96769	POS		ENSBTAG00000000746	KAT2B	ENSBTAG00000010149	CRY1	0.98061	POS
ENSBTAG00000005448	ENSBTAG00000005448	ENSBTAG00000014824	MMP14	0.96559	POS		ENSBTAG00000000746	KAT2B	ENSBTAG00000010255	ZNF24	0.95915	POS
ENSBTAG00000005448	ENSBTAG00000005448	ENSBTAG00000015318	NECTIN2	0.97956	POS		ENSBTAG00000000746	KAT2B	ENSBTAG00000010341	PWWP2A	0.98063	POS
ENSBTAG00000005448	ENSBTAG00000005448	ENSBTAG00000018016	NUPR1	0.95847	POS		ENSBTAG00000000746	KAT2B	ENSBTAG00000010375	MSL1	0.96468	POS
ENSBTAG00000005448	ENSBTAG00000005448	ENSBTAG00000018223	CHI3L1	0.95417	POS		ENSBTAG00000000746	KAT2B	ENSBTAG00000010388	MGAT4A	0.97232	POS
ENSBTAG00000005448	ENSBTAG00000005448	ENSBTAG00000018951	TBC1D9	0.9552	POS		ENSBTAG00000000746	KAT2B	ENSBTAG00000010422	MDM2	0.96021	POS
ENSBTAG00000005448	ENSBTAG00000005448	ENSBTAG00000019517	ELN	0.98276	POS		ENSBTAG00000000746	KAT2B	ENSBTAG00000010518	MTREX	0.96447	POS
ENSBTAG00000005448	ENSBTAG00000005448	ENSBTAG00000019611	MAGI3	0.95744	POS		ENSBTAG00000000746	KAT2B	ENSBTAG00000010547	CEP76	0.99145	POS
ENSBTAG00000005448	ENSBTAG00000005448	ENSBTAG00000019669	CD163	0.95678	POS		ENSBTAG00000000746	KAT2B	ENSBTAG00000010587	SH3BGRL	-0.96405	NEG
ENSBTAG00000005448	ENSBTAG00000005448	ENSBTAG00000020148	TEK	0.95109	POS		ENSBTAG00000000746	KAT2B	ENSBTAG00000010718	RALGPS2	0.96411	POS
ENSBTAG00000005448	ENSBTAG00000005448	ENSBTAG00000022715	ENSBTAG00000022715	0.9586	POS		ENSBTAG00000000746	KAT2B	ENSBTAG00000010784	ABT1	0.96038	POS
ENSBTAG00000005448	ENSBTAG00000005448	ENSBTAG00000046158	CFB	0.97932	POS		ENSBTAG00000000746	KAT2B	ENSBTAG00000010915	CRTC3	0.96593	POS
ENSBTAG00000005448	ENSBTAG00000005448	ENSBTAG00000052822	C3H1orf162	0.95518	POS		ENSBTAG00000000746	KAT2B	ENSBTAG00000010945	SEC24B	0.97517	POS
ENSBTAG00000005448	ENSBTAG00000005448	ENSBTAG00000052972	ENSBTAG00000052972	0.95999	POS		ENSBTAG00000000746	KAT2B	ENSBTAG00000010978	PROX1	0.97499	POS
ENSBTAG00000005474	CREB1	ENSBTAG00000039132	ENSBTAG00000039132	0.9789	POS		ENSBTAG00000000746	KAT2B	ENSBTAG00000011105	SLC38A2	0.96739	POS
ENSBTAG00000005481	ADAM10	ENSBTAG00000054728	ENSBTAG00000054728	0.96424	POS		ENSBTAG00000000746	KAT2B	ENSBTAG00000011127	NUP205	0.9506	POS
ENSBTAG00000005524	HBP1	ENSBTAG00000054728	ENSBTAG00000054728	0.96776	POS		ENSBTAG00000000746	KAT2B	ENSBTAG00000011133	AP1S3	0.96006	POS
ENSBTAG00000005526	COG5	ENSBTAG00000005769	NPHP3	0.95461	POS		ENSBTAG00000000746	KAT2B	ENSBTAG00000011155	PUM2	0.97363	POS
ENSBTAG00000005586	GATM	ENSBTAG00000007564	BBS12	-0.96696	NEG		ENSBTAG00000000746	KAT2B	ENSBTAG00000011198	PPP1CC	0.95751	POS
ENSBTAG00000005586	GATM	ENSBTAG00000034185	ENSBTAG00000034185	-0.98828	NEG		ENSBTAG00000000746	KAT2B	ENSBTAG00000011248	MSANTD2	0.96236	POS
ENSBTAG00000005615	CEACAM1	ENSBTAG00000011545	GDA	0.95489	POS		ENSBTAG00000000746	KAT2B	ENSBTAG00000011333	CLASP2	0.95853	POS
ENSBTAG00000005615	CEACAM1	ENSBTAG00000039347	CLEC4D	0.96761	POS		ENSBTAG00000000746	KAT2B	ENSBTAG00000011473	MYL9	-0.95395	NEG
ENSBTAG00000005627	PAFAH1B2	ENSBTAG00000054728	ENSBTAG00000054728	0.96001	POS		ENSBTAG00000000746	KAT2B	ENSBTAG00000011495	DIP2A	0.95145	POS
ENSBTAG00000005650	SKAP2	ENSBTAG00000011509	SERAC1	0.96477	POS		ENSBTAG00000000746	KAT2B	ENSBTAG00000011507	NUP88	0.95042	POS
ENSBTAG00000005650	SKAP2	ENSBTAG00000014140	ATP1B3	0.96215	POS		ENSBTAG00000000746	KAT2B	ENSBTAG00000011529	ATR	0.96087	POS
ENSBTAG00000005650	SKAP2	ENSBTAG00000019639	SNX16	0.97193	POS		ENSBTAG00000000746	KAT2B	ENSBTAG00000011541	RBL1	0.96829	POS
ENSBTAG00000005650	SKAP2	ENSBTAG00000019924	DDHD1	0.96062	POS		ENSBTAG00000000746	KAT2B	ENSBTAG00000011648	TMLHE	0.97004	POS
ENSBTAG00000005650	SKAP2	ENSBTAG00000039453	ENSBTAG00000039453	-0.95466	NEG		ENSBTAG00000000746	KAT2B	ENSBTAG00000011667	PM20D2	0.95659	POS
ENSBTAG00000005660	PSMD2	ENSBTAG00000013289	PHF8	0.95021	POS		ENSBTAG00000000746	KAT2B	ENSBTAG00000011721	MED13	0.95877	POS
ENSBTAG00000005660	PSMD2	ENSBTAG00000039132	ENSBTAG00000039132	0.96297	POS		ENSBTAG00000000746	KAT2B	ENSBTAG00000011787	ISCU	-0.95836	NEG
ENSBTAG00000005660	PSMD2	ENSBTAG00000051464	ENSBTAG00000051464	0.96811	POS		ENSBTAG00000000746	KAT2B	ENSBTAG00000011885	NNT	0.99221	POS
ENSBTAG00000005663	HAUS2	ENSBTAG00000054728	ENSBTAG00000054728	0.97131	POS		ENSBTAG00000000746	KAT2B	ENSBTAG00000011984	RSKR	0.96803	POS
ENSBTAG00000005678	AACS	ENSBTAG00000009513	TGFBI	0.96453	POS		ENSBTAG00000000746	KAT2B	ENSBTAG00000012067	EPG5	0.95382	POS
ENSBTAG00000005678	AACS	ENSBTAG00000014906	VCAN	0.96961	POS		ENSBTAG00000000746	KAT2B	ENSBTAG00000012070	INTS2	0.96202	POS
ENSBTAG00000005678	AACS	ENSBTAG00000015032	CD14	0.97625	POS		ENSBTAG00000000746	KAT2B	ENSBTAG00000012077	SLF2	0.97238	POS
ENSBTAG00000005769	NPHP3	ENSBTAG00000006625	NDC1	0.971	POS		ENSBTAG00000000746	KAT2B	ENSBTAG00000012099	TMEM87B	0.99351	POS
ENSBTAG00000005769	NPHP3	ENSBTAG00000006954	ZNF432	0.96331	POS		ENSBTAG00000000746	KAT2B	ENSBTAG00000012103	MAP2K4	0.96431	POS
ENSBTAG00000005769	NPHP3	ENSBTAG00000007266	DDX55	-0.98278	NEG		ENSBTAG00000000746	KAT2B	ENSBTAG00000012163	ITGB1BP2	0.9619	POS
ENSBTAG00000005769	NPHP3	ENSBTAG00000007386	NUDCD1	0.95284	POS		ENSBTAG00000000746	KAT2B	ENSBTAG00000012168	RANBP6	0.95395	POS
ENSBTAG00000005769	NPHP3	ENSBTAG00000007427	PPRC1	0.96916	POS		ENSBTAG00000000746	KAT2B	ENSBTAG00000012239	SLC37A3	0.95834	POS
ENSBTAG00000005769	NPHP3	ENSBTAG00000007540	GLUD1	0.96988	POS		ENSBTAG00000000746	KAT2B	ENSBTAG00000012293	SPAG9	0.96444	POS
ENSBTAG00000005769	NPHP3	ENSBTAG00000007683	DCAF17	0.9511	POS		ENSBTAG00000000746	KAT2B	ENSBTAG00000012418	MED23	0.97857	POS
ENSBTAG00000005769	NPHP3	ENSBTAG00000008747	DCXR	-0.95422	NEG		ENSBTAG00000000746	KAT2B	ENSBTAG00000012585	RAB3GAP2	0.99066	POS
ENSBTAG00000005769	NPHP3	ENSBTAG00000009109	CASD1	0.96603	POS		ENSBTAG00000000746	KAT2B	ENSBTAG00000012615	ZEB2	0.96347	POS
ENSBTAG00000005769	NPHP3	ENSBTAG00000009263	MFSD1	0.97119	POS		ENSBTAG00000000746	KAT2B	ENSBTAG00000012677	ARHGAP12	0.95989	POS
ENSBTAG00000005769	NPHP3	ENSBTAG00000009632	LARP7	-0.97289	NEG		ENSBTAG00000000746	KAT2B	ENSBTAG00000012762	C7H5orf24	0.97566	POS
ENSBTAG00000005769	NPHP3	ENSBTAG00000010249	TMEM222	-0.96061	NEG		ENSBTAG00000000746	KAT2B	ENSBTAG00000012800	MMAA	0.95148	POS
ENSBTAG00000005769	NPHP3	ENSBTAG00000011096	ERGIC2	0.96668	POS		ENSBTAG00000000746	KAT2B	ENSBTAG00000013043	AP5M1	0.96598	POS
ENSBTAG00000005769	NPHP3	ENSBTAG00000013218	GORASP2	0.96573	POS		ENSBTAG00000000746	KAT2B	ENSBTAG00000013072	FUBP3	0.98559	POS
ENSBTAG00000005769	NPHP3	ENSBTAG00000013885	ADSS2	0.97995	POS		ENSBTAG00000000746	KAT2B	ENSBTAG00000013099	ALDOC	-0.96244	NEG
ENSBTAG00000005769	NPHP3	ENSBTAG00000015253	COX19	-0.95766	NEG		ENSBTAG00000000746	KAT2B	ENSBTAG00000013142	MYNN	0.95376	POS
ENSBTAG00000005769	NPHP3	ENSBTAG00000015352	MTMR4	0.98039	POS		ENSBTAG00000000746	KAT2B	ENSBTAG00000013143	BAG4	0.95122	POS
ENSBTAG00000005769	NPHP3	ENSBTAG00000015677	KARS1	0.95084	POS		ENSBTAG00000000746	KAT2B	ENSBTAG00000013145	DDHD2	0.9692	POS
ENSBTAG00000005769	NPHP3	ENSBTAG00000016046	GOPC	0.95377	POS		ENSBTAG00000000746	KAT2B	ENSBTAG00000013184	CEP120	0.95215	POS
ENSBTAG00000005769	NPHP3	ENSBTAG00000016078	STXBP4	0.95388	POS		ENSBTAG00000000746	KAT2B	ENSBTAG00000013196	STK17B	0.9878	POS
ENSBTAG00000005769	NPHP3	ENSBTAG00000016637	WBP4	-0.96468	NEG		ENSBTAG00000000746	KAT2B	ENSBTAG00000013238	CDK12	0.96683	POS
ENSBTAG00000005769	NPHP3	ENSBTAG00000016818	ZCCHC17	-0.98735	NEG		ENSBTAG00000000746	KAT2B	ENSBTAG00000013289	PHF8	0.96877	POS
ENSBTAG00000005769	NPHP3	ENSBTAG00000017112	CDYL2	0.95836	POS		ENSBTAG00000000746	KAT2B	ENSBTAG00000013308	RBMX	0.95749	POS
ENSBTAG00000005769	NPHP3	ENSBTAG00000018883	DCTN3	-0.96763	NEG		ENSBTAG00000000746	KAT2B	ENSBTAG00000013309	SRSF4	0.96766	POS
ENSBTAG00000005769	NPHP3	ENSBTAG00000019325	TRMT1	0.95204	POS		ENSBTAG00000000746	KAT2B	ENSBTAG00000013380	CEP192	0.97356	POS
ENSBTAG00000005769	NPHP3	ENSBTAG00000021731	TGFBRAP1	0.95974	POS		ENSBTAG00000000746	KAT2B	ENSBTAG00000013410	MARK3	0.97282	POS
ENSBTAG00000005769	NPHP3	ENSBTAG00000023607	HACD2	0.95031	POS		ENSBTAG00000000746	KAT2B	ENSBTAG00000013451	RHOH	0.95432	POS
ENSBTAG00000005769	NPHP3	ENSBTAG00000024042	MORN2	-0.96238	NEG		ENSBTAG00000000746	KAT2B	ENSBTAG00000013460	ZBTB11	0.96393	POS
ENSBTAG00000005769	NPHP3	ENSBTAG00000030845	MPEG1	0.95355	POS		ENSBTAG00000000746	KAT2B	ENSBTAG00000013468	AHNAK	0.96856	POS
ENSBTAG00000005769	NPHP3	ENSBTAG00000044721	U6	-0.95139	NEG		ENSBTAG00000000746	KAT2B	ENSBTAG00000013538	PEX14	0.97551	POS
ENSBTAG00000005769	NPHP3	ENSBTAG00000045904	PIM3	0.9611	POS		ENSBTAG00000000746	KAT2B	ENSBTAG00000013580	KDM3A	0.99214	POS
ENSBTAG00000005769	NPHP3	ENSBTAG00000046415	SSNA1	-0.98259	NEG		ENSBTAG00000000746	KAT2B	ENSBTAG00000013621	DPY19L4	0.97678	POS
ENSBTAG00000005769	NPHP3	ENSBTAG00000048903	PRNP	0.95818	POS		ENSBTAG00000000746	KAT2B	ENSBTAG00000013624	LMNB2	0.96647	POS
ENSBTAG00000005769	NPHP3	ENSBTAG00000049002	C1D	0.95528	POS		ENSBTAG00000000746	KAT2B	ENSBTAG00000013716	NR2C2	0.95584	POS
ENSBTAG00000005769	NPHP3	ENSBTAG00000049982	bta-mir-10181	0.98271	POS		ENSBTAG00000000746	KAT2B	ENSBTAG00000013916	HERC2	0.97545	POS
ENSBTAG00000005786	ATXN3	ENSBTAG00000013289	PHF8	0.959	POS		ENSBTAG00000000746	KAT2B	ENSBTAG00000013946	PRPF3	0.95128	POS
ENSBTAG00000005809	GPR89A	ENSBTAG00000013289	PHF8	0.96291	POS		ENSBTAG00000000746	KAT2B	ENSBTAG00000013949	AHCTF1	0.97024	POS
ENSBTAG00000005815	RNF31	ENSBTAG00000039132	ENSBTAG00000039132	0.97152	POS		ENSBTAG00000000746	KAT2B	ENSBTAG00000014044	VEZT	0.97746	POS
ENSBTAG00000005815	RNF31	ENSBTAG00000051464	ENSBTAG00000051464	0.95798	POS		ENSBTAG00000000746	KAT2B	ENSBTAG00000014074	SNX13	0.97117	POS
ENSBTAG00000005826	PTAR1	ENSBTAG00000051464	ENSBTAG00000051464	0.97784	POS		ENSBTAG00000000746	KAT2B	ENSBTAG00000014079	GIGYF2	0.981	POS
ENSBTAG00000005828	MERTK	ENSBTAG00000018869	IGSF6	0.97251	POS		ENSBTAG00000000746	KAT2B	ENSBTAG00000014099	YTHDC2	0.97538	POS
ENSBTAG00000005833	ETNK1	ENSBTAG00000051464	ENSBTAG00000051464	0.9793	POS		ENSBTAG00000000746	KAT2B	ENSBTAG00000014123	ZNF507	0.97987	POS
ENSBTAG00000005847	ROCK2	ENSBTAG00000013289	PHF8	0.96516	POS		ENSBTAG00000000746	KAT2B	ENSBTAG00000014126	UNKL	0.96518	POS
ENSBTAG00000005847	ROCK2	ENSBTAG00000039132	ENSBTAG00000039132	0.9922	POS		ENSBTAG00000000746	KAT2B	ENSBTAG00000014310	HEATR5B	0.9744	POS
ENSBTAG00000005861	CCNT1	ENSBTAG00000051464	ENSBTAG00000051464	0.95264	POS		ENSBTAG00000000746	KAT2B	ENSBTAG00000014387	PRKAB2	0.96532	POS
ENSBTAG00000005863	ATF7	ENSBTAG00000051464	ENSBTAG00000051464	0.97556	POS		ENSBTAG00000000746	KAT2B	ENSBTAG00000014448	VKORC1L1	0.95604	POS
ENSBTAG00000005893	TMEM68	ENSBTAG00000012278	MTMR12	0.95157	POS		ENSBTAG00000000746	KAT2B	ENSBTAG00000014482	FAF1	0.97658	POS
ENSBTAG00000005897	FNTB	ENSBTAG00000039980	CLECL1	0.95677	POS		ENSBTAG00000000746	KAT2B	ENSBTAG00000014493	TRIP4	0.96795	POS
ENSBTAG00000005904	RBBP4	ENSBTAG00000013289	PHF8	0.95837	POS		ENSBTAG00000000746	KAT2B	ENSBTAG00000014495	CEP43	0.97259	POS
ENSBTAG00000005913	PATL1	ENSBTAG00000012278	MTMR12	0.95385	POS		ENSBTAG00000000746	KAT2B	ENSBTAG00000014512	WDR19	0.96118	POS
ENSBTAG00000005916	ADNP2	ENSBTAG00000013289	PHF8	0.95955	POS		ENSBTAG00000000746	KAT2B	ENSBTAG00000014608	KDM1B	0.9553	POS
ENSBTAG00000005957	CSE1L	ENSBTAG00000013289	PHF8	0.96171	POS		ENSBTAG00000000746	KAT2B	ENSBTAG00000014659	NEMP1	0.96604	POS
ENSBTAG00000005957	CSE1L	ENSBTAG00000039132	ENSBTAG00000039132	0.96512	POS		ENSBTAG00000000746	KAT2B	ENSBTAG00000014722	TSTD2	0.98232	POS
ENSBTAG00000005961	CDC42SE2	ENSBTAG00000054728	ENSBTAG00000054728	0.95106	POS		ENSBTAG00000000746	KAT2B	ENSBTAG00000014752	AKAP11	0.96018	POS
ENSBTAG00000005964	PIGG	ENSBTAG00000051464	ENSBTAG00000051464	0.97742	POS		ENSBTAG00000000746	KAT2B	ENSBTAG00000014826	ZC3H7A	0.97616	POS
ENSBTAG00000005967	UBR2	ENSBTAG00000013289	PHF8	0.96575	POS		ENSBTAG00000000746	KAT2B	ENSBTAG00000015010	TBC1D23	0.9682	POS
ENSBTAG00000005979	HELLS	ENSBTAG00000012278	MTMR12	0.96898	POS		ENSBTAG00000000746	KAT2B	ENSBTAG00000015076	LATS1	0.96485	POS
ENSBTAG00000005999	FSD1	ENSBTAG00000051704	TNFRSF10D	0.97025	POS		ENSBTAG00000000746	KAT2B	ENSBTAG00000015109	TOB2	0.95403	POS
ENSBTAG00000006003	SAP130	ENSBTAG00000039132	ENSBTAG00000039132	0.95599	POS		ENSBTAG00000000746	KAT2B	ENSBTAG00000015148	METTL3	0.98173	POS
ENSBTAG00000006003	SAP130	ENSBTAG00000051464	ENSBTAG00000051464	0.97777	POS		ENSBTAG00000000746	KAT2B	ENSBTAG00000015151	FOXN2	0.98851	POS
ENSBTAG00000006027	USP34	ENSBTAG00000013289	PHF8	0.98693	POS		ENSBTAG00000000746	KAT2B	ENSBTAG00000015200	L2HGDH	0.95279	POS
ENSBTAG00000006027	USP34	ENSBTAG00000039132	ENSBTAG00000039132	0.97363	POS		ENSBTAG00000000746	KAT2B	ENSBTAG00000015225	NUP58	0.97841	POS
ENSBTAG00000006027	USP34	ENSBTAG00000051464	ENSBTAG00000051464	0.9588	POS		ENSBTAG00000000746	KAT2B	ENSBTAG00000015277	PCF11	0.97058	POS
ENSBTAG00000006040	UHRF1BP1L	ENSBTAG00000039132	ENSBTAG00000039132	0.97134	POS		ENSBTAG00000000746	KAT2B	ENSBTAG00000015310	SLC25A36	0.98868	POS
ENSBTAG00000006045	P4HB	ENSBTAG00000011509	SERAC1	0.95337	POS		ENSBTAG00000000746	KAT2B	ENSBTAG00000015333	TAF2	0.98158	POS
ENSBTAG00000006065	PCNA	ENSBTAG00000012278	MTMR12	0.9512	POS		ENSBTAG00000000746	KAT2B	ENSBTAG00000015334	ZHX1	0.96818	POS
ENSBTAG00000006065	PCNA	ENSBTAG00000016918	MYOF	0.96689	POS		ENSBTAG00000000746	KAT2B	ENSBTAG00000015348	ZNF189	0.95757	POS
ENSBTAG00000006065	PCNA	ENSBTAG00000049547	ENSBTAG00000049547	0.97284	POS		ENSBTAG00000000746	KAT2B	ENSBTAG00000015352	MTMR4	0.96068	POS
ENSBTAG00000006067	VMAC	ENSBTAG00000013334	CSF3R	0.96714	POS		ENSBTAG00000000746	KAT2B	ENSBTAG00000015376	FBXW11	0.97787	POS
ENSBTAG00000006069	CAPS	ENSBTAG00000020704	RAMP3	0.96111	POS		ENSBTAG00000000746	KAT2B	ENSBTAG00000015385	CTDSPL2	0.9767	POS
ENSBTAG00000006089	C19H17orf80	ENSBTAG00000013289	PHF8	0.9665	POS		ENSBTAG00000000746	KAT2B	ENSBTAG00000015466	NSUN2	0.96984	POS
ENSBTAG00000006122	HUWE1	ENSBTAG00000013289	PHF8	0.9874	POS		ENSBTAG00000000746	KAT2B	ENSBTAG00000015482	ANKRD13C	0.98641	POS
ENSBTAG00000006122	HUWE1	ENSBTAG00000039132	ENSBTAG00000039132	0.97132	POS		ENSBTAG00000000746	KAT2B	ENSBTAG00000015536	CPNE3	0.97848	POS
ENSBTAG00000006124	MAU2	ENSBTAG00000013289	PHF8	0.97324	POS		ENSBTAG00000000746	KAT2B	ENSBTAG00000015607	ERMP1	0.97534	POS
ENSBTAG00000006124	MAU2	ENSBTAG00000039132	ENSBTAG00000039132	0.96948	POS		ENSBTAG00000000746	KAT2B	ENSBTAG00000015637	BPNT2	0.95824	POS
ENSBTAG00000006124	MAU2	ENSBTAG00000051464	ENSBTAG00000051464	0.96159	POS		ENSBTAG00000000746	KAT2B	ENSBTAG00000015732	PSMC6	0.97638	POS
ENSBTAG00000006142	DHX36	ENSBTAG00000051464	ENSBTAG00000051464	0.9834	POS		ENSBTAG00000000746	KAT2B	ENSBTAG00000015776	MFSD14A	0.9632	POS
ENSBTAG00000006167	BTBD8	ENSBTAG00000030814	TFF2	-0.95312	NEG		ENSBTAG00000000746	KAT2B	ENSBTAG00000015868	LIG4	0.95994	POS
ENSBTAG00000006242	USP9X	ENSBTAG00000013289	PHF8	0.98006	POS		ENSBTAG00000000746	KAT2B	ENSBTAG00000015977	SIKE1	0.97055	POS
ENSBTAG00000006242	USP9X	ENSBTAG00000039132	ENSBTAG00000039132	0.96586	POS		ENSBTAG00000000746	KAT2B	ENSBTAG00000016046	GOPC	0.96306	POS
ENSBTAG00000006242	USP9X	ENSBTAG00000051464	ENSBTAG00000051464	0.9553	POS		ENSBTAG00000000746	KAT2B	ENSBTAG00000016062	C21H14orf28	0.9531	POS
ENSBTAG00000006259	MOB1A	ENSBTAG00000039132	ENSBTAG00000039132	0.9606	POS		ENSBTAG00000000746	KAT2B	ENSBTAG00000016074	ZNF143	0.97895	POS
ENSBTAG00000006335	STAT6	ENSBTAG00000013289	PHF8	0.9672	POS		ENSBTAG00000000746	KAT2B	ENSBTAG00000016079	COX4I1	-0.96383	NEG
ENSBTAG00000006335	STAT6	ENSBTAG00000051464	ENSBTAG00000051464	0.95981	POS		ENSBTAG00000000746	KAT2B	ENSBTAG00000016104	BTAF1	0.97331	POS
ENSBTAG00000006342	ATP5IF1	ENSBTAG00000052659	ENSBTAG00000052659	0.95674	POS		ENSBTAG00000000746	KAT2B	ENSBTAG00000016167	ATL2	0.95793	POS
ENSBTAG00000006388	FBXO45	ENSBTAG00000039132	ENSBTAG00000039132	0.98072	POS		ENSBTAG00000000746	KAT2B	ENSBTAG00000016198	EP300	0.95308	POS
ENSBTAG00000006404	CENPT	ENSBTAG00000014898	HK3	0.97378	POS		ENSBTAG00000000746	KAT2B	ENSBTAG00000016236	SLC12A6	0.97191	POS
ENSBTAG00000006428	ZNF354A	ENSBTAG00000030814	TFF2	-0.96692	NEG		ENSBTAG00000000746	KAT2B	ENSBTAG00000016332	ING3	0.95975	POS
ENSBTAG00000006429	ACO2	ENSBTAG00000039980	CLECL1	0.9564	POS		ENSBTAG00000000746	KAT2B	ENSBTAG00000016336	OGA	0.95437	POS
ENSBTAG00000006448	ERI2	ENSBTAG00000013289	PHF8	0.96027	POS		ENSBTAG00000000746	KAT2B	ENSBTAG00000016355	UVRAG	0.9741	POS
ENSBTAG00000006463	DLST	ENSBTAG00000013289	PHF8	0.9624	POS		ENSBTAG00000000746	KAT2B	ENSBTAG00000016435	NOM1	0.95737	POS
ENSBTAG00000006474	EPCAM	ENSBTAG00000006487	RPS9	-0.97106	NEG		ENSBTAG00000000746	KAT2B	ENSBTAG00000016484	ATP11C	0.98541	POS
ENSBTAG00000006481	POLR1A	ENSBTAG00000051464	ENSBTAG00000051464	0.95509	POS		ENSBTAG00000000746	KAT2B	ENSBTAG00000016557	MTMR2	0.96496	POS
ENSBTAG00000006505	S100A9	ENSBTAG00000010328	KCNK17	0.9513	POS		ENSBTAG00000000746	KAT2B	ENSBTAG00000016612	NEK9	0.95738	POS
ENSBTAG00000006506	GIT2	ENSBTAG00000013289	PHF8	0.96678	POS		ENSBTAG00000000746	KAT2B	ENSBTAG00000016621	NCBP3	0.96775	POS
ENSBTAG00000006506	GIT2	ENSBTAG00000039132	ENSBTAG00000039132	0.96954	POS		ENSBTAG00000000746	KAT2B	ENSBTAG00000016666	RELCH	0.98427	POS
ENSBTAG00000006572	CARD9	ENSBTAG00000006752	PFKFB4	0.97684	POS		ENSBTAG00000000746	KAT2B	ENSBTAG00000016737	CDK8	0.95448	POS
ENSBTAG00000006572	CARD9	ENSBTAG00000007338	TYROBP	0.97844	POS		ENSBTAG00000000746	KAT2B	ENSBTAG00000016740	ACLY	0.96339	POS
ENSBTAG00000006572	CARD9	ENSBTAG00000045880	ENSBTAG00000045880	0.96563	POS		ENSBTAG00000000746	KAT2B	ENSBTAG00000016744	CAPRIN1	0.96679	POS
ENSBTAG00000006586	KPNB1	ENSBTAG00000039132	ENSBTAG00000039132	0.95123	POS		ENSBTAG00000000746	KAT2B	ENSBTAG00000016845	GALNT7	0.98971	POS
ENSBTAG00000006586	KPNB1	ENSBTAG00000051464	ENSBTAG00000051464	0.96281	POS		ENSBTAG00000000746	KAT2B	ENSBTAG00000016943	NEK7	0.96153	POS
ENSBTAG00000006616	PTPN1	ENSBTAG00000039132	ENSBTAG00000039132	0.95658	POS		ENSBTAG00000000746	KAT2B	ENSBTAG00000016952	PSMD5	0.95104	POS
ENSBTAG00000006616	PTPN1	ENSBTAG00000051464	ENSBTAG00000051464	0.97254	POS		ENSBTAG00000000746	KAT2B	ENSBTAG00000016990	USP24	0.96969	POS
ENSBTAG00000006650	ZNF668	ENSBTAG00000013562	SKP2	0.97831	POS		ENSBTAG00000000746	KAT2B	ENSBTAG00000017061	SMARCAD1	0.97816	POS
ENSBTAG00000006666	NAA25	ENSBTAG00000039132	ENSBTAG00000039132	0.95666	POS		ENSBTAG00000000746	KAT2B	ENSBTAG00000017095	DENND4A	0.95142	POS
ENSBTAG00000006672	SYNCRIP	ENSBTAG00000039132	ENSBTAG00000039132	0.97543	POS		ENSBTAG00000000746	KAT2B	ENSBTAG00000017123	ZNF354B	0.95144	POS
ENSBTAG00000006678	GATAD2B	ENSBTAG00000051464	ENSBTAG00000051464	0.9504	POS		ENSBTAG00000000746	KAT2B	ENSBTAG00000017278	ACBD5	0.96158	POS
ENSBTAG00000006690	ARCN1	ENSBTAG00000039132	ENSBTAG00000039132	0.95266	POS		ENSBTAG00000000746	KAT2B	ENSBTAG00000017352	ZC3H11A	0.97168	POS
ENSBTAG00000006695	VCPIP1	ENSBTAG00000051464	ENSBTAG00000051464	0.96237	POS		ENSBTAG00000000746	KAT2B	ENSBTAG00000017362	CNOT6	0.97457	POS
ENSBTAG00000006707	ACSL5	ENSBTAG00000026779	LYZ	0.96023	POS		ENSBTAG00000000746	KAT2B	ENSBTAG00000017401	TBK1	0.95122	POS
ENSBTAG00000006721	POLR1F	ENSBTAG00000013289	PHF8	-0.96248	NEG		ENSBTAG00000000746	KAT2B	ENSBTAG00000017419	ZZZ3	0.96814	POS
ENSBTAG00000006743	RBBP8	ENSBTAG00000049547	ENSBTAG00000049547	0.96908	POS		ENSBTAG00000000746	KAT2B	ENSBTAG00000017426	PDCD6IP	0.98617	POS
ENSBTAG00000006748	DMXL1	ENSBTAG00000039132	ENSBTAG00000039132	0.95385	POS		ENSBTAG00000000746	KAT2B	ENSBTAG00000017488	KLF3	0.95542	POS
ENSBTAG00000006748	DMXL1	ENSBTAG00000051464	ENSBTAG00000051464	0.96706	POS		ENSBTAG00000000746	KAT2B	ENSBTAG00000017694	TRPS1	0.96644	POS
ENSBTAG00000006752	PFKFB4	ENSBTAG00000011204	NINJ1	0.95418	POS		ENSBTAG00000000746	KAT2B	ENSBTAG00000017729	NR2C1	0.96661	POS
ENSBTAG00000006752	PFKFB4	ENSBTAG00000019516	COMT	0.96794	POS		ENSBTAG00000000746	KAT2B	ENSBTAG00000017734	VPS13A	0.95486	POS
ENSBTAG00000006752	PFKFB4	ENSBTAG00000020225	TBXAS1	0.96625	POS		ENSBTAG00000000746	KAT2B	ENSBTAG00000017799	PITPNB	0.98419	POS
ENSBTAG00000006752	PFKFB4	ENSBTAG00000051704	TNFRSF10D	0.97145	POS		ENSBTAG00000000746	KAT2B	ENSBTAG00000017809	PDS5A	0.98057	POS
ENSBTAG00000006754	DBP	ENSBTAG00000039132	ENSBTAG00000039132	-0.96718	NEG		ENSBTAG00000000746	KAT2B	ENSBTAG00000017811	SLC39A9	0.98119	POS
ENSBTAG00000006759	SUCLA2	ENSBTAG00000013289	PHF8	0.95968	POS		ENSBTAG00000000746	KAT2B	ENSBTAG00000017992	CD164	0.96379	POS
ENSBTAG00000006824	APPL1	ENSBTAG00000051464	ENSBTAG00000051464	0.96609	POS		ENSBTAG00000000746	KAT2B	ENSBTAG00000018072	FARS2	-0.97548	NEG
ENSBTAG00000006836	FBXO33	ENSBTAG00000039132	ENSBTAG00000039132	0.97791	POS		ENSBTAG00000000746	KAT2B	ENSBTAG00000018157	IFT172	0.95272	POS
ENSBTAG00000006878	ENSBTAG00000006878	ENSBTAG00000013289	PHF8	0.97612	POS		ENSBTAG00000000746	KAT2B	ENSBTAG00000018279	SPATA5L1	0.96246	POS
ENSBTAG00000006893	BBX	ENSBTAG00000039347	CLEC4D	-0.9645	NEG		ENSBTAG00000000746	KAT2B	ENSBTAG00000018381	CRLF3	0.98544	POS
ENSBTAG00000006910	ASRGL1	ENSBTAG00000007578	SHTN1	0.95146	POS		ENSBTAG00000000746	KAT2B	ENSBTAG00000018406	CSTF2T	0.95118	POS
ENSBTAG00000006910	ASRGL1	ENSBTAG00000014821	SLC7A7	0.96012	POS		ENSBTAG00000000746	KAT2B	ENSBTAG00000018433	DENND6A	0.98718	POS
ENSBTAG00000006910	ASRGL1	ENSBTAG00000016093	PLP2	0.97119	POS		ENSBTAG00000000746	KAT2B	ENSBTAG00000018528	USP45	0.95324	POS
ENSBTAG00000006910	ASRGL1	ENSBTAG00000018015	IL27	0.96765	POS		ENSBTAG00000000746	KAT2B	ENSBTAG00000018577	SLC7A1	0.97397	POS
ENSBTAG00000006910	ASRGL1	ENSBTAG00000018887	IPO13	0.96146	POS		ENSBTAG00000000746	KAT2B	ENSBTAG00000018739	RPAP2	0.95162	POS
ENSBTAG00000006910	ASRGL1	ENSBTAG00000053502	ENSBTAG00000053502	-0.96521	NEG		ENSBTAG00000000746	KAT2B	ENSBTAG00000018743	C5H12orf29	0.98353	POS
ENSBTAG00000006921	ABCA6	ENSBTAG00000049346	ENSBTAG00000049346	0.95017	POS		ENSBTAG00000000746	KAT2B	ENSBTAG00000018770	HSDL1	0.96261	POS
ENSBTAG00000006925	CENPL	ENSBTAG00000013562	SKP2	0.97039	POS		ENSBTAG00000000746	KAT2B	ENSBTAG00000018846	CLN5	0.95239	POS
ENSBTAG00000006925	CENPL	ENSBTAG00000024928	TNFRSF1B	0.96995	POS		ENSBTAG00000000746	KAT2B	ENSBTAG00000018857	RAB4A	-0.96378	NEG
ENSBTAG00000006951	LMO2	ENSBTAG00000011137	MORN4	-0.95995	NEG		ENSBTAG00000000746	KAT2B	ENSBTAG00000018924	QRICH1	0.97756	POS
ENSBTAG00000006972	TRIP13	ENSBTAG00000013562	SKP2	0.96976	POS		ENSBTAG00000000746	KAT2B	ENSBTAG00000019001	PRDM10	0.96139	POS
ENSBTAG00000006972	TRIP13	ENSBTAG00000024928	TNFRSF1B	0.97277	POS		ENSBTAG00000000746	KAT2B	ENSBTAG00000019024	JAZF1	0.9548	POS
ENSBTAG00000006995	SPTBN1	ENSBTAG00000039132	ENSBTAG00000039132	0.95528	POS		ENSBTAG00000000746	KAT2B	ENSBTAG00000019043	GABPA	0.95809	POS
ENSBTAG00000006995	SPTBN1	ENSBTAG00000051464	ENSBTAG00000051464	0.95088	POS		ENSBTAG00000000746	KAT2B	ENSBTAG00000019155	FRS2	0.96103	POS
ENSBTAG00000006999	RYR1	ENSBTAG00000013334	CSF3R	0.95225	POS		ENSBTAG00000000746	KAT2B	ENSBTAG00000019182	TIA1	0.9694	POS
ENSBTAG00000007074	ZKSCAN8	ENSBTAG00000054728	ENSBTAG00000054728	0.96197	POS		ENSBTAG00000000746	KAT2B	ENSBTAG00000019193	SETD5	0.95698	POS
ENSBTAG00000007102	GTSE1	ENSBTAG00000014898	HK3	0.98844	POS		ENSBTAG00000000746	KAT2B	ENSBTAG00000019209	RAD1	0.99043	POS
ENSBTAG00000007113	TRRAP	ENSBTAG00000013289	PHF8	0.98172	POS		ENSBTAG00000000746	KAT2B	ENSBTAG00000019314	USP25	0.95833	POS
ENSBTAG00000007113	TRRAP	ENSBTAG00000013562	SKP2	0.95942	POS		ENSBTAG00000000746	KAT2B	ENSBTAG00000019526	CMTM6	0.9502	POS
ENSBTAG00000007120	ARFGEF2	ENSBTAG00000018524	AMHR2	0.95133	POS		ENSBTAG00000000746	KAT2B	ENSBTAG00000019608	DDX47	0.96612	POS
ENSBTAG00000007130	ESF1	ENSBTAG00000018524	AMHR2	-0.955	NEG		ENSBTAG00000000746	KAT2B	ENSBTAG00000019662	ATXN7L3	0.95187	POS
ENSBTAG00000007137	RFC5	ENSBTAG00000012278	MTMR12	0.98231	POS		ENSBTAG00000000746	KAT2B	ENSBTAG00000019686	NCKAP1L	0.9872	POS
ENSBTAG00000007139	WSB2	ENSBTAG00000013289	PHF8	0.95921	POS		ENSBTAG00000000746	KAT2B	ENSBTAG00000019695	RLF	0.97715	POS
ENSBTAG00000007156	AGAP2	ENSBTAG00000039132	ENSBTAG00000039132	0.96243	POS		ENSBTAG00000000746	KAT2B	ENSBTAG00000019746	CCDC66	0.98861	POS
ENSBTAG00000007159	ESR1	ENSBTAG00000008278	TMEM187	-0.95829	NEG		ENSBTAG00000000746	KAT2B	ENSBTAG00000019748	TASOR	0.97216	POS
ENSBTAG00000007159	ESR1	ENSBTAG00000016929	HNRNPA0	0.95106	POS		ENSBTAG00000000746	KAT2B	ENSBTAG00000019821	DHX9	0.98115	POS
ENSBTAG00000007181	KIFC3	ENSBTAG00000052659	ENSBTAG00000052659	0.96296	POS		ENSBTAG00000000746	KAT2B	ENSBTAG00000019838	SHC1	0.97059	POS
ENSBTAG00000007206	STRIP2	ENSBTAG00000052659	ENSBTAG00000052659	0.97593	POS		ENSBTAG00000000746	KAT2B	ENSBTAG00000019937	WDR3	0.95079	POS
ENSBTAG00000007213	SIRPA	ENSBTAG00000009483	POLR2G	0.96241	POS		ENSBTAG00000000746	KAT2B	ENSBTAG00000020124	HTRA2	0.98161	POS
ENSBTAG00000007213	SIRPA	ENSBTAG00000012608	GDAP1	0.98376	POS		ENSBTAG00000000746	KAT2B	ENSBTAG00000020180	TMED5	0.9861	POS
ENSBTAG00000007213	SIRPA	ENSBTAG00000015183	TPCN2	0.95451	POS		ENSBTAG00000000746	KAT2B	ENSBTAG00000020212	WDR41	0.95359	POS
ENSBTAG00000007213	SIRPA	ENSBTAG00000018463	VIM	0.95747	POS		ENSBTAG00000000746	KAT2B	ENSBTAG00000020214	LRRC8B	0.95562	POS
ENSBTAG00000007213	SIRPA	ENSBTAG00000019516	COMT	0.96166	POS		ENSBTAG00000000746	KAT2B	ENSBTAG00000020237	NECAP1	0.97378	POS
ENSBTAG00000007247	NUF2	ENSBTAG00000013562	SKP2	0.95007	POS		ENSBTAG00000000746	KAT2B	ENSBTAG00000020277	PPP2R1B	0.97278	POS
ENSBTAG00000007275	TREM2	ENSBTAG00000030814	TFF2	0.96309	POS		ENSBTAG00000000746	KAT2B	ENSBTAG00000020281	NIN	0.97585	POS
ENSBTAG00000007303	RAD21	ENSBTAG00000039132	ENSBTAG00000039132	0.95416	POS		ENSBTAG00000000746	KAT2B	ENSBTAG00000020307	C11H9orf78	0.95114	POS
ENSBTAG00000007323	CPSF6	ENSBTAG00000013289	PHF8	0.95286	POS		ENSBTAG00000000746	KAT2B	ENSBTAG00000020308	EIF4G2	0.97907	POS
ENSBTAG00000007323	CPSF6	ENSBTAG00000051464	ENSBTAG00000051464	0.96781	POS		ENSBTAG00000000746	KAT2B	ENSBTAG00000020367	SLC30A9	0.96952	POS
ENSBTAG00000007431	CEMIP	ENSBTAG00000052659	ENSBTAG00000052659	0.95924	POS		ENSBTAG00000000746	KAT2B	ENSBTAG00000020378	DLG1	0.95535	POS
ENSBTAG00000007438	STT3B	ENSBTAG00000039132	ENSBTAG00000039132	0.95825	POS		ENSBTAG00000000746	KAT2B	ENSBTAG00000020389	TPP2	0.97416	POS
ENSBTAG00000007438	STT3B	ENSBTAG00000051464	ENSBTAG00000051464	0.95205	POS		ENSBTAG00000000746	KAT2B	ENSBTAG00000020403	ZMYM2	0.99106	POS
ENSBTAG00000007470	TRIM58	ENSBTAG00000052659	ENSBTAG00000052659	0.95811	POS		ENSBTAG00000000746	KAT2B	ENSBTAG00000020422	CHD8	0.97026	POS
ENSBTAG00000007483	UNC119B	ENSBTAG00000054728	ENSBTAG00000054728	0.96277	POS		ENSBTAG00000000746	KAT2B	ENSBTAG00000020681	FNDC3A	0.96472	POS
ENSBTAG00000007519	ADAR	ENSBTAG00000051464	ENSBTAG00000051464	0.95431	POS		ENSBTAG00000000746	KAT2B	ENSBTAG00000020761	USP33	0.97421	POS
ENSBTAG00000007520	MAPRE2	ENSBTAG00000052659	ENSBTAG00000052659	0.97079	POS		ENSBTAG00000000746	KAT2B	ENSBTAG00000020782	CNOT1	0.95019	POS
ENSBTAG00000007545	PHLPP2	ENSBTAG00000051464	ENSBTAG00000051464	0.97826	POS		ENSBTAG00000000746	KAT2B	ENSBTAG00000020815	UHRF2	0.96122	POS
ENSBTAG00000007566	CEP170	ENSBTAG00000013289	PHF8	0.95677	POS		ENSBTAG00000000746	KAT2B	ENSBTAG00000020911	FNBP4	0.9554	POS
ENSBTAG00000007577	UBXN7	ENSBTAG00000039132	ENSBTAG00000039132	0.96217	POS		ENSBTAG00000000746	KAT2B	ENSBTAG00000020938	TWF1	0.99017	POS
ENSBTAG00000007577	UBXN7	ENSBTAG00000051464	ENSBTAG00000051464	0.96809	POS		ENSBTAG00000000746	KAT2B	ENSBTAG00000020957	FZD5	0.97971	POS
ENSBTAG00000007578	SHTN1	ENSBTAG00000009513	TGFBI	0.97312	POS		ENSBTAG00000000746	KAT2B	ENSBTAG00000020994	C19H17orf75	0.97605	POS
ENSBTAG00000007578	SHTN1	ENSBTAG00000014906	VCAN	0.97459	POS		ENSBTAG00000000746	KAT2B	ENSBTAG00000021023	ZMYM4	0.96477	POS
ENSBTAG00000007578	SHTN1	ENSBTAG00000015032	CD14	0.95053	POS		ENSBTAG00000000746	KAT2B	ENSBTAG00000021036	MARCHF2	-0.96001	NEG
ENSBTAG00000007586	SYNJ2BP	ENSBTAG00000010852	ENSBTAG00000010852	-0.95869	NEG		ENSBTAG00000000746	KAT2B	ENSBTAG00000021125	NUP160	0.98433	POS
ENSBTAG00000007593	AIDA	ENSBTAG00000013289	PHF8	0.96665	POS		ENSBTAG00000000746	KAT2B	ENSBTAG00000021209	UBR5	0.97583	POS
ENSBTAG00000007593	AIDA	ENSBTAG00000039132	ENSBTAG00000039132	0.95768	POS		ENSBTAG00000000746	KAT2B	ENSBTAG00000021289	POGZ	0.97163	POS
ENSBTAG00000007606	HNRNPU	ENSBTAG00000039132	ENSBTAG00000039132	0.96387	POS		ENSBTAG00000000746	KAT2B	ENSBTAG00000021357	ZNF518A	0.96374	POS
ENSBTAG00000007658	CTNNBL1	ENSBTAG00000052659	ENSBTAG00000052659	0.96489	POS		ENSBTAG00000000746	KAT2B	ENSBTAG00000021449	DCAF13	0.98035	POS
ENSBTAG00000007730	ZFX	ENSBTAG00000013289	PHF8	0.97519	POS		ENSBTAG00000000746	KAT2B	ENSBTAG00000021556	RANBP9	0.96287	POS
ENSBTAG00000007730	ZFX	ENSBTAG00000039132	ENSBTAG00000039132	0.97101	POS		ENSBTAG00000000746	KAT2B	ENSBTAG00000021577	ZFYVE16	0.98041	POS
ENSBTAG00000007783	MYBL2	ENSBTAG00000014898	HK3	0.96325	POS		ENSBTAG00000000746	KAT2B	ENSBTAG00000021580	HNRNPA3	0.95435	POS
ENSBTAG00000007799	MTFR2	ENSBTAG00000013562	SKP2	0.99433	POS		ENSBTAG00000000746	KAT2B	ENSBTAG00000021668	METTL4	0.97041	POS
ENSBTAG00000007799	MTFR2	ENSBTAG00000024928	TNFRSF1B	0.97618	POS		ENSBTAG00000000746	KAT2B	ENSBTAG00000021742	ZNF568	0.9589	POS
ENSBTAG00000007799	MTFR2	ENSBTAG00000049547	ENSBTAG00000049547	0.95106	POS		ENSBTAG00000000746	KAT2B	ENSBTAG00000021756	ZDHHC17	0.98756	POS
ENSBTAG00000007802	BCLAF1	ENSBTAG00000039132	ENSBTAG00000039132	0.99104	POS		ENSBTAG00000000746	KAT2B	ENSBTAG00000021872	RASGRP1	0.96356	POS
ENSBTAG00000007804	RILPL2	ENSBTAG00000052659	ENSBTAG00000052659	0.97518	POS		ENSBTAG00000000746	KAT2B	ENSBTAG00000021977	PRRC1	0.95304	POS
ENSBTAG00000007817	BRCC3	ENSBTAG00000013289	PHF8	0.95488	POS		ENSBTAG00000000746	KAT2B	ENSBTAG00000022733	EPM2AIP1	0.98867	POS
ENSBTAG00000007863	GLS	ENSBTAG00000039132	ENSBTAG00000039132	0.97728	POS		ENSBTAG00000000746	KAT2B	ENSBTAG00000022847	HEATR5A	0.97142	POS
ENSBTAG00000007863	GLS	ENSBTAG00000051464	ENSBTAG00000051464	0.9764	POS		ENSBTAG00000000746	KAT2B	ENSBTAG00000023028	WDFY4	0.95138	POS
ENSBTAG00000007890	SEC14L5	ENSBTAG00000052659	ENSBTAG00000052659	0.9604	POS		ENSBTAG00000000746	KAT2B	ENSBTAG00000023064	ENSBTAG00000023064	0.97951	POS
ENSBTAG00000007904	KRT72	ENSBTAG00000052659	ENSBTAG00000052659	0.96049	POS		ENSBTAG00000000746	KAT2B	ENSBTAG00000023144	PTPRC	0.97758	POS
ENSBTAG00000007909	NOTCH2	ENSBTAG00000051464	ENSBTAG00000051464	0.95949	POS		ENSBTAG00000000746	KAT2B	ENSBTAG00000023259	OSBPL1A	-0.9861	NEG
ENSBTAG00000007930	NCOA6	ENSBTAG00000013289	PHF8	0.96732	POS		ENSBTAG00000000746	KAT2B	ENSBTAG00000023375	METTL6	-0.97711	NEG
ENSBTAG00000007979	TNPO1	ENSBTAG00000013289	PHF8	0.95733	POS		ENSBTAG00000000746	KAT2B	ENSBTAG00000023464	ENSBTAG00000023464	0.99197	POS
ENSBTAG00000007979	TNPO1	ENSBTAG00000039132	ENSBTAG00000039132	0.96858	POS		ENSBTAG00000000746	KAT2B	ENSBTAG00000023675	ZNF654	0.96037	POS
ENSBTAG00000007979	TNPO1	ENSBTAG00000051464	ENSBTAG00000051464	0.9521	POS		ENSBTAG00000000746	KAT2B	ENSBTAG00000023847	IKZF5	0.98873	POS
ENSBTAG00000008048	GCFC2	ENSBTAG00000013289	PHF8	0.9532	POS		ENSBTAG00000000746	KAT2B	ENSBTAG00000024095	THRAP3	0.98794	POS
ENSBTAG00000008048	GCFC2	ENSBTAG00000039132	ENSBTAG00000039132	0.95166	POS		ENSBTAG00000000746	KAT2B	ENSBTAG00000024105	BCL2L11	0.98067	POS
ENSBTAG00000008053	WDFY2	ENSBTAG00000018524	AMHR2	0.97249	POS		ENSBTAG00000000746	KAT2B	ENSBTAG00000024381	MAN1A1	0.97723	POS
ENSBTAG00000008082	CEP350	ENSBTAG00000013289	PHF8	0.95739	POS		ENSBTAG00000000746	KAT2B	ENSBTAG00000025320	AKAP1	0.95761	POS
ENSBTAG00000008083	SEL1L	ENSBTAG00000013289	PHF8	0.97061	POS		ENSBTAG00000000746	KAT2B	ENSBTAG00000025782	TNFSF8	0.98423	POS
ENSBTAG00000008100	GOLGA7B	ENSBTAG00000052659	ENSBTAG00000052659	0.96338	POS		ENSBTAG00000000746	KAT2B	ENSBTAG00000025929	ENSBTAG00000025929	0.9682	POS
ENSBTAG00000008124	GK	ENSBTAG00000015032	CD14	0.96343	POS		ENSBTAG00000000746	KAT2B	ENSBTAG00000026371	SNX29	0.9748	POS
ENSBTAG00000008153	CAMSAP2	ENSBTAG00000009513	TGFBI	0.95174	POS		ENSBTAG00000000746	KAT2B	ENSBTAG00000026995	PNN	0.96507	POS
ENSBTAG00000008153	CAMSAP2	ENSBTAG00000015032	CD14	0.95771	POS		ENSBTAG00000000746	KAT2B	ENSBTAG00000027181	LAMA3	0.98887	POS
ENSBTAG00000008180	SPDL1	ENSBTAG00000024928	TNFRSF1B	0.95279	POS		ENSBTAG00000000746	KAT2B	ENSBTAG00000027916	MALT1	0.96412	POS
ENSBTAG00000008204	CARNMT1	ENSBTAG00000039132	ENSBTAG00000039132	0.96887	POS		ENSBTAG00000000746	KAT2B	ENSBTAG00000027932	BIRC6	0.96583	POS
ENSBTAG00000008216	RRM2	ENSBTAG00000024928	TNFRSF1B	0.96175	POS		ENSBTAG00000000746	KAT2B	ENSBTAG00000030566	GLE1	0.97868	POS
ENSBTAG00000008259	ACOD1	ENSBTAG00000026779	LYZ	0.95919	POS		ENSBTAG00000000746	KAT2B	ENSBTAG00000030581	TBC1D5	0.95296	POS
ENSBTAG00000008285	OXR1	ENSBTAG00000013289	PHF8	0.97968	POS		ENSBTAG00000000746	KAT2B	ENSBTAG00000030600	BCNT2	0.99132	POS
ENSBTAG00000008285	OXR1	ENSBTAG00000039132	ENSBTAG00000039132	0.95221	POS		ENSBTAG00000000746	KAT2B	ENSBTAG00000030648	MPST	-0.975	NEG
ENSBTAG00000008306	MKRN1	ENSBTAG00000052659	ENSBTAG00000052659	0.96084	POS		ENSBTAG00000000746	KAT2B	ENSBTAG00000030951	ZNF655	0.95276	POS
ENSBTAG00000008314	SDHB	ENSBTAG00000048980	ENSBTAG00000048980	0.96659	POS		ENSBTAG00000000746	KAT2B	ENSBTAG00000031473	ORC2	0.95601	POS
ENSBTAG00000008329	CYTIP	ENSBTAG00000051464	ENSBTAG00000051464	0.96715	POS		ENSBTAG00000000746	KAT2B	ENSBTAG00000031564	GNL3L	0.95384	POS
ENSBTAG00000008382	METTL25	ENSBTAG00000039132	ENSBTAG00000039132	0.95875	POS		ENSBTAG00000000746	KAT2B	ENSBTAG00000031572	IFT80	0.97396	POS
ENSBTAG00000008432	NUP98	ENSBTAG00000039132	ENSBTAG00000039132	0.97863	POS		ENSBTAG00000000746	KAT2B	ENSBTAG00000031609	THAP12	0.96943	POS
ENSBTAG00000008442	NSF	ENSBTAG00000013289	PHF8	0.95303	POS		ENSBTAG00000000746	KAT2B	ENSBTAG00000031687	ENSBTAG00000031687	0.98412	POS
ENSBTAG00000008487	VPS37D	ENSBTAG00000019708	ACSL6	-0.96307	NEG		ENSBTAG00000000746	KAT2B	ENSBTAG00000031696	ANKRD44	0.95095	POS
ENSBTAG00000008499	TROAP	ENSBTAG00000014898	HK3	0.99444	POS		ENSBTAG00000000746	KAT2B	ENSBTAG00000032493	RETREG3	0.97505	POS
ENSBTAG00000008504	SYNGR3	ENSBTAG00000015032	CD14	0.96418	POS		ENSBTAG00000000746	KAT2B	ENSBTAG00000032674	SENP5	0.96707	POS
ENSBTAG00000008507	SPHK1	ENSBTAG00000030814	TFF2	0.95959	POS		ENSBTAG00000000746	KAT2B	ENSBTAG00000032704	NAPB	0.98355	POS
ENSBTAG00000008510	FBXO42	ENSBTAG00000013289	PHF8	0.96908	POS		ENSBTAG00000000746	KAT2B	ENSBTAG00000032719	TFRC	0.95042	POS
ENSBTAG00000008518	MED25	ENSBTAG00000012278	MTMR12	0.9521	POS		ENSBTAG00000000746	KAT2B	ENSBTAG00000032763	RANBP10	0.97471	POS
ENSBTAG00000008525	LRIG2	ENSBTAG00000013289	PHF8	0.95834	POS		ENSBTAG00000000746	KAT2B	ENSBTAG00000032839	LRCH3	0.98734	POS
ENSBTAG00000008525	LRIG2	ENSBTAG00000039132	ENSBTAG00000039132	0.96468	POS		ENSBTAG00000000746	KAT2B	ENSBTAG00000032982	TERF1	0.98005	POS
ENSBTAG00000008552	PLXNA3	ENSBTAG00000013334	CSF3R	0.97814	POS		ENSBTAG00000000746	KAT2B	ENSBTAG00000033267	LIN9	0.9612	POS
ENSBTAG00000008591	CAMTA2	ENSBTAG00000008802	GID4	0.96893	POS		ENSBTAG00000000746	KAT2B	ENSBTAG00000033322	SRP9	0.96746	POS
ENSBTAG00000008591	CAMTA2	ENSBTAG00000015727	IFI47	-0.95345	NEG		ENSBTAG00000000746	KAT2B	ENSBTAG00000033339	ANKLE2	0.95015	POS
ENSBTAG00000008591	CAMTA2	ENSBTAG00000018735	C13H20orf27	0.96488	POS		ENSBTAG00000000746	KAT2B	ENSBTAG00000033504	MAK16	0.97708	POS
ENSBTAG00000008591	CAMTA2	ENSBTAG00000033702	STARD8	0.95744	POS		ENSBTAG00000000746	KAT2B	ENSBTAG00000034069	MAB21L1	0.97414	POS
ENSBTAG00000008591	CAMTA2	ENSBTAG00000038251	NAA16	0.97415	POS		ENSBTAG00000000746	KAT2B	ENSBTAG00000034522	SLC10A7	0.95019	POS
ENSBTAG00000008600	TRAF3IP2	ENSBTAG00000015032	CD14	0.96981	POS		ENSBTAG00000000746	KAT2B	ENSBTAG00000035030	TMED7	0.97093	POS
ENSBTAG00000008737	DR1	ENSBTAG00000013289	PHF8	0.96647	POS		ENSBTAG00000000746	KAT2B	ENSBTAG00000035437	STAG1	0.96411	POS
ENSBTAG00000008755	MARCHF7	ENSBTAG00000018869	IGSF6	0.96748	POS		ENSBTAG00000000746	KAT2B	ENSBTAG00000035907	DDX3X	0.99312	POS
ENSBTAG00000008761	TRAFD1	ENSBTAG00000018869	IGSF6	0.95018	POS		ENSBTAG00000000746	KAT2B	ENSBTAG00000038240	ENSBTAG00000038240	0.95962	POS
ENSBTAG00000008794	ATF6B	ENSBTAG00000012519	XDH	0.96781	POS		ENSBTAG00000000746	KAT2B	ENSBTAG00000038610	ZBTB26	0.97406	POS
ENSBTAG00000008794	ATF6B	ENSBTAG00000013843	ACVRL1	0.9593	POS		ENSBTAG00000000746	KAT2B	ENSBTAG00000038920	VPS13C	0.98739	POS
ENSBTAG00000008794	ATF6B	ENSBTAG00000015520	SLC11A1	0.95941	POS		ENSBTAG00000000746	KAT2B	ENSBTAG00000039075	ZNF527	0.95131	POS
ENSBTAG00000008794	ATF6B	ENSBTAG00000048980	ENSBTAG00000048980	0.97559	POS		ENSBTAG00000000746	KAT2B	ENSBTAG00000039275	ERAP2	0.9698	POS
ENSBTAG00000008802	GID4	ENSBTAG00000010830	LRP1	0.95004	POS		ENSBTAG00000000746	KAT2B	ENSBTAG00000039326	GCNT2	0.97569	POS
ENSBTAG00000008804	SAAL1	ENSBTAG00000051464	ENSBTAG00000051464	0.97327	POS		ENSBTAG00000000746	KAT2B	ENSBTAG00000039662	ENSBTAG00000039662	0.96414	POS
ENSBTAG00000008808	CCDC17	ENSBTAG00000012544	IFNGR1	0.9553	POS		ENSBTAG00000000746	KAT2B	ENSBTAG00000039916	SMAD2	0.98146	POS
ENSBTAG00000008808	CCDC17	ENSBTAG00000016357	VNN2	0.97175	POS		ENSBTAG00000000746	KAT2B	ENSBTAG00000040055	CAB39	-0.99159	NEG
ENSBTAG00000008808	CCDC17	ENSBTAG00000020355	KLF4	0.96532	POS		ENSBTAG00000000746	KAT2B	ENSBTAG00000040350	XIAP	0.98263	POS
ENSBTAG00000008808	CCDC17	ENSBTAG00000021943	NFYC	0.95192	POS		ENSBTAG00000000746	KAT2B	ENSBTAG00000043987	KDM4C	0.98814	POS
ENSBTAG00000008808	CCDC17	ENSBTAG00000030179	MAPK8IP2	0.96182	POS		ENSBTAG00000000746	KAT2B	ENSBTAG00000044000	PRIM1	0.95824	POS
ENSBTAG00000008808	CCDC17	ENSBTAG00000051673	CRIP2	0.96475	POS		ENSBTAG00000000746	KAT2B	ENSBTAG00000044015	RBM12	0.97541	POS
ENSBTAG00000008835	GPANK1	ENSBTAG00000013334	CSF3R	-0.96469	NEG		ENSBTAG00000000746	KAT2B	ENSBTAG00000045617	MTERF1	0.95234	POS
ENSBTAG00000008835	GPANK1	ENSBTAG00000018869	IGSF6	-0.95726	NEG		ENSBTAG00000000746	KAT2B	ENSBTAG00000046301	ZNF445	0.96425	POS
ENSBTAG00000008839	AMER1	ENSBTAG00000039132	ENSBTAG00000039132	0.97565	POS		ENSBTAG00000000746	KAT2B	ENSBTAG00000046385	RAB5A	0.95948	POS
ENSBTAG00000008839	AMER1	ENSBTAG00000051464	ENSBTAG00000051464	0.95293	POS		ENSBTAG00000000746	KAT2B	ENSBTAG00000046529	bta-mir-4657	0.96104	POS
ENSBTAG00000008849	SORT1	ENSBTAG00000010852	ENSBTAG00000010852	-0.95988	NEG		ENSBTAG00000000746	KAT2B	ENSBTAG00000046549	BICD2	0.97278	POS
ENSBTAG00000008862	GOLGB1	ENSBTAG00000018524	AMHR2	0.95373	POS		ENSBTAG00000000746	KAT2B	ENSBTAG00000046959	CGGBP1	0.983	POS
ENSBTAG00000008880	POGLUT2	ENSBTAG00000010830	LRP1	0.96704	POS		ENSBTAG00000000746	KAT2B	ENSBTAG00000047591	C23H6orf141	-0.95565	NEG
ENSBTAG00000008883	ZNF207	ENSBTAG00000013289	PHF8	0.96874	POS		ENSBTAG00000000746	KAT2B	ENSBTAG00000047675	ENSBTAG00000047675	0.97212	POS
ENSBTAG00000008883	ZNF207	ENSBTAG00000039132	ENSBTAG00000039132	0.97697	POS		ENSBTAG00000000746	KAT2B	ENSBTAG00000047679	DNTTIP2	0.97308	POS
ENSBTAG00000008884	MAPRE3	ENSBTAG00000052659	ENSBTAG00000052659	0.96658	POS		ENSBTAG00000000746	KAT2B	ENSBTAG00000047694	SERF2	-0.97599	NEG
ENSBTAG00000008916	CYFIP2	ENSBTAG00000039132	ENSBTAG00000039132	0.95606	POS		ENSBTAG00000000746	KAT2B	ENSBTAG00000047793	TSSC4	-0.96554	NEG
ENSBTAG00000008921	NEXN	ENSBTAG00000052659	ENSBTAG00000052659	0.96297	POS		ENSBTAG00000000746	KAT2B	ENSBTAG00000048159	TAB3	0.96472	POS
ENSBTAG00000008925	MRE11	ENSBTAG00000013289	PHF8	0.96874	POS		ENSBTAG00000000746	KAT2B	ENSBTAG00000048798	KIAA1109	0.99619	POS
ENSBTAG00000008925	MRE11	ENSBTAG00000039132	ENSBTAG00000039132	0.9537	POS		ENSBTAG00000000746	KAT2B	ENSBTAG00000048876	FAM117B	0.96567	POS
ENSBTAG00000008925	MRE11	ENSBTAG00000051464	ENSBTAG00000051464	0.97937	POS		ENSBTAG00000000746	KAT2B	ENSBTAG00000049233	ENSBTAG00000049233	0.9968	POS
ENSBTAG00000008926	FUBP1	ENSBTAG00000054728	ENSBTAG00000054728	0.96853	POS		ENSBTAG00000000746	KAT2B	ENSBTAG00000049545	ENSBTAG00000049545	0.95077	POS
ENSBTAG00000008937	CELF2	ENSBTAG00000039132	ENSBTAG00000039132	0.95989	POS		ENSBTAG00000000746	KAT2B	ENSBTAG00000050244	ZNF177	0.96558	POS
ENSBTAG00000008952	RAP1GAP	ENSBTAG00000012771	CSF1R	0.95301	POS		ENSBTAG00000000746	KAT2B	ENSBTAG00000050347	MAML1	0.95584	POS
ENSBTAG00000009023	TMTC3	ENSBTAG00000018869	IGSF6	0.97072	POS		ENSBTAG00000000746	KAT2B	ENSBTAG00000050482	ZNF148	0.96321	POS
ENSBTAG00000009034	AP3D1	ENSBTAG00000013562	SKP2	0.95718	POS		ENSBTAG00000000746	KAT2B	ENSBTAG00000050549	KLHL11	0.97178	POS
ENSBTAG00000009034	AP3D1	ENSBTAG00000024928	TNFRSF1B	0.9505	POS		ENSBTAG00000000746	KAT2B	ENSBTAG00000050748	ENSBTAG00000050748	0.97667	POS
ENSBTAG00000009049	ENSBTAG00000009049	ENSBTAG00000013289	PHF8	-0.97177	NEG		ENSBTAG00000000746	KAT2B	ENSBTAG00000050993	ENSBTAG00000050993	0.95045	POS
ENSBTAG00000009051	MMP19	ENSBTAG00000014526	MOB3A	0.95089	POS		ENSBTAG00000000746	KAT2B	ENSBTAG00000051325	ENSBTAG00000051325	0.97591	POS
ENSBTAG00000009051	MMP19	ENSBTAG00000015049	ECSIT	0.97158	POS		ENSBTAG00000000746	KAT2B	ENSBTAG00000051767	ENSBTAG00000051767	0.98459	POS
ENSBTAG00000009051	MMP19	ENSBTAG00000015090	SGTA	0.95937	POS		ENSBTAG00000000746	KAT2B	ENSBTAG00000051794	ENSBTAG00000051794	0.96648	POS
ENSBTAG00000009051	MMP19	ENSBTAG00000015721	RAVER1	0.95107	POS		ENSBTAG00000000746	KAT2B	ENSBTAG00000051836	ENSBTAG00000051836	0.95259	POS
ENSBTAG00000009051	MMP19	ENSBTAG00000016918	MYOF	0.95101	POS		ENSBTAG00000000746	KAT2B	ENSBTAG00000052002	ENSBTAG00000052002	0.97932	POS
ENSBTAG00000009051	MMP19	ENSBTAG00000019336	DVL3	0.97201	POS		ENSBTAG00000000746	KAT2B	ENSBTAG00000052570	ENSBTAG00000052570	0.96089	POS
ENSBTAG00000009051	MMP19	ENSBTAG00000020283	DUSP5	0.97355	POS		ENSBTAG00000000746	KAT2B	ENSBTAG00000052646	ENSBTAG00000052646	0.97683	POS
ENSBTAG00000009051	MMP19	ENSBTAG00000040518	ENSBTAG00000040518	0.95892	POS		ENSBTAG00000000746	KAT2B	ENSBTAG00000052781	ENSBTAG00000052781	0.98831	POS
ENSBTAG00000009051	MMP19	ENSBTAG00000048268	ENSBTAG00000048268	0.95709	POS		ENSBTAG00000000746	KAT2B	ENSBTAG00000052838	ENSBTAG00000052838	0.96112	POS
ENSBTAG00000009051	MMP19	ENSBTAG00000054594	ENSBTAG00000054594	0.95056	POS		ENSBTAG00000000746	KAT2B	ENSBTAG00000053029	ZNF26	0.97323	POS
ENSBTAG00000009051	MMP19	ENSBTAG00000054833	ENSBTAG00000054833	-0.96165	NEG		ENSBTAG00000000746	KAT2B	ENSBTAG00000053105	TMEM263	0.95429	POS
ENSBTAG00000009061	FAR1	ENSBTAG00000013289	PHF8	0.96076	POS		ENSBTAG00000000746	KAT2B	ENSBTAG00000053374	NUS1	0.95396	POS
ENSBTAG00000009085	SLC35A5	ENSBTAG00000030814	TFF2	-0.96399	NEG		ENSBTAG00000000746	KAT2B	ENSBTAG00000054095	GMFB	0.95576	POS
ENSBTAG00000009106	EIF2A	ENSBTAG00000012278	MTMR12	0.95366	POS		ENSBTAG00000000746	KAT2B	ENSBTAG00000054388	ENSBTAG00000054388	0.96604	POS
ENSBTAG00000009121	STAG2	ENSBTAG00000039132	ENSBTAG00000039132	0.96213	POS		ENSBTAG00000000746	KAT2B	ENSBTAG00000054437	ZNF75A	0.96723	POS
ENSBTAG00000009141	FAM210A	ENSBTAG00000012278	MTMR12	0.95076	POS		ENSBTAG00000000746	KAT2B	ENSBTAG00000054469	SLC25A53	0.96141	POS
ENSBTAG00000009141	FAM210A	ENSBTAG00000013289	PHF8	0.95659	POS		ENSBTAG00000000746	KAT2B	ENSBTAG00000054728	ENSBTAG00000054728	0.95879	POS
ENSBTAG00000009167	SLC15A4	ENSBTAG00000020704	RAMP3	-0.97429	NEG		ENSBTAG00000000746	KAT2B	ENSBTAG00000055062	SMAD5	0.97042	POS
ENSBTAG00000009183	SHISA5	ENSBTAG00000009513	TGFBI	0.95159	POS		ENSBTAG00000000781	HIP1	ENSBTAG00000014432	HNMT	0.95222	POS
ENSBTAG00000009183	SHISA5	ENSBTAG00000012387	PAM	0.98917	POS		ENSBTAG00000000782	KDR	ENSBTAG00000023730	TUBB3	0.9868	POS
ENSBTAG00000009218	ANLN	ENSBTAG00000013289	PHF8	0.96189	POS		ENSBTAG00000000785	PASK	ENSBTAG00000004680	SLC13A5	0.97871	POS
ENSBTAG00000009242	ZNF638	ENSBTAG00000013289	PHF8	0.95069	POS		ENSBTAG00000000785	PASK	ENSBTAG00000015562	PLBD1	0.95585	POS
ENSBTAG00000009256	ITGA4	ENSBTAG00000039132	ENSBTAG00000039132	0.95097	POS		ENSBTAG00000000795	NMNAT2	ENSBTAG00000016918	MYOF	0.96262	POS
ENSBTAG00000009267	UHRF1BP1	ENSBTAG00000013289	PHF8	0.96401	POS		ENSBTAG00000000803	ZNF667	ENSBTAG00000048980	ENSBTAG00000048980	0.99032	POS
ENSBTAG00000009267	UHRF1BP1	ENSBTAG00000039132	ENSBTAG00000039132	0.95699	POS		ENSBTAG00000000812	CD300A	ENSBTAG00000000873	SLC13A3	0.9519	POS
ENSBTAG00000009267	UHRF1BP1	ENSBTAG00000051464	ENSBTAG00000051464	0.98698	POS		ENSBTAG00000000812	CD300A	ENSBTAG00000005273	IL1R1	0.96982	POS
ENSBTAG00000009340	KATNAL1	ENSBTAG00000018524	AMHR2	0.95624	POS		ENSBTAG00000000812	CD300A	ENSBTAG00000011545	GDA	0.96412	POS
ENSBTAG00000009401	MTRR	ENSBTAG00000039132	ENSBTAG00000039132	0.97352	POS		ENSBTAG00000000812	CD300A	ENSBTAG00000012052	PADI4	0.98179	POS
ENSBTAG00000009407	MBTD1	ENSBTAG00000013289	PHF8	0.96398	POS		ENSBTAG00000000812	CD300A	ENSBTAG00000012278	MTMR12	0.97712	POS
ENSBTAG00000009458	METTL2A	ENSBTAG00000012278	MTMR12	0.95261	POS		ENSBTAG00000000812	CD300A	ENSBTAG00000013670	SLC46A2	0.95098	POS
ENSBTAG00000009470	CLIC4	ENSBTAG00000052659	ENSBTAG00000052659	0.96354	POS		ENSBTAG00000000812	CD300A	ENSBTAG00000015562	PLBD1	0.97002	POS
ENSBTAG00000009475	PLXDC2	ENSBTAG00000039347	CLEC4D	0.98365	POS		ENSBTAG00000000812	CD300A	ENSBTAG00000020355	KLF4	0.96252	POS
ENSBTAG00000009479	UQCRQ	ENSBTAG00000051464	ENSBTAG00000051464	-0.95312	NEG		ENSBTAG00000000812	CD300A	ENSBTAG00000039132	ENSBTAG00000039132	0.95557	POS
ENSBTAG00000009493	BCL3	ENSBTAG00000010328	KCNK17	0.96177	POS		ENSBTAG00000000817	SYNJ2	ENSBTAG00000045948	CSF2RA	0.97548	POS
ENSBTAG00000009498	PTEN	ENSBTAG00000051464	ENSBTAG00000051464	0.96018	POS		ENSBTAG00000000819	RFX3	ENSBTAG00000054728	ENSBTAG00000054728	0.9546	POS
ENSBTAG00000009500	KDM1A	ENSBTAG00000013289	PHF8	0.95154	POS		ENSBTAG00000000824	TSEN54	ENSBTAG00000005769	NPHP3	0.96457	POS
ENSBTAG00000009513	TGFBI	ENSBTAG00000011332	TRIM68	0.96313	POS		ENSBTAG00000000824	TSEN54	ENSBTAG00000020355	KLF4	0.955	POS
ENSBTAG00000009513	TGFBI	ENSBTAG00000012976	WLS	0.96692	POS		ENSBTAG00000000824	TSEN54	ENSBTAG00000039347	CLEC4D	0.96125	POS
ENSBTAG00000009513	TGFBI	ENSBTAG00000013981	SPTSSA	0.981	POS		ENSBTAG00000000824	TSEN54	ENSBTAG00000049547	ENSBTAG00000049547	0.95934	POS
ENSBTAG00000009513	TGFBI	ENSBTAG00000014228	TFEC	0.9856	POS		ENSBTAG00000000824	TSEN54	ENSBTAG00000051464	ENSBTAG00000051464	0.96512	POS
ENSBTAG00000009513	TGFBI	ENSBTAG00000014665	ADAMTS2	0.97382	POS		ENSBTAG00000000825	MRPS26	ENSBTAG00000005769	NPHP3	-0.96354	NEG
ENSBTAG00000009513	TGFBI	ENSBTAG00000014906	VCAN	0.96683	POS		ENSBTAG00000000830	GPR137B	ENSBTAG00000013289	PHF8	0.96958	POS
ENSBTAG00000009513	TGFBI	ENSBTAG00000015032	CD14	0.97833	POS		ENSBTAG00000000830	GPR137B	ENSBTAG00000031890	DOCK1	0.95271	POS
ENSBTAG00000009513	TGFBI	ENSBTAG00000015815	CFP	0.95039	POS		ENSBTAG00000000830	GPR137B	ENSBTAG00000049547	ENSBTAG00000049547	0.9695	POS
ENSBTAG00000009513	TGFBI	ENSBTAG00000017593	TREM1	0.97016	POS		ENSBTAG00000000838	CCDC88C	ENSBTAG00000020797	CABLES2	0.95542	POS
ENSBTAG00000009513	TGFBI	ENSBTAG00000019665	IL1RN	0.95875	POS		ENSBTAG00000000873	SLC13A3	ENSBTAG00000000920	DNAH17	0.95157	POS
ENSBTAG00000009514	PPWD1	ENSBTAG00000052659	ENSBTAG00000052659	-0.9546	NEG		ENSBTAG00000000873	SLC13A3	ENSBTAG00000000949	DNAJC9	0.95509	POS
ENSBTAG00000009584	PPP6R3	ENSBTAG00000054728	ENSBTAG00000054728	0.96331	POS		ENSBTAG00000000873	SLC13A3	ENSBTAG00000000988	BRCA2	0.95976	POS
ENSBTAG00000009611	PHF21A	ENSBTAG00000012278	MTMR12	0.95153	POS		ENSBTAG00000000873	SLC13A3	ENSBTAG00000001179	TEP1	0.97483	POS
ENSBTAG00000009611	PHF21A	ENSBTAG00000045948	CSF2RA	0.95248	POS		ENSBTAG00000000873	SLC13A3	ENSBTAG00000001321	IL1B	0.95821	POS
ENSBTAG00000009642	AKAP5	ENSBTAG00000051464	ENSBTAG00000051464	0.97842	POS		ENSBTAG00000000873	SLC13A3	ENSBTAG00000001352	ENTR1	0.95478	POS
ENSBTAG00000009655	TNS3	ENSBTAG00000010830	LRP1	0.98588	POS		ENSBTAG00000000873	SLC13A3	ENSBTAG00000001567	LRRK1	0.96617	POS
ENSBTAG00000009657	MTMR1	ENSBTAG00000039132	ENSBTAG00000039132	0.96944	POS		ENSBTAG00000000873	SLC13A3	ENSBTAG00000001592	INSIG1	0.99365	POS
ENSBTAG00000009657	MTMR1	ENSBTAG00000051464	ENSBTAG00000051464	0.96534	POS		ENSBTAG00000000873	SLC13A3	ENSBTAG00000001721	GYG1	0.9634	POS
ENSBTAG00000009667	SLC25A46	ENSBTAG00000013289	PHF8	0.96454	POS		ENSBTAG00000000873	SLC13A3	ENSBTAG00000001889	C22H3orf14	0.97694	POS
ENSBTAG00000009679	PLEKHG1	ENSBTAG00000018524	AMHR2	0.95586	POS		ENSBTAG00000000873	SLC13A3	ENSBTAG00000001992	CYP51A1	0.97092	POS
ENSBTAG00000009717	FGL2	ENSBTAG00000012096	BCKDHB	0.9637	POS		ENSBTAG00000000873	SLC13A3	ENSBTAG00000002189	ALG1	0.96433	POS
ENSBTAG00000009717	FGL2	ENSBTAG00000015780	RCN2	0.95234	POS		ENSBTAG00000000873	SLC13A3	ENSBTAG00000002418	TICRR	0.96429	POS
ENSBTAG00000009717	FGL2	ENSBTAG00000018715	MPLKIP	0.95645	POS		ENSBTAG00000000873	SLC13A3	ENSBTAG00000002434	WDR18	0.95561	POS
ENSBTAG00000009717	FGL2	ENSBTAG00000019182	TIA1	0.95784	POS		ENSBTAG00000000873	SLC13A3	ENSBTAG00000003422	SNX5	0.95478	POS
ENSBTAG00000009717	FGL2	ENSBTAG00000021778	SELENON	0.97626	POS		ENSBTAG00000000873	SLC13A3	ENSBTAG00000003550	C29H11orf54	0.96653	POS
ENSBTAG00000009717	FGL2	ENSBTAG00000028273	5S_rRNA	0.97679	POS		ENSBTAG00000000873	SLC13A3	ENSBTAG00000003695	WDR45B	0.96118	POS
ENSBTAG00000009732	NCBP1	ENSBTAG00000013289	PHF8	0.9677	POS		ENSBTAG00000000873	SLC13A3	ENSBTAG00000003773	SLC25A13	0.96411	POS
ENSBTAG00000009732	NCBP1	ENSBTAG00000039132	ENSBTAG00000039132	0.95958	POS		ENSBTAG00000000873	SLC13A3	ENSBTAG00000003849	GNL2	0.95201	POS
ENSBTAG00000009747	RNFT1	ENSBTAG00000013289	PHF8	0.95936	POS		ENSBTAG00000000873	SLC13A3	ENSBTAG00000003906	SUPT7L	0.95761	POS
ENSBTAG00000009755	GOLGA3	ENSBTAG00000013289	PHF8	0.96424	POS		ENSBTAG00000000873	SLC13A3	ENSBTAG00000004046	DTX4	0.96056	POS
ENSBTAG00000009755	GOLGA3	ENSBTAG00000039132	ENSBTAG00000039132	0.96237	POS		ENSBTAG00000000873	SLC13A3	ENSBTAG00000004378	IL23A	0.95959	POS
ENSBTAG00000009803	SNCB	ENSBTAG00000052659	ENSBTAG00000052659	0.98024	POS		ENSBTAG00000000873	SLC13A3	ENSBTAG00000004549	UPRT	0.95602	POS
ENSBTAG00000009805	CFDP2	ENSBTAG00000039132	ENSBTAG00000039132	0.95079	POS		ENSBTAG00000000873	SLC13A3	ENSBTAG00000005002	GALE	0.96092	POS
ENSBTAG00000009812	CXCL5	ENSBTAG00000052659	ENSBTAG00000052659	0.95927	POS		ENSBTAG00000000873	SLC13A3	ENSBTAG00000005207	COPS7B	0.96752	POS
ENSBTAG00000009819	CDC20	ENSBTAG00000014898	HK3	0.95725	POS		ENSBTAG00000000873	SLC13A3	ENSBTAG00000005265	ZCCHC9	0.95821	POS
ENSBTAG00000009842	CRYM	ENSBTAG00000052659	ENSBTAG00000052659	0.96789	POS		ENSBTAG00000000873	SLC13A3	ENSBTAG00000005273	IL1R1	0.9665	POS
ENSBTAG00000009856	ACAP3	ENSBTAG00000012771	CSF1R	0.95049	POS		ENSBTAG00000000873	SLC13A3	ENSBTAG00000006103	XRCC6	0.96218	POS
ENSBTAG00000009912	PAN3	ENSBTAG00000030814	TFF2	-0.96025	NEG		ENSBTAG00000000873	SLC13A3	ENSBTAG00000006108	MMP11	0.96038	POS
ENSBTAG00000009933	DTX3L	ENSBTAG00000051464	ENSBTAG00000051464	0.95582	POS		ENSBTAG00000000873	SLC13A3	ENSBTAG00000006268	IKBKG	0.96618	POS
ENSBTAG00000009939	CAND1	ENSBTAG00000039132	ENSBTAG00000039132	0.98465	POS		ENSBTAG00000000873	SLC13A3	ENSBTAG00000006639	CSTF1	0.96084	POS
ENSBTAG00000009956	CENPM	ENSBTAG00000030814	TFF2	0.97276	POS		ENSBTAG00000000873	SLC13A3	ENSBTAG00000006910	ASRGL1	0.98654	POS
ENSBTAG00000009958	TRIM35	ENSBTAG00000039132	ENSBTAG00000039132	0.96533	POS		ENSBTAG00000000873	SLC13A3	ENSBTAG00000006958	C23H6orf136	0.95216	POS
ENSBTAG00000009982	IGSF8	ENSBTAG00000011044	TACC3	0.9625	POS		ENSBTAG00000000873	SLC13A3	ENSBTAG00000006962	NFS1	0.95291	POS
ENSBTAG00000009982	IGSF8	ENSBTAG00000013988	BID	0.95026	POS		ENSBTAG00000000873	SLC13A3	ENSBTAG00000007192	SIDT2	0.95238	POS
ENSBTAG00000009982	IGSF8	ENSBTAG00000044006	GINS2	0.97439	POS		ENSBTAG00000000873	SLC13A3	ENSBTAG00000007578	SHTN1	0.96095	POS
ENSBTAG00000009982	IGSF8	ENSBTAG00000046218	KLF11	-0.97577	NEG		ENSBTAG00000000873	SLC13A3	ENSBTAG00000007581	ADORA2B	0.96838	POS
ENSBTAG00000009982	IGSF8	ENSBTAG00000053442	ENSBTAG00000053442	-0.95313	NEG		ENSBTAG00000000873	SLC13A3	ENSBTAG00000007799	MTFR2	0.98069	POS
ENSBTAG00000009983	KIF23	ENSBTAG00000012278	MTMR12	0.95356	POS		ENSBTAG00000000873	SLC13A3	ENSBTAG00000007888	EFR3B	0.9539	POS
ENSBTAG00000009983	KIF23	ENSBTAG00000024928	TNFRSF1B	0.953	POS		ENSBTAG00000000873	SLC13A3	ENSBTAG00000008088	KIF18B	0.95016	POS
ENSBTAG00000009987	ITGB3	ENSBTAG00000052659	ENSBTAG00000052659	0.95281	POS		ENSBTAG00000000873	SLC13A3	ENSBTAG00000008227	LIPT2	0.96339	POS
ENSBTAG00000009996	DOT1L	ENSBTAG00000049547	ENSBTAG00000049547	0.95491	POS		ENSBTAG00000000873	SLC13A3	ENSBTAG00000008826	RBBP9	0.95336	POS
ENSBTAG00000010002	IRF2	ENSBTAG00000013289	PHF8	0.96724	POS		ENSBTAG00000000873	SLC13A3	ENSBTAG00000009231	NSDHL	0.95773	POS
ENSBTAG00000010018	ATP7A	ENSBTAG00000051464	ENSBTAG00000051464	0.95504	POS		ENSBTAG00000000873	SLC13A3	ENSBTAG00000009427	PPM1D	0.95151	POS
ENSBTAG00000010048	SPC25	ENSBTAG00000018524	AMHR2	0.96144	POS		ENSBTAG00000000873	SLC13A3	ENSBTAG00000009513	TGFBI	0.97718	POS
ENSBTAG00000010077	FANCD2	ENSBTAG00000014898	HK3	0.9861	POS		ENSBTAG00000000873	SLC13A3	ENSBTAG00000009717	FGL2	0.95237	POS
ENSBTAG00000010109	CDK1	ENSBTAG00000013289	PHF8	0.95374	POS		ENSBTAG00000000873	SLC13A3	ENSBTAG00000009752	CD70	0.9789	POS
ENSBTAG00000010130	ZNF335	ENSBTAG00000013562	SKP2	0.98671	POS		ENSBTAG00000000873	SLC13A3	ENSBTAG00000010927	CBFA2T3	0.97388	POS
ENSBTAG00000010130	ZNF335	ENSBTAG00000024928	TNFRSF1B	0.96452	POS		ENSBTAG00000000873	SLC13A3	ENSBTAG00000011247	ZC3HC1	0.95558	POS
ENSBTAG00000010131	ENSBTAG00000010131	ENSBTAG00000039132	ENSBTAG00000039132	0.96595	POS		ENSBTAG00000000873	SLC13A3	ENSBTAG00000011545	GDA	0.9824	POS
ENSBTAG00000010136	CMAS	ENSBTAG00000010852	ENSBTAG00000010852	-0.95295	NEG		ENSBTAG00000000873	SLC13A3	ENSBTAG00000012519	XDH	0.97251	POS
ENSBTAG00000010153	ANXA3	ENSBTAG00000012387	PAM	0.95988	POS		ENSBTAG00000000873	SLC13A3	ENSBTAG00000012659	LRIF1	0.96738	POS
ENSBTAG00000010207	NUDT21	ENSBTAG00000013289	PHF8	0.96939	POS		ENSBTAG00000000873	SLC13A3	ENSBTAG00000012955	TRUB1	0.95563	POS
ENSBTAG00000010207	NUDT21	ENSBTAG00000039132	ENSBTAG00000039132	0.97717	POS		ENSBTAG00000000873	SLC13A3	ENSBTAG00000012976	WLS	0.98825	POS
ENSBTAG00000010207	NUDT21	ENSBTAG00000051464	ENSBTAG00000051464	0.96591	POS		ENSBTAG00000000873	SLC13A3	ENSBTAG00000013302	R3HDM1	0.96401	POS
ENSBTAG00000010210	SUV39H2	ENSBTAG00000039132	ENSBTAG00000039132	0.96755	POS		ENSBTAG00000000873	SLC13A3	ENSBTAG00000013334	CSF3R	0.9749	POS
ENSBTAG00000010243	RBM33	ENSBTAG00000039132	ENSBTAG00000039132	0.95196	POS		ENSBTAG00000000873	SLC13A3	ENSBTAG00000013475	TRAF3	0.97986	POS
ENSBTAG00000010244	CLIC5	ENSBTAG00000052659	ENSBTAG00000052659	0.95879	POS		ENSBTAG00000000873	SLC13A3	ENSBTAG00000014002	CEP95	0.98892	POS
ENSBTAG00000010254	MAP3K6	ENSBTAG00000051704	TNFRSF10D	0.96771	POS		ENSBTAG00000000873	SLC13A3	ENSBTAG00000014172	FGD2	0.95655	POS
ENSBTAG00000010255	ZNF24	ENSBTAG00000039132	ENSBTAG00000039132	0.96424	POS		ENSBTAG00000000873	SLC13A3	ENSBTAG00000014665	ADAMTS2	0.96183	POS
ENSBTAG00000010255	ZNF24	ENSBTAG00000051464	ENSBTAG00000051464	0.96632	POS		ENSBTAG00000000873	SLC13A3	ENSBTAG00000014730	NCAPD2	0.96654	POS
ENSBTAG00000010271	MAPKAP1	ENSBTAG00000039132	ENSBTAG00000039132	0.97049	POS		ENSBTAG00000000873	SLC13A3	ENSBTAG00000014898	HK3	0.9666	POS
ENSBTAG00000010276	RECQL4	ENSBTAG00000014898	HK3	0.95031	POS		ENSBTAG00000000873	SLC13A3	ENSBTAG00000014906	VCAN	0.95972	POS
ENSBTAG00000010286	NPAT	ENSBTAG00000039132	ENSBTAG00000039132	0.96392	POS		ENSBTAG00000000873	SLC13A3	ENSBTAG00000015005	FANCG	0.96692	POS
ENSBTAG00000010292	SYNRG	ENSBTAG00000013289	PHF8	0.9883	POS		ENSBTAG00000000873	SLC13A3	ENSBTAG00000015032	CD14	0.96292	POS
ENSBTAG00000010293	PARD3B	ENSBTAG00000052659	ENSBTAG00000052659	0.9521	POS		ENSBTAG00000000873	SLC13A3	ENSBTAG00000015040	ENSBTAG00000015040	0.96913	POS
ENSBTAG00000010328	KCNK17	ENSBTAG00000011332	TRIM68	0.98329	POS		ENSBTAG00000000873	SLC13A3	ENSBTAG00000015520	SLC11A1	0.98345	POS
ENSBTAG00000010328	KCNK17	ENSBTAG00000011465	MYBPH	0.97111	POS		ENSBTAG00000000873	SLC13A3	ENSBTAG00000015546	RIOX2	0.96219	POS
ENSBTAG00000010328	KCNK17	ENSBTAG00000011623	VMP1	0.96672	POS		ENSBTAG00000000873	SLC13A3	ENSBTAG00000015802	CREB3L2	0.95558	POS
ENSBTAG00000010328	KCNK17	ENSBTAG00000012640	S100A8	0.95897	POS		ENSBTAG00000000873	SLC13A3	ENSBTAG00000016338	SPPL3	0.9719	POS
ENSBTAG00000010328	KCNK17	ENSBTAG00000012976	WLS	0.97733	POS		ENSBTAG00000000873	SLC13A3	ENSBTAG00000017283	GTF3C2	0.95217	POS
ENSBTAG00000010328	KCNK17	ENSBTAG00000012995	MCUB	0.97414	POS		ENSBTAG00000000873	SLC13A3	ENSBTAG00000017505	PAXIP1	0.95968	POS
ENSBTAG00000010328	KCNK17	ENSBTAG00000013290	DYSF	0.98368	POS		ENSBTAG00000000873	SLC13A3	ENSBTAG00000017551	DROSHA	0.9542	POS
ENSBTAG00000010328	KCNK17	ENSBTAG00000013981	SPTSSA	0.95748	POS		ENSBTAG00000000873	SLC13A3	ENSBTAG00000017722	F5	0.97624	POS
ENSBTAG00000010328	KCNK17	ENSBTAG00000014665	ADAMTS2	0.97221	POS		ENSBTAG00000000873	SLC13A3	ENSBTAG00000018151	HELQ	0.95031	POS
ENSBTAG00000010328	KCNK17	ENSBTAG00000014824	MMP14	0.95115	POS		ENSBTAG00000000873	SLC13A3	ENSBTAG00000018223	CHI3L1	0.98815	POS
ENSBTAG00000010328	KCNK17	ENSBTAG00000015318	NECTIN2	0.95641	POS		ENSBTAG00000000873	SLC13A3	ENSBTAG00000018625	ZNF263	0.96386	POS
ENSBTAG00000010328	KCNK17	ENSBTAG00000017593	TREM1	0.95259	POS		ENSBTAG00000000873	SLC13A3	ENSBTAG00000019120	WDHD1	0.95212	POS
ENSBTAG00000010328	KCNK17	ENSBTAG00000018016	NUPR1	0.96915	POS		ENSBTAG00000000873	SLC13A3	ENSBTAG00000019291	GRB14	0.95544	POS
ENSBTAG00000010328	KCNK17	ENSBTAG00000018101	AHCY	0.97595	POS		ENSBTAG00000000873	SLC13A3	ENSBTAG00000020136	CASK	0.96597	POS
ENSBTAG00000010328	KCNK17	ENSBTAG00000018186	PDXK	0.95048	POS		ENSBTAG00000000873	SLC13A3	ENSBTAG00000020355	KLF4	0.96572	POS
ENSBTAG00000010328	KCNK17	ENSBTAG00000018223	CHI3L1	0.98442	POS		ENSBTAG00000000873	SLC13A3	ENSBTAG00000020589	ENTPD1	-0.9552	NEG
ENSBTAG00000010328	KCNK17	ENSBTAG00000019517	ELN	0.98838	POS		ENSBTAG00000000873	SLC13A3	ENSBTAG00000020601	ZNF366	0.95317	POS
ENSBTAG00000010328	KCNK17	ENSBTAG00000019669	CD163	0.96757	POS		ENSBTAG00000000873	SLC13A3	ENSBTAG00000020831	CHD1L	0.97427	POS
ENSBTAG00000010328	KCNK17	ENSBTAG00000027879	MPC1	0.95595	POS		ENSBTAG00000000873	SLC13A3	ENSBTAG00000021158	SATB1	0.98565	POS
ENSBTAG00000010328	KCNK17	ENSBTAG00000046158	CFB	0.95587	POS		ENSBTAG00000000873	SLC13A3	ENSBTAG00000021226	SAR1B	0.95461	POS
ENSBTAG00000010328	KCNK17	ENSBTAG00000047107	TNIP3	0.95773	POS		ENSBTAG00000000873	SLC13A3	ENSBTAG00000024815	ANKRD28	0.95673	POS
ENSBTAG00000010355	VPS37A	ENSBTAG00000013289	PHF8	0.96635	POS		ENSBTAG00000000873	SLC13A3	ENSBTAG00000031435	SELENOT	-0.95798	NEG
ENSBTAG00000010387	MINDY3	ENSBTAG00000010852	ENSBTAG00000010852	-0.95477	NEG		ENSBTAG00000000873	SLC13A3	ENSBTAG00000032122	CD19	0.96452	POS
ENSBTAG00000010394	MCF2L2	ENSBTAG00000018869	IGSF6	0.9596	POS		ENSBTAG00000000873	SLC13A3	ENSBTAG00000037981	ENSBTAG00000037981	0.95717	POS
ENSBTAG00000010422	MDM2	ENSBTAG00000013289	PHF8	0.96298	POS		ENSBTAG00000000873	SLC13A3	ENSBTAG00000038195	CD302	0.95301	POS
ENSBTAG00000010427	RASSF5	ENSBTAG00000039132	ENSBTAG00000039132	0.96025	POS		ENSBTAG00000000873	SLC13A3	ENSBTAG00000038333	RBM23	0.95642	POS
ENSBTAG00000010437	MKLN1	ENSBTAG00000039132	ENSBTAG00000039132	0.98192	POS		ENSBTAG00000000873	SLC13A3	ENSBTAG00000038490	CLEC4A	0.96372	POS
ENSBTAG00000010465	C29H11orf98	ENSBTAG00000030814	TFF2	-0.98784	NEG		ENSBTAG00000000873	SLC13A3	ENSBTAG00000038702	ENSBTAG00000038702	0.97048	POS
ENSBTAG00000010498	SLC40A1	ENSBTAG00000052659	ENSBTAG00000052659	0.95101	POS		ENSBTAG00000000873	SLC13A3	ENSBTAG00000038737	P2RY6	0.96452	POS
ENSBTAG00000010508	BLVRB	ENSBTAG00000052659	ENSBTAG00000052659	0.96165	POS		ENSBTAG00000000873	SLC13A3	ENSBTAG00000039160	VAV1	0.9595	POS
ENSBTAG00000010511	KAT8	ENSBTAG00000052659	ENSBTAG00000052659	-0.96291	NEG		ENSBTAG00000000873	SLC13A3	ENSBTAG00000046204	ZNF705A	0.95135	POS
ENSBTAG00000010514	ASB7	ENSBTAG00000051464	ENSBTAG00000051464	0.9568	POS		ENSBTAG00000000873	SLC13A3	ENSBTAG00000048033	SMIM15	0.98135	POS
ENSBTAG00000010518	MTREX	ENSBTAG00000013289	PHF8	0.96998	POS		ENSBTAG00000000873	SLC13A3	ENSBTAG00000048432	BTBD3	0.96292	POS
ENSBTAG00000010521	PVRIG	ENSBTAG00000011137	MORN4	0.95323	POS		ENSBTAG00000000873	SLC13A3	ENSBTAG00000050149	ENSBTAG00000050149	0.96781	POS
ENSBTAG00000010587	SH3BGRL	ENSBTAG00000052659	ENSBTAG00000052659	0.95554	POS		ENSBTAG00000000873	SLC13A3	ENSBTAG00000051706	ENSBTAG00000051706	0.96072	POS
ENSBTAG00000010627	SF3B3	ENSBTAG00000039132	ENSBTAG00000039132	0.95377	POS		ENSBTAG00000000873	SLC13A3	ENSBTAG00000052124	ENSBTAG00000052124	0.96316	POS
ENSBTAG00000010659	CUX1	ENSBTAG00000052659	ENSBTAG00000052659	0.96596	POS		ENSBTAG00000000873	SLC13A3	ENSBTAG00000053246	ENSBTAG00000053246	0.97044	POS
ENSBTAG00000010803	CHML	ENSBTAG00000039132	ENSBTAG00000039132	0.95803	POS		ENSBTAG00000000878	RB1CC1	ENSBTAG00000013289	PHF8	0.97328	POS
ENSBTAG00000010809	HID1	ENSBTAG00000011137	MORN4	0.9745	POS		ENSBTAG00000000879	C14H8orf33	ENSBTAG00000003396	MAFB	0.95144	POS
ENSBTAG00000010826	EMSY	ENSBTAG00000013289	PHF8	0.98079	POS		ENSBTAG00000000879	C14H8orf33	ENSBTAG00000051464	ENSBTAG00000051464	0.97205	POS
ENSBTAG00000010830	LRP1	ENSBTAG00000012103	MAP2K4	0.96172	POS		ENSBTAG00000000880	GINM1	ENSBTAG00000005273	IL1R1	0.95385	POS
ENSBTAG00000010830	LRP1	ENSBTAG00000013201	ALOX5AP	0.95319	POS		ENSBTAG00000000880	GINM1	ENSBTAG00000012052	PADI4	0.97	POS
ENSBTAG00000010830	LRP1	ENSBTAG00000014269	SCARB1	0.95081	POS		ENSBTAG00000000880	GINM1	ENSBTAG00000012278	MTMR12	0.9835	POS
ENSBTAG00000010830	LRP1	ENSBTAG00000017722	F5	0.97306	POS		ENSBTAG00000000880	GINM1	ENSBTAG00000020355	KLF4	0.96203	POS
ENSBTAG00000010830	LRP1	ENSBTAG00000018471	SSR3	0.9556	POS		ENSBTAG00000000880	GINM1	ENSBTAG00000039132	ENSBTAG00000039132	0.95424	POS
ENSBTAG00000010830	LRP1	ENSBTAG00000018689	LIG3	0.95574	POS		ENSBTAG00000000880	GINM1	ENSBTAG00000054728	ENSBTAG00000054728	0.95814	POS
ENSBTAG00000010830	LRP1	ENSBTAG00000020527	IDH1	0.9665	POS		ENSBTAG00000000920	DNAH17	ENSBTAG00000006910	ASRGL1	0.9553	POS
ENSBTAG00000010830	LRP1	ENSBTAG00000021678	SLC31A1	0.95135	POS		ENSBTAG00000000920	DNAH17	ENSBTAG00000012519	XDH	0.95924	POS
ENSBTAG00000010852	ENSBTAG00000010852	ENSBTAG00000011037	RBPMS2	-0.95994	NEG		ENSBTAG00000000920	DNAH17	ENSBTAG00000013334	CSF3R	0.97422	POS
ENSBTAG00000010852	ENSBTAG00000010852	ENSBTAG00000012159	CNBP	-0.98328	NEG		ENSBTAG00000000920	DNAH17	ENSBTAG00000013562	SKP2	0.9507	POS
ENSBTAG00000010852	ENSBTAG00000010852	ENSBTAG00000013064	RGS18	-0.99119	NEG		ENSBTAG00000000920	DNAH17	ENSBTAG00000014898	HK3	0.98846	POS
ENSBTAG00000010852	ENSBTAG00000010852	ENSBTAG00000013245	ITPR3	0.95064	POS		ENSBTAG00000000920	DNAH17	ENSBTAG00000014906	VCAN	0.9657	POS
ENSBTAG00000010852	ENSBTAG00000010852	ENSBTAG00000013343	FTL	-0.957	NEG		ENSBTAG00000000920	DNAH17	ENSBTAG00000038490	CLEC4A	0.96615	POS
ENSBTAG00000010852	ENSBTAG00000010852	ENSBTAG00000015083	FBXO9	-0.95183	NEG		ENSBTAG00000000937	ITPRID2	ENSBTAG00000013289	PHF8	0.96442	POS
ENSBTAG00000010852	ENSBTAG00000010852	ENSBTAG00000016648	BSG	-0.95997	NEG		ENSBTAG00000000940	TBCC	ENSBTAG00000004547	OLR1	0.98852	POS
ENSBTAG00000010852	ENSBTAG00000010852	ENSBTAG00000019036	ARHGAP28	-0.96091	NEG		ENSBTAG00000000949	DNAJC9	ENSBTAG00000006910	ASRGL1	0.96776	POS
ENSBTAG00000010852	ENSBTAG00000010852	ENSBTAG00000021535	CROT	-0.95526	NEG		ENSBTAG00000000949	DNAJC9	ENSBTAG00000009513	TGFBI	0.97413	POS
ENSBTAG00000010852	ENSBTAG00000010852	ENSBTAG00000021879	VCL	-0.95154	NEG		ENSBTAG00000000959	ZSWIM1	ENSBTAG00000003326	NAIP	0.95132	POS
ENSBTAG00000010852	ENSBTAG00000010852	ENSBTAG00000038430	ENSBTAG00000038430	-0.96367	NEG		ENSBTAG00000000959	ZSWIM1	ENSBTAG00000006937	ABCA10	0.97032	POS
ENSBTAG00000010852	ENSBTAG00000010852	ENSBTAG00000045877	TSC22D3	-0.95702	NEG		ENSBTAG00000000974	IARS1	ENSBTAG00000009717	FGL2	0.9708	POS
ENSBTAG00000010852	ENSBTAG00000010852	ENSBTAG00000049228	ENSBTAG00000049228	0.95802	POS		ENSBTAG00000000974	IARS1	ENSBTAG00000012278	MTMR12	0.95428	POS
ENSBTAG00000010852	ENSBTAG00000010852	ENSBTAG00000053156	ISCA1	-0.95853	NEG		ENSBTAG00000000974	IARS1	ENSBTAG00000013562	SKP2	0.95466	POS
ENSBTAG00000010913	SRXN1	ENSBTAG00000052659	ENSBTAG00000052659	0.97069	POS		ENSBTAG00000000974	IARS1	ENSBTAG00000054728	ENSBTAG00000054728	0.95223	POS
ENSBTAG00000010928	CSRNP2	ENSBTAG00000039980	CLECL1	0.95045	POS		ENSBTAG00000000978	ASH2L	ENSBTAG00000012278	MTMR12	0.96895	POS
ENSBTAG00000010937	APOO	ENSBTAG00000030814	TFF2	-0.96001	NEG		ENSBTAG00000000978	ASH2L	ENSBTAG00000054728	ENSBTAG00000054728	0.97943	POS
ENSBTAG00000010987	NFKBIZ	ENSBTAG00000013843	ACVRL1	0.95745	POS		ENSBTAG00000000981	KLHDC8B	ENSBTAG00000048980	ENSBTAG00000048980	-0.95518	NEG
ENSBTAG00000010998	CFLAR	ENSBTAG00000039132	ENSBTAG00000039132	0.96799	POS		ENSBTAG00000000988	BRCA2	ENSBTAG00000004680	SLC13A5	0.98054	POS
ENSBTAG00000010998	CFLAR	ENSBTAG00000051464	ENSBTAG00000051464	0.96937	POS		ENSBTAG00000000988	BRCA2	ENSBTAG00000005273	IL1R1	0.95476	POS
ENSBTAG00000011042	TMEM129	ENSBTAG00000014898	HK3	0.97489	POS		ENSBTAG00000000988	BRCA2	ENSBTAG00000013334	CSF3R	0.96446	POS
ENSBTAG00000011044	TACC3	ENSBTAG00000014898	HK3	0.95337	POS		ENSBTAG00000000988	BRCA2	ENSBTAG00000014898	HK3	0.95709	POS
ENSBTAG00000011064	ADCK5	ENSBTAG00000054728	ENSBTAG00000054728	-0.96822	NEG		ENSBTAG00000000988	BRCA2	ENSBTAG00000014906	VCAN	0.96014	POS
ENSBTAG00000011070	RTCB	ENSBTAG00000054728	ENSBTAG00000054728	0.96476	POS		ENSBTAG00000000988	BRCA2	ENSBTAG00000015562	PLBD1	0.96258	POS
ENSBTAG00000011083	POLD1	ENSBTAG00000014898	HK3	0.95562	POS		ENSBTAG00000000988	BRCA2	ENSBTAG00000020433	NLRP1	0.966	POS
ENSBTAG00000011103	SLC8B1	ENSBTAG00000018155	MRPS18C	0.96191	POS		ENSBTAG00000000991	MRPL32	ENSBTAG00000012052	PADI4	0.95371	POS
ENSBTAG00000011127	NUP205	ENSBTAG00000039132	ENSBTAG00000039132	0.95176	POS		ENSBTAG00000000998	SLC39A6	ENSBTAG00000005273	IL1R1	0.96868	POS
ENSBTAG00000011137	MORN4	ENSBTAG00000012274	CIZ1	-0.95378	NEG		ENSBTAG00000000998	SLC39A6	ENSBTAG00000011103	SLC8B1	0.9896	POS
ENSBTAG00000011137	MORN4	ENSBTAG00000016911	ARHGAP23	0.9628	POS		ENSBTAG00000000998	SLC39A6	ENSBTAG00000013289	PHF8	0.96676	POS
ENSBTAG00000011137	MORN4	ENSBTAG00000018013	EMP3	0.9797	POS		ENSBTAG00000000998	SLC39A6	ENSBTAG00000014432	HNMT	0.9656	POS
ENSBTAG00000011137	MORN4	ENSBTAG00000046626	CCNP	-0.9667	NEG		ENSBTAG00000001013	SLC30A5	ENSBTAG00000054728	ENSBTAG00000054728	0.95765	POS
ENSBTAG00000011155	PUM2	ENSBTAG00000039132	ENSBTAG00000039132	0.95315	POS		ENSBTAG00000001015	TM9SF4	ENSBTAG00000002411	CTNND1	0.95465	POS
ENSBTAG00000011155	PUM2	ENSBTAG00000051464	ENSBTAG00000051464	0.96608	POS		ENSBTAG00000001015	TM9SF4	ENSBTAG00000051464	ENSBTAG00000051464	0.95021	POS
ENSBTAG00000011156	ATP8A1	ENSBTAG00000013289	PHF8	0.97752	POS		ENSBTAG00000001017	SLK	ENSBTAG00000013289	PHF8	0.97837	POS
ENSBTAG00000011156	ATP8A1	ENSBTAG00000039132	ENSBTAG00000039132	0.96969	POS		ENSBTAG00000001017	SLK	ENSBTAG00000049547	ENSBTAG00000049547	0.95511	POS
ENSBTAG00000011182	PDLIM1	ENSBTAG00000052659	ENSBTAG00000052659	0.96424	POS		ENSBTAG00000001022	AMDHD2	ENSBTAG00000013289	PHF8	-0.95539	NEG
ENSBTAG00000011206	GALNT1	ENSBTAG00000039132	ENSBTAG00000039132	0.954	POS		ENSBTAG00000001023	ZNF598	ENSBTAG00000005769	NPHP3	0.95006	POS
ENSBTAG00000011217	DNAJC11	ENSBTAG00000016918	MYOF	0.9656	POS		ENSBTAG00000001023	ZNF598	ENSBTAG00000010328	KCNK17	0.96137	POS
ENSBTAG00000011217	DNAJC11	ENSBTAG00000039980	CLECL1	0.98213	POS		ENSBTAG00000001023	ZNF598	ENSBTAG00000010830	LRP1	0.96371	POS
ENSBTAG00000011225	TMX1	ENSBTAG00000013289	PHF8	0.9535	POS		ENSBTAG00000001023	ZNF598	ENSBTAG00000012278	MTMR12	0.96466	POS
ENSBTAG00000011252	RAD50	ENSBTAG00000049932	LILRA4	-0.95361	NEG		ENSBTAG00000001023	ZNF598	ENSBTAG00000013289	PHF8	0.96159	POS
ENSBTAG00000011278	XYLB	ENSBTAG00000051704	TNFRSF10D	0.96125	POS		ENSBTAG00000001023	ZNF598	ENSBTAG00000013562	SKP2	0.96509	POS
ENSBTAG00000011284	SLC39A1	ENSBTAG00000054728	ENSBTAG00000054728	0.9577	POS		ENSBTAG00000001023	ZNF598	ENSBTAG00000031890	DOCK1	0.96595	POS
ENSBTAG00000011305	ENSBTAG00000011305	ENSBTAG00000052659	ENSBTAG00000052659	0.98799	POS		ENSBTAG00000001023	ZNF598	ENSBTAG00000039132	ENSBTAG00000039132	0.9646	POS
ENSBTAG00000011307	DNM1	ENSBTAG00000038844	ANKRD35	0.96073	POS		ENSBTAG00000001023	ZNF598	ENSBTAG00000049547	ENSBTAG00000049547	0.99046	POS
ENSBTAG00000011332	TRIM68	ENSBTAG00000015032	CD14	0.97786	POS		ENSBTAG00000001030	MTMR3	ENSBTAG00000013289	PHF8	0.96404	POS
ENSBTAG00000011333	CLASP2	ENSBTAG00000039132	ENSBTAG00000039132	0.96881	POS		ENSBTAG00000001030	MTMR3	ENSBTAG00000049547	ENSBTAG00000049547	0.96345	POS
ENSBTAG00000011333	CLASP2	ENSBTAG00000051464	ENSBTAG00000051464	0.95215	POS		ENSBTAG00000001035	SF1	ENSBTAG00000045948	CSF2RA	0.98119	POS
ENSBTAG00000011354	NUDT9	ENSBTAG00000039132	ENSBTAG00000039132	0.98816	POS		ENSBTAG00000001035	SF1	ENSBTAG00000051704	TNFRSF10D	0.97231	POS
ENSBTAG00000011363	EVI5	ENSBTAG00000018524	AMHR2	0.96132	POS		ENSBTAG00000001037	MAP4K2	ENSBTAG00000045948	CSF2RA	0.97709	POS
ENSBTAG00000011389	TMEM104	ENSBTAG00000012278	MTMR12	0.95905	POS		ENSBTAG00000001038	SNRPB	ENSBTAG00000009717	FGL2	0.99251	POS
ENSBTAG00000011401	PDZD8	ENSBTAG00000013289	PHF8	0.95056	POS		ENSBTAG00000001038	SNRPB	ENSBTAG00000010830	LRP1	0.95547	POS
ENSBTAG00000011401	PDZD8	ENSBTAG00000039132	ENSBTAG00000039132	0.97391	POS		ENSBTAG00000001038	SNRPB	ENSBTAG00000011545	GDA	0.95897	POS
ENSBTAG00000011401	PDZD8	ENSBTAG00000051464	ENSBTAG00000051464	0.98208	POS		ENSBTAG00000001038	SNRPB	ENSBTAG00000012052	PADI4	0.95328	POS
ENSBTAG00000011415	ETF1	ENSBTAG00000039132	ENSBTAG00000039132	0.95477	POS		ENSBTAG00000001038	SNRPB	ENSBTAG00000012278	MTMR12	0.96244	POS
ENSBTAG00000011439	EPB42	ENSBTAG00000052659	ENSBTAG00000052659	0.96324	POS		ENSBTAG00000001038	SNRPB	ENSBTAG00000019708	ACSL6	0.9507	POS
ENSBTAG00000011444	HINT2	ENSBTAG00000049547	ENSBTAG00000049547	-0.95274	NEG		ENSBTAG00000001038	SNRPB	ENSBTAG00000020355	KLF4	0.98345	POS
ENSBTAG00000011473	MYL9	ENSBTAG00000052659	ENSBTAG00000052659	0.95208	POS		ENSBTAG00000001038	SNRPB	ENSBTAG00000038737	P2RY6	0.95561	POS
ENSBTAG00000011488	PRPF8	ENSBTAG00000013289	PHF8	0.97298	POS		ENSBTAG00000001038	SNRPB	ENSBTAG00000039347	CLEC4D	0.95706	POS
ENSBTAG00000011488	PRPF8	ENSBTAG00000039132	ENSBTAG00000039132	0.98144	POS		ENSBTAG00000001042	MXD1	ENSBTAG00000001108	GMCL1	0.95593	POS
ENSBTAG00000011488	PRPF8	ENSBTAG00000051464	ENSBTAG00000051464	0.97246	POS		ENSBTAG00000001042	MXD1	ENSBTAG00000001114	PRKD3	0.96701	POS
ENSBTAG00000011494	PYGL	ENSBTAG00000052659	ENSBTAG00000052659	0.95088	POS		ENSBTAG00000001042	MXD1	ENSBTAG00000001322	SAXO1	-0.95438	NEG
ENSBTAG00000011509	SERAC1	ENSBTAG00000014140	ATP1B3	0.95652	POS		ENSBTAG00000001042	MXD1	ENSBTAG00000001368	LGALS3BP	-0.95504	NEG
ENSBTAG00000011509	SERAC1	ENSBTAG00000015919	PARM1	0.96597	POS		ENSBTAG00000001042	MXD1	ENSBTAG00000001435	ARL6IP6	0.95155	POS
ENSBTAG00000011509	SERAC1	ENSBTAG00000019024	JAZF1	0.96056	POS		ENSBTAG00000001042	MXD1	ENSBTAG00000001539	SAV1	0.96868	POS
ENSBTAG00000011509	SERAC1	ENSBTAG00000019432	ENSBTAG00000019432	0.96057	POS		ENSBTAG00000001042	MXD1	ENSBTAG00000001634	PHF1	0.97434	POS
ENSBTAG00000011509	SERAC1	ENSBTAG00000019639	SNX16	0.97459	POS		ENSBTAG00000001042	MXD1	ENSBTAG00000001657	PICALM	0.95565	POS
ENSBTAG00000011509	SERAC1	ENSBTAG00000023929	FOSL2	0.95042	POS		ENSBTAG00000001042	MXD1	ENSBTAG00000001886	PABIR2	0.97715	POS
ENSBTAG00000011509	SERAC1	ENSBTAG00000051573	ENSBTAG00000051573	-0.9558	NEG		ENSBTAG00000001042	MXD1	ENSBTAG00000001977	YIPF6	0.95453	POS
ENSBTAG00000011511	ENSBTAG00000011511	ENSBTAG00000013289	PHF8	0.95273	POS		ENSBTAG00000001042	MXD1	ENSBTAG00000002341	ETS1	0.97286	POS
ENSBTAG00000011511	ENSBTAG00000011511	ENSBTAG00000051464	ENSBTAG00000051464	0.96443	POS		ENSBTAG00000001042	MXD1	ENSBTAG00000002362	APOLD1	-0.95633	NEG
ENSBTAG00000011524	XRN1	ENSBTAG00000051464	ENSBTAG00000051464	0.96073	POS		ENSBTAG00000001042	MXD1	ENSBTAG00000002395	HPS3	0.97439	POS
ENSBTAG00000011544	GAPVD1	ENSBTAG00000051464	ENSBTAG00000051464	0.98489	POS		ENSBTAG00000001042	MXD1	ENSBTAG00000002423	PSMD12	0.95554	POS
ENSBTAG00000011545	GDA	ENSBTAG00000015727	IFI47	-0.96104	NEG		ENSBTAG00000001042	MXD1	ENSBTAG00000002512	HAUS1	0.96399	POS
ENSBTAG00000011545	GDA	ENSBTAG00000016977	FUNDC2	-0.95062	NEG		ENSBTAG00000001042	MXD1	ENSBTAG00000002573	UBA2	0.95174	POS
ENSBTAG00000011545	GDA	ENSBTAG00000017116	RASD2	0.96901	POS		ENSBTAG00000001042	MXD1	ENSBTAG00000003218	RAB28	0.97911	POS
ENSBTAG00000011545	GDA	ENSBTAG00000017786	FCRL6	-0.95161	NEG		ENSBTAG00000001042	MXD1	ENSBTAG00000003232	RAB29	0.95797	POS
ENSBTAG00000011545	GDA	ENSBTAG00000020662	SARNP	-0.99098	NEG		ENSBTAG00000001042	MXD1	ENSBTAG00000003365	SMG8	0.95872	POS
ENSBTAG00000011545	GDA	ENSBTAG00000038251	NAA16	0.95824	POS		ENSBTAG00000001042	MXD1	ENSBTAG00000003399	SMARCA5	0.9511	POS
ENSBTAG00000011545	GDA	ENSBTAG00000039520	SIRPB1	0.95471	POS		ENSBTAG00000001042	MXD1	ENSBTAG00000003552	MED17	0.96485	POS
ENSBTAG00000011545	GDA	ENSBTAG00000046746	COASY	-0.9515	NEG		ENSBTAG00000001042	MXD1	ENSBTAG00000003585	CD47	0.96309	POS
ENSBTAG00000011563	TNFSF13B	ENSBTAG00000018869	IGSF6	0.96643	POS		ENSBTAG00000001042	MXD1	ENSBTAG00000003808	HDAC9	0.98174	POS
ENSBTAG00000011589	CDC14B	ENSBTAG00000039132	ENSBTAG00000039132	0.95788	POS		ENSBTAG00000001042	MXD1	ENSBTAG00000003866	PPP1R8	0.99374	POS
ENSBTAG00000011614	PDE7A	ENSBTAG00000013289	PHF8	0.96317	POS		ENSBTAG00000001042	MXD1	ENSBTAG00000004028	POLK	0.95626	POS
ENSBTAG00000011643	SOS1	ENSBTAG00000039132	ENSBTAG00000039132	0.96666	POS		ENSBTAG00000001042	MXD1	ENSBTAG00000004054	PAPOLA	0.96989	POS
ENSBTAG00000011645	U2AF1	ENSBTAG00000015032	CD14	-0.96333	NEG		ENSBTAG00000001042	MXD1	ENSBTAG00000004118	ALAS1	0.95878	POS
ENSBTAG00000011698	TYK2	ENSBTAG00000012278	MTMR12	0.97502	POS		ENSBTAG00000001042	MXD1	ENSBTAG00000004227	TBCK	0.96341	POS
ENSBTAG00000011721	MED13	ENSBTAG00000039132	ENSBTAG00000039132	0.95706	POS		ENSBTAG00000001042	MXD1	ENSBTAG00000004333	COPA	0.95186	POS
ENSBTAG00000011762	ANKRD52	ENSBTAG00000051464	ENSBTAG00000051464	0.97831	POS		ENSBTAG00000001042	MXD1	ENSBTAG00000004460	RFWD3	0.95846	POS
ENSBTAG00000011770	TJP2	ENSBTAG00000052659	ENSBTAG00000052659	0.96706	POS		ENSBTAG00000001042	MXD1	ENSBTAG00000004532	FGFR1OP2	0.96878	POS
ENSBTAG00000011771	FICD	ENSBTAG00000018524	AMHR2	0.96197	POS		ENSBTAG00000001042	MXD1	ENSBTAG00000004631	KIAA0586	0.96348	POS
ENSBTAG00000011771	FICD	ENSBTAG00000019708	ACSL6	0.96814	POS		ENSBTAG00000001042	MXD1	ENSBTAG00000004781	POLR3B	0.97113	POS
ENSBTAG00000011798	STK38L	ENSBTAG00000051464	ENSBTAG00000051464	0.98061	POS		ENSBTAG00000001042	MXD1	ENSBTAG00000004881	MTHFD2	0.96347	POS
ENSBTAG00000011814	CENPP	ENSBTAG00000049547	ENSBTAG00000049547	0.97411	POS		ENSBTAG00000001042	MXD1	ENSBTAG00000005040	PPP4R3A	0.96724	POS
ENSBTAG00000011820	DAPK2	ENSBTAG00000052659	ENSBTAG00000052659	0.97801	POS		ENSBTAG00000001042	MXD1	ENSBTAG00000005100	TMEM30A	0.96285	POS
ENSBTAG00000011831	SPPL2A	ENSBTAG00000051464	ENSBTAG00000051464	0.99292	POS		ENSBTAG00000001042	MXD1	ENSBTAG00000005136	ABI1	0.98476	POS
ENSBTAG00000011834	CCDC47	ENSBTAG00000039132	ENSBTAG00000039132	0.95843	POS		ENSBTAG00000001042	MXD1	ENSBTAG00000005481	ADAM10	0.98269	POS
ENSBTAG00000011842	DUS3L	ENSBTAG00000016918	MYOF	0.95665	POS		ENSBTAG00000001042	MXD1	ENSBTAG00000005496	RP2	0.95518	POS
ENSBTAG00000011876	MORC3	ENSBTAG00000051464	ENSBTAG00000051464	0.97825	POS		ENSBTAG00000001042	MXD1	ENSBTAG00000005663	HAUS2	0.95699	POS
ENSBTAG00000011882	SLC24A3	ENSBTAG00000052659	ENSBTAG00000052659	0.97267	POS		ENSBTAG00000001042	MXD1	ENSBTAG00000005990	S1PR1	0.96675	POS
ENSBTAG00000011885	NNT	ENSBTAG00000039132	ENSBTAG00000039132	0.97634	POS		ENSBTAG00000001042	MXD1	ENSBTAG00000006204	XPNPEP3	0.95861	POS
ENSBTAG00000011904	HCFC1	ENSBTAG00000039132	ENSBTAG00000039132	0.95198	POS		ENSBTAG00000001042	MXD1	ENSBTAG00000006543	EIF3CL	0.97534	POS
ENSBTAG00000011904	HCFC1	ENSBTAG00000051464	ENSBTAG00000051464	0.97345	POS		ENSBTAG00000001042	MXD1	ENSBTAG00000006556	COPB1	0.96889	POS
ENSBTAG00000011946	ODR4	ENSBTAG00000012278	MTMR12	0.96128	POS		ENSBTAG00000001042	MXD1	ENSBTAG00000006586	KPNB1	0.95417	POS
ENSBTAG00000011988	KIAA0100	ENSBTAG00000012278	MTMR12	0.97257	POS		ENSBTAG00000001042	MXD1	ENSBTAG00000006672	SYNCRIP	0.9682	POS
ENSBTAG00000012020	TRAF5	ENSBTAG00000013289	PHF8	0.95651	POS		ENSBTAG00000001042	MXD1	ENSBTAG00000006724	PPP1R2	0.96763	POS
ENSBTAG00000012026	ENSBTAG00000012026	ENSBTAG00000013289	PHF8	0.96112	POS		ENSBTAG00000001042	MXD1	ENSBTAG00000006748	DMXL1	0.95215	POS
ENSBTAG00000012047	JAK2	ENSBTAG00000039132	ENSBTAG00000039132	0.96361	POS		ENSBTAG00000001042	MXD1	ENSBTAG00000007272	ATP6V0A2	0.95393	POS
ENSBTAG00000012052	PADI4	ENSBTAG00000020179	AAAS	0.95642	POS		ENSBTAG00000001042	MXD1	ENSBTAG00000007299	SF3A3	0.97421	POS
ENSBTAG00000012052	PADI4	ENSBTAG00000020311	USP20	0.95708	POS		ENSBTAG00000001042	MXD1	ENSBTAG00000007606	HNRNPU	0.96046	POS
ENSBTAG00000012067	EPG5	ENSBTAG00000051464	ENSBTAG00000051464	0.97292	POS		ENSBTAG00000001042	MXD1	ENSBTAG00000007730	ZFX	0.95465	POS
ENSBTAG00000012068	BRIP1	ENSBTAG00000012278	MTMR12	0.96046	POS		ENSBTAG00000001042	MXD1	ENSBTAG00000007802	BCLAF1	0.95563	POS
ENSBTAG00000012068	BRIP1	ENSBTAG00000013562	SKP2	0.96182	POS		ENSBTAG00000001042	MXD1	ENSBTAG00000007817	BRCC3	0.98029	POS
ENSBTAG00000012068	BRIP1	ENSBTAG00000024928	TNFRSF1B	0.96079	POS		ENSBTAG00000001042	MXD1	ENSBTAG00000008165	ITGA2B	-0.95125	NEG
ENSBTAG00000012070	INTS2	ENSBTAG00000013289	PHF8	0.96119	POS		ENSBTAG00000001042	MXD1	ENSBTAG00000008288	ANKRD26	-0.95376	NEG
ENSBTAG00000012070	INTS2	ENSBTAG00000039132	ENSBTAG00000039132	0.97143	POS		ENSBTAG00000001042	MXD1	ENSBTAG00000008329	CYTIP	0.96947	POS
ENSBTAG00000012096	BCKDHB	ENSBTAG00000038490	CLEC4A	0.96106	POS		ENSBTAG00000001042	MXD1	ENSBTAG00000008378	FEM1B	0.95058	POS
ENSBTAG00000012103	MAP2K4	ENSBTAG00000013670	SLC46A2	0.95452	POS		ENSBTAG00000001042	MXD1	ENSBTAG00000008385	KLHL36	0.97144	POS
ENSBTAG00000012107	SLC25A28	ENSBTAG00000051464	ENSBTAG00000051464	-0.96157	NEG		ENSBTAG00000001042	MXD1	ENSBTAG00000008493	AQP3	0.98906	POS
ENSBTAG00000012142	RAD18	ENSBTAG00000039132	ENSBTAG00000039132	0.96435	POS		ENSBTAG00000001042	MXD1	ENSBTAG00000008520	NFIC	-0.9642	NEG
ENSBTAG00000012225	KPNA2	ENSBTAG00000013289	PHF8	0.96576	POS		ENSBTAG00000001042	MXD1	ENSBTAG00000008956	CD8B	-0.9515	NEG
ENSBTAG00000012252	MOCOS	ENSBTAG00000014044	VEZT	0.95207	POS		ENSBTAG00000001042	MXD1	ENSBTAG00000009188	GART	0.98504	POS
ENSBTAG00000012252	MOCOS	ENSBTAG00000014361	FHIP2B	0.95463	POS		ENSBTAG00000001042	MXD1	ENSBTAG00000009711	RPA1	0.96739	POS
ENSBTAG00000012252	MOCOS	ENSBTAG00000015312	LTBR	0.96766	POS		ENSBTAG00000001042	MXD1	ENSBTAG00000009805	CFDP2	0.96841	POS
ENSBTAG00000012252	MOCOS	ENSBTAG00000018463	VIM	0.95288	POS		ENSBTAG00000001042	MXD1	ENSBTAG00000009830	PLEKHB1	-0.95848	NEG
ENSBTAG00000012252	MOCOS	ENSBTAG00000021790	APOOL	0.96282	POS		ENSBTAG00000001042	MXD1	ENSBTAG00000009939	CAND1	0.98355	POS
ENSBTAG00000012252	MOCOS	ENSBTAG00000052822	C3H1orf162	0.95974	POS		ENSBTAG00000001042	MXD1	ENSBTAG00000010365	SQOR	0.97502	POS
ENSBTAG00000012260	MTRF1	ENSBTAG00000038490	CLEC4A	0.95039	POS		ENSBTAG00000001042	MXD1	ENSBTAG00000010784	ABT1	0.9634	POS
ENSBTAG00000012278	MTMR12	ENSBTAG00000012657	ZSWIM8	0.9707	POS		ENSBTAG00000001042	MXD1	ENSBTAG00000010988	MORF4L1	0.95875	POS
ENSBTAG00000012278	MTMR12	ENSBTAG00000014711	DBF4	0.95997	POS		ENSBTAG00000001042	MXD1	ENSBTAG00000010998	CFLAR	0.98333	POS
ENSBTAG00000012278	MTMR12	ENSBTAG00000015177	PRSS23	-0.96538	NEG		ENSBTAG00000001042	MXD1	ENSBTAG00000011028	ABCB7	0.98425	POS
ENSBTAG00000012278	MTMR12	ENSBTAG00000015195	NPC1	0.95848	POS		ENSBTAG00000001042	MXD1	ENSBTAG00000011063	CTSO	0.96083	POS
ENSBTAG00000012278	MTMR12	ENSBTAG00000015853	SDHC	0.96279	POS		ENSBTAG00000001042	MXD1	ENSBTAG00000011068	MON2	0.96269	POS
ENSBTAG00000012278	MTMR12	ENSBTAG00000016128	GGA3	0.95967	POS		ENSBTAG00000001042	MXD1	ENSBTAG00000011105	SLC38A2	0.95012	POS
ENSBTAG00000012278	MTMR12	ENSBTAG00000018138	GK5	0.97409	POS		ENSBTAG00000001042	MXD1	ENSBTAG00000011147	RNF13	0.95859	POS
ENSBTAG00000012278	MTMR12	ENSBTAG00000018656	HP1BP3	0.95335	POS		ENSBTAG00000001042	MXD1	ENSBTAG00000011953	PRKACB	0.96236	POS
ENSBTAG00000012278	MTMR12	ENSBTAG00000019341	NSRP1	-0.95414	NEG		ENSBTAG00000001042	MXD1	ENSBTAG00000012168	RANBP6	0.97631	POS
ENSBTAG00000012278	MTMR12	ENSBTAG00000019843	HAUS6	0.95906	POS		ENSBTAG00000001042	MXD1	ENSBTAG00000012242	MAF1	-0.95461	NEG
ENSBTAG00000012278	MTMR12	ENSBTAG00000020646	ZC3H6	-0.97422	NEG		ENSBTAG00000001042	MXD1	ENSBTAG00000012265	VWF	-0.98303	NEG
ENSBTAG00000012278	MTMR12	ENSBTAG00000021304	TP53BP1	0.96874	POS		ENSBTAG00000001042	MXD1	ENSBTAG00000012375	KLHL9	0.96057	POS
ENSBTAG00000012278	MTMR12	ENSBTAG00000022069	ATXN2	0.97171	POS		ENSBTAG00000001042	MXD1	ENSBTAG00000012382	KCTD9	0.96198	POS
ENSBTAG00000012278	MTMR12	ENSBTAG00000026936	ZGRF1	0.96207	POS		ENSBTAG00000001042	MXD1	ENSBTAG00000012476	NRBF2	0.95435	POS
ENSBTAG00000012278	MTMR12	ENSBTAG00000030775	PCBP3	-0.95575	NEG		ENSBTAG00000001042	MXD1	ENSBTAG00000012828	TBC1D15	0.96841	POS
ENSBTAG00000012278	MTMR12	ENSBTAG00000030855	CHCHD6	-0.96054	NEG		ENSBTAG00000001042	MXD1	ENSBTAG00000013421	PRMT3	0.96591	POS
ENSBTAG00000012278	MTMR12	ENSBTAG00000033672	JMJD8	0.95182	POS		ENSBTAG00000001042	MXD1	ENSBTAG00000013538	PEX14	0.95778	POS
ENSBTAG00000012278	MTMR12	ENSBTAG00000035174	THOC3	0.96357	POS		ENSBTAG00000001042	MXD1	ENSBTAG00000013612	MBLAC2	0.96525	POS
ENSBTAG00000012278	MTMR12	ENSBTAG00000038866	UBE2I	0.95123	POS		ENSBTAG00000001042	MXD1	ENSBTAG00000013812	RO60	0.96588	POS
ENSBTAG00000012278	MTMR12	ENSBTAG00000043999	REV1	0.96497	POS		ENSBTAG00000001042	MXD1	ENSBTAG00000013830	LEO1	0.97177	POS
ENSBTAG00000012278	MTMR12	ENSBTAG00000045530	SCARNA2	-0.95644	NEG		ENSBTAG00000001042	MXD1	ENSBTAG00000013946	PRPF3	0.95785	POS
ENSBTAG00000012278	MTMR12	ENSBTAG00000045806	FFAR1	0.96987	POS		ENSBTAG00000001042	MXD1	ENSBTAG00000014023	SIRT1	0.96465	POS
ENSBTAG00000012278	MTMR12	ENSBTAG00000046037	SLC25A5	0.95881	POS		ENSBTAG00000001042	MXD1	ENSBTAG00000014080	METTL14	0.95225	POS
ENSBTAG00000012278	MTMR12	ENSBTAG00000051039	ENSBTAG00000051039	0.95236	POS		ENSBTAG00000001042	MXD1	ENSBTAG00000014448	VKORC1L1	0.97508	POS
ENSBTAG00000012278	MTMR12	ENSBTAG00000051079	TMSB4	-0.95553	NEG		ENSBTAG00000001042	MXD1	ENSBTAG00000014474	API5	0.99351	POS
ENSBTAG00000012278	MTMR12	ENSBTAG00000054758	ENSBTAG00000054758	0.96575	POS		ENSBTAG00000001042	MXD1	ENSBTAG00000014561	KIFBP	0.95505	POS
ENSBTAG00000012293	SPAG9	ENSBTAG00000013289	PHF8	0.95802	POS		ENSBTAG00000001042	MXD1	ENSBTAG00000014666	GP9	-0.95715	NEG
ENSBTAG00000012353	ZNF34	ENSBTAG00000014906	VCAN	0.95784	POS		ENSBTAG00000001042	MXD1	ENSBTAG00000014724	EIF4A2	0.96016	POS
ENSBTAG00000012361	ARHGEF11	ENSBTAG00000020797	CABLES2	0.95864	POS		ENSBTAG00000001042	MXD1	ENSBTAG00000014752	AKAP11	0.95238	POS
ENSBTAG00000012387	PAM	ENSBTAG00000013138	TDP1	0.95345	POS		ENSBTAG00000001042	MXD1	ENSBTAG00000014886	MEX3C	0.95518	POS
ENSBTAG00000012387	PAM	ENSBTAG00000014146	SPCS3	0.97747	POS		ENSBTAG00000001042	MXD1	ENSBTAG00000015069	PCNP	0.95662	POS
ENSBTAG00000012387	PAM	ENSBTAG00000015582	HMOX1	0.96071	POS		ENSBTAG00000001042	MXD1	ENSBTAG00000015348	ZNF189	0.97436	POS
ENSBTAG00000012387	PAM	ENSBTAG00000015815	CFP	0.95379	POS		ENSBTAG00000001042	MXD1	ENSBTAG00000015428	TMEM170A	0.96177	POS
ENSBTAG00000012387	PAM	ENSBTAG00000018437	SMC5	0.95418	POS		ENSBTAG00000001042	MXD1	ENSBTAG00000015718	CASP8	0.96681	POS
ENSBTAG00000012387	PAM	ENSBTAG00000018463	VIM	0.96243	POS		ENSBTAG00000001042	MXD1	ENSBTAG00000015732	PSMC6	0.95513	POS
ENSBTAG00000012387	PAM	ENSBTAG00000018689	LIG3	0.95322	POS		ENSBTAG00000001042	MXD1	ENSBTAG00000016079	COX4I1	-0.96336	NEG
ENSBTAG00000012387	PAM	ENSBTAG00000021805	RAB5IF	0.97338	POS		ENSBTAG00000001042	MXD1	ENSBTAG00000016331	ROGDI	-0.95948	NEG
ENSBTAG00000012387	PAM	ENSBTAG00000031358	DPYD	0.96342	POS		ENSBTAG00000001042	MXD1	ENSBTAG00000016584	RPF2	0.97851	POS
ENSBTAG00000012387	PAM	ENSBTAG00000031598	NIPSNAP2	0.98128	POS		ENSBTAG00000001042	MXD1	ENSBTAG00000016744	CAPRIN1	0.95058	POS
ENSBTAG00000012387	PAM	ENSBTAG00000037757	EBF4	-0.95686	NEG		ENSBTAG00000001042	MXD1	ENSBTAG00000017401	TBK1	0.95115	POS
ENSBTAG00000012387	PAM	ENSBTAG00000052822	C3H1orf162	0.95724	POS		ENSBTAG00000001042	MXD1	ENSBTAG00000017527	CRYBG1	0.96507	POS
ENSBTAG00000012497	KHDRBS1	ENSBTAG00000013289	PHF8	0.95088	POS		ENSBTAG00000001042	MXD1	ENSBTAG00000017622	SIVA1	-0.96656	NEG
ENSBTAG00000012519	XDH	ENSBTAG00000013038	UBE2L3	0.97038	POS		ENSBTAG00000001042	MXD1	ENSBTAG00000017868	DHX40	0.96986	POS
ENSBTAG00000012519	XDH	ENSBTAG00000015520	SLC11A1	0.98475	POS		ENSBTAG00000001042	MXD1	ENSBTAG00000017992	CD164	0.96571	POS
ENSBTAG00000012519	XDH	ENSBTAG00000019090	PLEKHH3	0.96365	POS		ENSBTAG00000001042	MXD1	ENSBTAG00000018059	CD80	0.97495	POS
ENSBTAG00000012519	XDH	ENSBTAG00000046786	UQCRFS1	0.95017	POS		ENSBTAG00000001042	MXD1	ENSBTAG00000018423	DDX5	0.98148	POS
ENSBTAG00000012585	RAB3GAP2	ENSBTAG00000013289	PHF8	0.9744	POS		ENSBTAG00000001042	MXD1	ENSBTAG00000019094	NLE1	0.95079	POS
ENSBTAG00000012658	TMA16	ENSBTAG00000020433	NLRP1	0.96659	POS		ENSBTAG00000001042	MXD1	ENSBTAG00000019412	VPS35L	0.97468	POS
ENSBTAG00000012683	SRRM2	ENSBTAG00000016918	MYOF	0.96401	POS		ENSBTAG00000001042	MXD1	ENSBTAG00000019514	OPA1	0.95341	POS
ENSBTAG00000012683	SRRM2	ENSBTAG00000039980	CLECL1	0.95717	POS		ENSBTAG00000001042	MXD1	ENSBTAG00000019608	DDX47	0.96101	POS
ENSBTAG00000012683	SRRM2	ENSBTAG00000049547	ENSBTAG00000049547	0.95483	POS		ENSBTAG00000001042	MXD1	ENSBTAG00000019821	DHX9	0.96002	POS
ENSBTAG00000012694	UHMK1	ENSBTAG00000051464	ENSBTAG00000051464	0.96518	POS		ENSBTAG00000001042	MXD1	ENSBTAG00000019853	SMURF2	0.95458	POS
ENSBTAG00000012712	AQR	ENSBTAG00000039132	ENSBTAG00000039132	0.96784	POS		ENSBTAG00000001042	MXD1	ENSBTAG00000019885	ZNF280C	0.95601	POS
ENSBTAG00000012771	CSF1R	ENSBTAG00000034995	ITPRIPL1	0.97304	POS		ENSBTAG00000001042	MXD1	ENSBTAG00000020199	F2R	0.95625	POS
ENSBTAG00000012771	CSF1R	ENSBTAG00000051673	CRIP2	0.95387	POS		ENSBTAG00000001042	MXD1	ENSBTAG00000020277	PPP2R1B	0.96174	POS
ENSBTAG00000012828	TBC1D15	ENSBTAG00000039132	ENSBTAG00000039132	0.95606	POS		ENSBTAG00000001042	MXD1	ENSBTAG00000020533	FBXO34	0.95531	POS
ENSBTAG00000012833	ATG2B	ENSBTAG00000013289	PHF8	0.95744	POS		ENSBTAG00000001042	MXD1	ENSBTAG00000020653	FIP1L1	0.96206	POS
ENSBTAG00000012860	PDZD11	ENSBTAG00000052659	ENSBTAG00000052659	0.95343	POS		ENSBTAG00000001042	MXD1	ENSBTAG00000021036	MARCHF2	-0.97974	NEG
ENSBTAG00000012867	TXLNA	ENSBTAG00000039132	ENSBTAG00000039132	0.95178	POS		ENSBTAG00000001042	MXD1	ENSBTAG00000021103	SLC35F5	0.95225	POS
ENSBTAG00000012880	DNLZ	ENSBTAG00000054728	ENSBTAG00000054728	-0.95257	NEG		ENSBTAG00000001042	MXD1	ENSBTAG00000021131	HNRNPK	0.96691	POS
ENSBTAG00000012881	EIF4G1	ENSBTAG00000039132	ENSBTAG00000039132	0.95889	POS		ENSBTAG00000001042	MXD1	ENSBTAG00000021209	UBR5	0.96545	POS
ENSBTAG00000012882	CUL5	ENSBTAG00000039132	ENSBTAG00000039132	0.97911	POS		ENSBTAG00000001042	MXD1	ENSBTAG00000021675	PJA2	0.96905	POS
ENSBTAG00000012899	IFNGR2	ENSBTAG00000039347	CLEC4D	0.98335	POS		ENSBTAG00000001042	MXD1	ENSBTAG00000021870	FAM98B	0.95551	POS
ENSBTAG00000012902	ARL8B	ENSBTAG00000013289	PHF8	0.95695	POS		ENSBTAG00000001042	MXD1	ENSBTAG00000021988	SOCS4	0.9634	POS
ENSBTAG00000012902	ARL8B	ENSBTAG00000039132	ENSBTAG00000039132	0.96484	POS		ENSBTAG00000001042	MXD1	ENSBTAG00000022013	CBR4	0.96532	POS
ENSBTAG00000012922	PHF2	ENSBTAG00000039132	ENSBTAG00000039132	0.97481	POS		ENSBTAG00000001042	MXD1	ENSBTAG00000023464	ENSBTAG00000023464	0.96119	POS
ENSBTAG00000012938	JARID2	ENSBTAG00000013289	PHF8	0.97302	POS		ENSBTAG00000001042	MXD1	ENSBTAG00000023675	ZNF654	0.96372	POS
ENSBTAG00000012938	JARID2	ENSBTAG00000039132	ENSBTAG00000039132	0.96568	POS		ENSBTAG00000001042	MXD1	ENSBTAG00000024095	THRAP3	0.95135	POS
ENSBTAG00000012962	SARS1	ENSBTAG00000013562	SKP2	0.96811	POS		ENSBTAG00000001042	MXD1	ENSBTAG00000024105	BCL2L11	0.95042	POS
ENSBTAG00000012976	WLS	ENSBTAG00000015032	CD14	0.96819	POS		ENSBTAG00000001042	MXD1	ENSBTAG00000024240	ACADM	0.95823	POS
ENSBTAG00000013009	AURKA	ENSBTAG00000014898	HK3	0.97007	POS		ENSBTAG00000001042	MXD1	ENSBTAG00000024381	MAN1A1	0.96333	POS
ENSBTAG00000013048	NIPAL3	ENSBTAG00000013289	PHF8	0.95009	POS		ENSBTAG00000001042	MXD1	ENSBTAG00000024492	ENSBTAG00000024492	-0.95997	NEG
ENSBTAG00000013048	NIPAL3	ENSBTAG00000039132	ENSBTAG00000039132	0.98123	POS		ENSBTAG00000001042	MXD1	ENSBTAG00000024918	BIRC3	0.95671	POS
ENSBTAG00000013048	NIPAL3	ENSBTAG00000051464	ENSBTAG00000051464	0.97269	POS		ENSBTAG00000001042	MXD1	ENSBTAG00000025029	MAN2A1	0.98592	POS
ENSBTAG00000013060	IQGAP1	ENSBTAG00000039132	ENSBTAG00000039132	0.9609	POS		ENSBTAG00000001042	MXD1	ENSBTAG00000025659	ZNF618	-0.97025	NEG
ENSBTAG00000013100	SPAG5	ENSBTAG00000014898	HK3	0.96272	POS		ENSBTAG00000001042	MXD1	ENSBTAG00000030584	SLC35A4	0.96545	POS
ENSBTAG00000013142	MYNN	ENSBTAG00000013289	PHF8	0.95369	POS		ENSBTAG00000001042	MXD1	ENSBTAG00000031696	ANKRD44	0.95747	POS
ENSBTAG00000013143	BAG4	ENSBTAG00000051464	ENSBTAG00000051464	0.9547	POS		ENSBTAG00000001042	MXD1	ENSBTAG00000032704	NAPB	0.96637	POS
ENSBTAG00000013175	GARRE1	ENSBTAG00000013289	PHF8	0.97011	POS		ENSBTAG00000001042	MXD1	ENSBTAG00000032848	GOLPH3	0.96083	POS
ENSBTAG00000013178	ALAS2	ENSBTAG00000052659	ENSBTAG00000052659	0.97436	POS		ENSBTAG00000001042	MXD1	ENSBTAG00000033186	OXCT1	0.952	POS
ENSBTAG00000013204	ATP13A3	ENSBTAG00000051464	ENSBTAG00000051464	0.96773	POS		ENSBTAG00000001042	MXD1	ENSBTAG00000033648	INTS12	0.96807	POS
ENSBTAG00000013212	COPG1	ENSBTAG00000039980	CLECL1	0.95762	POS		ENSBTAG00000001042	MXD1	ENSBTAG00000034978	FAM168B	0.96831	POS
ENSBTAG00000013236	MED1	ENSBTAG00000039132	ENSBTAG00000039132	0.97709	POS		ENSBTAG00000001042	MXD1	ENSBTAG00000035030	TMED7	0.95327	POS
ENSBTAG00000013238	CDK12	ENSBTAG00000039132	ENSBTAG00000039132	0.9762	POS		ENSBTAG00000001042	MXD1	ENSBTAG00000035437	STAG1	0.96804	POS
ENSBTAG00000013238	CDK12	ENSBTAG00000051464	ENSBTAG00000051464	0.96627	POS		ENSBTAG00000001042	MXD1	ENSBTAG00000035744	TRIM26	0.95475	POS
ENSBTAG00000013265	DHX38	ENSBTAG00000013289	PHF8	0.95135	POS		ENSBTAG00000001042	MXD1	ENSBTAG00000037951	KLHL6	0.957	POS
ENSBTAG00000013270	TTC19	ENSBTAG00000020704	RAMP3	-0.95111	NEG		ENSBTAG00000001042	MXD1	ENSBTAG00000038240	ENSBTAG00000038240	0.95515	POS
ENSBTAG00000013289	PHF8	ENSBTAG00000013315	ATP5F1B	0.96646	POS		ENSBTAG00000001042	MXD1	ENSBTAG00000038979	TMEM167B	0.95785	POS
ENSBTAG00000013289	PHF8	ENSBTAG00000013616	AP4E1	0.98856	POS		ENSBTAG00000001042	MXD1	ENSBTAG00000039130	ENSBTAG00000039130	0.96062	POS
ENSBTAG00000013289	PHF8	ENSBTAG00000013621	DPY19L4	0.97699	POS		ENSBTAG00000001042	MXD1	ENSBTAG00000039275	ERAP2	0.96929	POS
ENSBTAG00000013289	PHF8	ENSBTAG00000013784	CSNK2A2	0.9535	POS		ENSBTAG00000001042	MXD1	ENSBTAG00000040336	ZNF268	0.97275	POS
ENSBTAG00000013289	PHF8	ENSBTAG00000013899	LARP4B	0.98102	POS		ENSBTAG00000001042	MXD1	ENSBTAG00000042217	ENSBTAG00000042217	0.95012	POS
ENSBTAG00000013289	PHF8	ENSBTAG00000013916	HERC2	0.97471	POS		ENSBTAG00000001042	MXD1	ENSBTAG00000042504	ENSBTAG00000042504	0.97152	POS
ENSBTAG00000013289	PHF8	ENSBTAG00000014387	PRKAB2	0.95563	POS		ENSBTAG00000001042	MXD1	ENSBTAG00000042974	SNORD24	0.96127	POS
ENSBTAG00000013289	PHF8	ENSBTAG00000014429	KMT2D	0.98392	POS		ENSBTAG00000001042	MXD1	ENSBTAG00000047004	UMAD1	0.97447	POS
ENSBTAG00000013289	PHF8	ENSBTAG00000014771	RBMX2	-0.95825	NEG		ENSBTAG00000001042	MXD1	ENSBTAG00000047249	EIF4H	0.96133	POS
ENSBTAG00000013289	PHF8	ENSBTAG00000014773	HMMR	0.98404	POS		ENSBTAG00000001042	MXD1	ENSBTAG00000048159	TAB3	0.95289	POS
ENSBTAG00000013289	PHF8	ENSBTAG00000014807	DPP8	0.97514	POS		ENSBTAG00000001042	MXD1	ENSBTAG00000049490	ENSBTAG00000049490	0.96233	POS
ENSBTAG00000013289	PHF8	ENSBTAG00000014936	SLC25A51	0.96368	POS		ENSBTAG00000001042	MXD1	ENSBTAG00000051305	INAFM2	0.96054	POS
ENSBTAG00000013289	PHF8	ENSBTAG00000015000	VCP	0.96078	POS		ENSBTAG00000001042	MXD1	ENSBTAG00000053679	ZFP14	0.9527	POS
ENSBTAG00000013289	PHF8	ENSBTAG00000015146	TOX4	0.98428	POS		ENSBTAG00000001042	MXD1	ENSBTAG00000055062	SMAD5	0.979	POS
ENSBTAG00000013289	PHF8	ENSBTAG00000015172	MCM6	0.9669	POS		ENSBTAG00000001051	OSCAR	ENSBTAG00000018975	KCNT1	0.95891	POS
ENSBTAG00000013289	PHF8	ENSBTAG00000015325	MTOR	0.96581	POS		ENSBTAG00000001051	OSCAR	ENSBTAG00000020797	CABLES2	0.96221	POS
ENSBTAG00000013289	PHF8	ENSBTAG00000015778	SASS6	0.98894	POS		ENSBTAG00000001066	PILRA	ENSBTAG00000002083	AUTS2	0.96661	POS
ENSBTAG00000013289	PHF8	ENSBTAG00000015831	RPL18A	-0.95147	NEG		ENSBTAG00000001066	PILRA	ENSBTAG00000003636	LIPA	0.95346	POS
ENSBTAG00000013289	PHF8	ENSBTAG00000015977	SIKE1	0.97576	POS		ENSBTAG00000001066	PILRA	ENSBTAG00000003906	SUPT7L	0.95192	POS
ENSBTAG00000013289	PHF8	ENSBTAG00000016104	BTAF1	0.97236	POS		ENSBTAG00000001066	PILRA	ENSBTAG00000004608	ENSBTAG00000004608	0.95212	POS
ENSBTAG00000013289	PHF8	ENSBTAG00000016236	SLC12A6	0.98032	POS		ENSBTAG00000001066	PILRA	ENSBTAG00000005009	PRELID1	0.95443	POS
ENSBTAG00000013289	PHF8	ENSBTAG00000016448	ZBTB40	0.97927	POS		ENSBTAG00000001066	PILRA	ENSBTAG00000005960	EPB41L2	0.97506	POS
ENSBTAG00000013289	PHF8	ENSBTAG00000016481	CALU	0.96501	POS		ENSBTAG00000001066	PILRA	ENSBTAG00000006832	SLC5A6	0.96017	POS
ENSBTAG00000013289	PHF8	ENSBTAG00000016708	CLTC	0.95675	POS		ENSBTAG00000001066	PILRA	ENSBTAG00000008267	CNOT11	0.97822	POS
ENSBTAG00000013289	PHF8	ENSBTAG00000016740	ACLY	0.97693	POS		ENSBTAG00000001066	PILRA	ENSBTAG00000008646	TRMT112	0.961	POS
ENSBTAG00000013289	PHF8	ENSBTAG00000016764	UBA1	0.96831	POS		ENSBTAG00000001066	PILRA	ENSBTAG00000008759	CDC23	0.95844	POS
ENSBTAG00000013289	PHF8	ENSBTAG00000016851	RPS6KB1	0.9742	POS		ENSBTAG00000001066	PILRA	ENSBTAG00000009051	MMP19	0.95701	POS
ENSBTAG00000013289	PHF8	ENSBTAG00000017164	LARP4	0.96325	POS		ENSBTAG00000001066	PILRA	ENSBTAG00000009598	CHM	0.96483	POS
ENSBTAG00000013289	PHF8	ENSBTAG00000017255	ATAD2B	0.95551	POS		ENSBTAG00000001066	PILRA	ENSBTAG00000011841	TCTN3	0.95875	POS
ENSBTAG00000013289	PHF8	ENSBTAG00000017517	ZNF236	0.96523	POS		ENSBTAG00000001066	PILRA	ENSBTAG00000012223	TNFSF14	-0.96885	NEG
ENSBTAG00000013289	PHF8	ENSBTAG00000017776	CHD2	0.95021	POS		ENSBTAG00000001066	PILRA	ENSBTAG00000012252	MOCOS	0.97904	POS
ENSBTAG00000013289	PHF8	ENSBTAG00000017809	PDS5A	0.96299	POS		ENSBTAG00000001066	PILRA	ENSBTAG00000013411	ENO1	0.97631	POS
ENSBTAG00000013289	PHF8	ENSBTAG00000018061	LNPK	0.97683	POS		ENSBTAG00000001066	PILRA	ENSBTAG00000013577	SLC1A5	0.96103	POS
ENSBTAG00000013289	PHF8	ENSBTAG00000018433	DENND6A	0.95002	POS		ENSBTAG00000001066	PILRA	ENSBTAG00000013843	ACVRL1	0.9724	POS
ENSBTAG00000013289	PHF8	ENSBTAG00000018710	TTF1	-0.96607	NEG		ENSBTAG00000001066	PILRA	ENSBTAG00000015392	TTF2	0.96559	POS
ENSBTAG00000013289	PHF8	ENSBTAG00000018752	SUZ12	0.95389	POS		ENSBTAG00000001066	PILRA	ENSBTAG00000015815	CFP	0.98749	POS
ENSBTAG00000013289	PHF8	ENSBTAG00000018924	QRICH1	0.95677	POS		ENSBTAG00000001066	PILRA	ENSBTAG00000017557	QRSL1	0.9602	POS
ENSBTAG00000013289	PHF8	ENSBTAG00000019043	GABPA	0.9505	POS		ENSBTAG00000001066	PILRA	ENSBTAG00000017941	NSUN5	0.9502	POS
ENSBTAG00000013289	PHF8	ENSBTAG00000019061	ELF4	0.95144	POS		ENSBTAG00000001066	PILRA	ENSBTAG00000018198	TLR9	0.97837	POS
ENSBTAG00000013289	PHF8	ENSBTAG00000019120	WDHD1	0.97502	POS		ENSBTAG00000001066	PILRA	ENSBTAG00000018562	LDAF1	0.96969	POS
ENSBTAG00000013289	PHF8	ENSBTAG00000019139	PHF3	0.95424	POS		ENSBTAG00000001066	PILRA	ENSBTAG00000018761	SLC35F6	0.96392	POS
ENSBTAG00000013289	PHF8	ENSBTAG00000019194	SHLD2	0.97617	POS		ENSBTAG00000001066	PILRA	ENSBTAG00000019708	ACSL6	0.98096	POS
ENSBTAG00000013289	PHF8	ENSBTAG00000019197	TASOR2	0.97147	POS		ENSBTAG00000001066	PILRA	ENSBTAG00000019866	NRP1	0.95491	POS
ENSBTAG00000013289	PHF8	ENSBTAG00000019680	ZYG11B	0.96922	POS		ENSBTAG00000001066	PILRA	ENSBTAG00000020419	ENSBTAG00000020419	-0.97625	NEG
ENSBTAG00000013289	PHF8	ENSBTAG00000019843	HAUS6	0.9662	POS		ENSBTAG00000001066	PILRA	ENSBTAG00000025413	RNF5	-0.96327	NEG
ENSBTAG00000013289	PHF8	ENSBTAG00000020014	CEP104	0.95111	POS		ENSBTAG00000001066	PILRA	ENSBTAG00000031238	SHCBP1L	0.95516	POS
ENSBTAG00000013289	PHF8	ENSBTAG00000020108	LETM1	0.96934	POS		ENSBTAG00000001066	PILRA	ENSBTAG00000031242	CDCA4	0.95535	POS
ENSBTAG00000013289	PHF8	ENSBTAG00000020175	UBE2K	0.96724	POS		ENSBTAG00000001066	PILRA	ENSBTAG00000031295	HSDL2	0.95197	POS
ENSBTAG00000013289	PHF8	ENSBTAG00000020233	CCDC186	0.95912	POS		ENSBTAG00000001066	PILRA	ENSBTAG00000038283	TMEM243	0.95854	POS
ENSBTAG00000013289	PHF8	ENSBTAG00000020281	NIN	0.9667	POS		ENSBTAG00000001066	PILRA	ENSBTAG00000045880	ENSBTAG00000045880	0.95076	POS
ENSBTAG00000013289	PHF8	ENSBTAG00000020399	RNF139	0.95028	POS		ENSBTAG00000001066	PILRA	ENSBTAG00000050088	ENSBTAG00000050088	0.99031	POS
ENSBTAG00000013289	PHF8	ENSBTAG00000020735	SMG1	0.96029	POS		ENSBTAG00000001066	PILRA	ENSBTAG00000051600	ENSBTAG00000051600	0.95992	POS
ENSBTAG00000013289	PHF8	ENSBTAG00000020860	CHD1	0.96039	POS		ENSBTAG00000001066	PILRA	ENSBTAG00000052147	ENSBTAG00000052147	0.95385	POS
ENSBTAG00000013289	PHF8	ENSBTAG00000020933	HCFC2	0.96032	POS		ENSBTAG00000001066	PILRA	ENSBTAG00000053951	SPX	0.98188	POS
ENSBTAG00000013289	PHF8	ENSBTAG00000021020	RIF1	0.96304	POS		ENSBTAG00000001117	ANKRD50	ENSBTAG00000024928	TNFRSF1B	-0.98985	NEG
ENSBTAG00000013289	PHF8	ENSBTAG00000021024	MACF1	0.96483	POS		ENSBTAG00000001123	SNRNP48	ENSBTAG00000007159	ESR1	0.97761	POS
ENSBTAG00000013289	PHF8	ENSBTAG00000021087	UBR1	0.97968	POS		ENSBTAG00000001134	SRRT	ENSBTAG00000018975	KCNT1	0.95027	POS
ENSBTAG00000013289	PHF8	ENSBTAG00000021209	UBR5	0.96425	POS		ENSBTAG00000001134	SRRT	ENSBTAG00000020797	CABLES2	0.96669	POS
ENSBTAG00000013289	PHF8	ENSBTAG00000021254	CENPI	0.95501	POS		ENSBTAG00000001141	ADAM17	ENSBTAG00000013289	PHF8	0.97162	POS
ENSBTAG00000013289	PHF8	ENSBTAG00000021357	ZNF518A	0.96687	POS		ENSBTAG00000001142	GNE	ENSBTAG00000013562	SKP2	0.98275	POS
ENSBTAG00000013289	PHF8	ENSBTAG00000021653	TRIP12	0.96713	POS		ENSBTAG00000001142	GNE	ENSBTAG00000023846	ENSBTAG00000023846	0.95718	POS
ENSBTAG00000013289	PHF8	ENSBTAG00000021810	DDX23	0.9563	POS		ENSBTAG00000001142	GNE	ENSBTAG00000038490	CLEC4A	0.97337	POS
ENSBTAG00000013289	PHF8	ENSBTAG00000021869	THAP5	0.95462	POS		ENSBTAG00000001144	NAA20	ENSBTAG00000038737	P2RY6	0.95336	POS
ENSBTAG00000013289	PHF8	ENSBTAG00000022520	BRCA1	0.96097	POS		ENSBTAG00000001146	HIVEP2	ENSBTAG00000005273	IL1R1	0.96358	POS
ENSBTAG00000013289	PHF8	ENSBTAG00000023144	PTPRC	0.95674	POS		ENSBTAG00000001146	HIVEP2	ENSBTAG00000011103	SLC8B1	0.98758	POS
ENSBTAG00000013289	PHF8	ENSBTAG00000024240	ACADM	0.95765	POS		ENSBTAG00000001146	HIVEP2	ENSBTAG00000013289	PHF8	0.96462	POS
ENSBTAG00000013289	PHF8	ENSBTAG00000025929	ENSBTAG00000025929	0.96828	POS		ENSBTAG00000001153	TLE2	ENSBTAG00000049346	ENSBTAG00000049346	-0.97804	NEG
ENSBTAG00000013289	PHF8	ENSBTAG00000026384	ZAR1L	0.95773	POS		ENSBTAG00000001153	TLE2	ENSBTAG00000055252	UBE2E1	0.9674	POS
ENSBTAG00000013289	PHF8	ENSBTAG00000026585	ELOA	0.98335	POS		ENSBTAG00000001160	GMEB1	ENSBTAG00000010328	KCNK17	0.95514	POS
ENSBTAG00000013289	PHF8	ENSBTAG00000026953	TRIP11	0.95646	POS		ENSBTAG00000001160	GMEB1	ENSBTAG00000013289	PHF8	0.96519	POS
ENSBTAG00000013289	PHF8	ENSBTAG00000027722	IPO7	0.95969	POS		ENSBTAG00000001160	GMEB1	ENSBTAG00000013562	SKP2	0.99383	POS
ENSBTAG00000013289	PHF8	ENSBTAG00000027991	ANAPC1	0.95948	POS		ENSBTAG00000001160	GMEB1	ENSBTAG00000031890	DOCK1	0.97192	POS
ENSBTAG00000013289	PHF8	ENSBTAG00000030174	ACOX1	0.9663	POS		ENSBTAG00000001160	GMEB1	ENSBTAG00000038490	CLEC4A	0.97666	POS
ENSBTAG00000013289	PHF8	ENSBTAG00000030566	GLE1	0.97027	POS		ENSBTAG00000001164	ACAD10	ENSBTAG00000008591	CAMTA2	0.96632	POS
ENSBTAG00000013289	PHF8	ENSBTAG00000030632	ALG10	0.95367	POS		ENSBTAG00000001164	ACAD10	ENSBTAG00000011103	SLC8B1	0.97828	POS
ENSBTAG00000013289	PHF8	ENSBTAG00000031572	IFT80	0.96277	POS		ENSBTAG00000001164	ACAD10	ENSBTAG00000014432	HNMT	0.95633	POS
ENSBTAG00000013289	PHF8	ENSBTAG00000033267	LIN9	0.95744	POS		ENSBTAG00000001168	BRAP	ENSBTAG00000012278	MTMR12	0.9536	POS
ENSBTAG00000013289	PHF8	ENSBTAG00000034269	RCBTB1	0.9552	POS		ENSBTAG00000001168	BRAP	ENSBTAG00000013289	PHF8	0.96603	POS
ENSBTAG00000013289	PHF8	ENSBTAG00000035907	DDX3X	0.96555	POS		ENSBTAG00000001174	MRPL15	ENSBTAG00000003396	MAFB	0.95285	POS
ENSBTAG00000013289	PHF8	ENSBTAG00000038920	VPS13C	0.97438	POS		ENSBTAG00000001178	USPL1	ENSBTAG00000005769	NPHP3	0.95581	POS
ENSBTAG00000013289	PHF8	ENSBTAG00000040350	XIAP	0.95203	POS		ENSBTAG00000001178	USPL1	ENSBTAG00000054728	ENSBTAG00000054728	0.98791	POS
ENSBTAG00000013289	PHF8	ENSBTAG00000044032	KDM2A	0.953	POS		ENSBTAG00000001179	TEP1	ENSBTAG00000005273	IL1R1	0.97177	POS
ENSBTAG00000013289	PHF8	ENSBTAG00000044172	LMLN	0.95821	POS		ENSBTAG00000001179	TEP1	ENSBTAG00000006910	ASRGL1	0.95259	POS
ENSBTAG00000013289	PHF8	ENSBTAG00000045582	ARPC5	0.96641	POS		ENSBTAG00000001179	TEP1	ENSBTAG00000009717	FGL2	0.95639	POS
ENSBTAG00000013289	PHF8	ENSBTAG00000045703	COX15	0.97093	POS		ENSBTAG00000001179	TEP1	ENSBTAG00000010328	KCNK17	0.97286	POS
ENSBTAG00000013289	PHF8	ENSBTAG00000046773	MCOLN2	0.95162	POS		ENSBTAG00000001179	TEP1	ENSBTAG00000010830	LRP1	0.96769	POS
ENSBTAG00000013289	PHF8	ENSBTAG00000046941	ENSBTAG00000046941	0.96604	POS		ENSBTAG00000001179	TEP1	ENSBTAG00000012278	MTMR12	0.97475	POS
ENSBTAG00000013289	PHF8	ENSBTAG00000047628	XPO7	0.95105	POS		ENSBTAG00000001179	TEP1	ENSBTAG00000012519	XDH	0.97479	POS
ENSBTAG00000013289	PHF8	ENSBTAG00000047856	PAK2	0.96886	POS		ENSBTAG00000001179	TEP1	ENSBTAG00000013334	CSF3R	0.95238	POS
ENSBTAG00000013289	PHF8	ENSBTAG00000048798	KIAA1109	0.96753	POS		ENSBTAG00000001179	TEP1	ENSBTAG00000013562	SKP2	0.98538	POS
ENSBTAG00000013289	PHF8	ENSBTAG00000048958	ENSBTAG00000048958	0.95563	POS		ENSBTAG00000001179	TEP1	ENSBTAG00000014898	HK3	0.97668	POS
ENSBTAG00000013289	PHF8	ENSBTAG00000049035	C14H8orf89	-0.95354	NEG		ENSBTAG00000001179	TEP1	ENSBTAG00000014906	VCAN	0.95788	POS
ENSBTAG00000013289	PHF8	ENSBTAG00000049615	VAMP7	0.95782	POS		ENSBTAG00000001179	TEP1	ENSBTAG00000015520	SLC11A1	0.96042	POS
ENSBTAG00000013289	PHF8	ENSBTAG00000050482	ZNF148	0.98325	POS		ENSBTAG00000001179	TEP1	ENSBTAG00000020355	KLF4	0.95938	POS
ENSBTAG00000013289	PHF8	ENSBTAG00000050722	PHPT1	-0.95658	NEG		ENSBTAG00000001179	TEP1	ENSBTAG00000031890	DOCK1	0.9532	POS
ENSBTAG00000013289	PHF8	ENSBTAG00000050932	ENSBTAG00000050932	0.95742	POS		ENSBTAG00000001179	TEP1	ENSBTAG00000038490	CLEC4A	0.98453	POS
ENSBTAG00000013289	PHF8	ENSBTAG00000052295	ENSBTAG00000052295	0.96363	POS		ENSBTAG00000001179	TEP1	ENSBTAG00000039132	ENSBTAG00000039132	0.95424	POS
ENSBTAG00000013308	RBMX	ENSBTAG00000051464	ENSBTAG00000051464	0.95335	POS		ENSBTAG00000001181	RPS6KC1	ENSBTAG00000005273	IL1R1	0.96002	POS
ENSBTAG00000013330	TBC1D20	ENSBTAG00000052659	ENSBTAG00000052659	0.97767	POS		ENSBTAG00000001181	RPS6KC1	ENSBTAG00000012278	MTMR12	0.98545	POS
ENSBTAG00000013334	CSF3R	ENSBTAG00000013981	SPTSSA	0.95561	POS		ENSBTAG00000001181	RPS6KC1	ENSBTAG00000013289	PHF8	0.95087	POS
ENSBTAG00000013334	CSF3R	ENSBTAG00000014616	SEPSECS	0.98539	POS		ENSBTAG00000001181	RPS6KC1	ENSBTAG00000013562	SKP2	0.95255	POS
ENSBTAG00000013334	CSF3R	ENSBTAG00000017722	F5	0.96974	POS		ENSBTAG00000001181	RPS6KC1	ENSBTAG00000054728	ENSBTAG00000054728	0.96457	POS
ENSBTAG00000013334	CSF3R	ENSBTAG00000017839	TIAM1	0.95965	POS		ENSBTAG00000001185	KMT5B	ENSBTAG00000013289	PHF8	0.96608	POS
ENSBTAG00000013334	CSF3R	ENSBTAG00000033180	SMYD3	-0.97808	NEG		ENSBTAG00000001189	AP1B1	ENSBTAG00000049547	ENSBTAG00000049547	0.96279	POS
ENSBTAG00000013334	CSF3R	ENSBTAG00000038048	MRC1	0.97307	POS		ENSBTAG00000001189	AP1B1	ENSBTAG00000051704	TNFRSF10D	0.96162	POS
ENSBTAG00000013362	DNM2	ENSBTAG00000013562	SKP2	0.96644	POS		ENSBTAG00000001192	STX12	ENSBTAG00000004547	OLR1	0.96266	POS
ENSBTAG00000013362	DNM2	ENSBTAG00000024928	TNFRSF1B	0.96854	POS		ENSBTAG00000001193	UNC93B1	ENSBTAG00000008591	CAMTA2	0.95539	POS
ENSBTAG00000013401	ARHGEF40	ENSBTAG00000047676	PRODH	0.96549	POS		ENSBTAG00000001193	UNC93B1	ENSBTAG00000009982	IGSF8	0.97471	POS
ENSBTAG00000013412	NFAT5	ENSBTAG00000051464	ENSBTAG00000051464	0.96795	POS		ENSBTAG00000001193	UNC93B1	ENSBTAG00000020797	CABLES2	0.98343	POS
ENSBTAG00000013454	TAB2	ENSBTAG00000039132	ENSBTAG00000039132	0.95005	POS		ENSBTAG00000001224	ATP9B	ENSBTAG00000004680	SLC13A5	0.97662	POS
ENSBTAG00000013464	CEP97	ENSBTAG00000039132	ENSBTAG00000039132	0.95905	POS		ENSBTAG00000001224	ATP9B	ENSBTAG00000015562	PLBD1	0.95686	POS
ENSBTAG00000013464	CEP97	ENSBTAG00000051464	ENSBTAG00000051464	0.95476	POS		ENSBTAG00000001235	CD200R1L	ENSBTAG00000005769	NPHP3	0.95978	POS
ENSBTAG00000013468	AHNAK	ENSBTAG00000039132	ENSBTAG00000039132	0.95503	POS		ENSBTAG00000001235	CD200R1L	ENSBTAG00000054728	ENSBTAG00000054728	0.95369	POS
ENSBTAG00000013493	BNIP2	ENSBTAG00000039132	ENSBTAG00000039132	0.98332	POS		ENSBTAG00000001252	HIVEP1	ENSBTAG00000010830	LRP1	0.97729	POS
ENSBTAG00000013555	ACVR1B	ENSBTAG00000015032	CD14	0.96659	POS		ENSBTAG00000001252	HIVEP1	ENSBTAG00000013670	SLC46A2	0.95897	POS
ENSBTAG00000013562	SKP2	ENSBTAG00000014105	SRPRA	0.95448	POS		ENSBTAG00000001252	HIVEP1	ENSBTAG00000018869	IGSF6	0.98205	POS
ENSBTAG00000013562	SKP2	ENSBTAG00000014239	CCNB1	0.9504	POS		ENSBTAG00000001252	HIVEP1	ENSBTAG00000039132	ENSBTAG00000039132	0.98392	POS
ENSBTAG00000013562	SKP2	ENSBTAG00000014478	ZSCAN29	0.95845	POS		ENSBTAG00000001282	RALGAPA1	ENSBTAG00000005273	IL1R1	0.95315	POS
ENSBTAG00000013562	SKP2	ENSBTAG00000016406	MCM10	0.9576	POS		ENSBTAG00000001282	RALGAPA1	ENSBTAG00000012278	MTMR12	0.97187	POS
ENSBTAG00000013562	SKP2	ENSBTAG00000016764	UBA1	0.95131	POS		ENSBTAG00000001282	RALGAPA1	ENSBTAG00000013289	PHF8	0.9662	POS
ENSBTAG00000013562	SKP2	ENSBTAG00000017446	E2F8	0.95425	POS		ENSBTAG00000001282	RALGAPA1	ENSBTAG00000013562	SKP2	0.96908	POS
ENSBTAG00000013562	SKP2	ENSBTAG00000018138	GK5	0.95637	POS		ENSBTAG00000001283	RIC1	ENSBTAG00000013289	PHF8	0.96218	POS
ENSBTAG00000013562	SKP2	ENSBTAG00000019120	WDHD1	0.96473	POS		ENSBTAG00000001286	ELMO3	ENSBTAG00000020704	RAMP3	-0.98557	NEG
ENSBTAG00000013562	SKP2	ENSBTAG00000019278	KNTC1	0.95865	POS		ENSBTAG00000001287	ENSBTAG00000001287	ENSBTAG00000006937	ABCA10	0.96107	POS
ENSBTAG00000013562	SKP2	ENSBTAG00000019843	HAUS6	0.95425	POS		ENSBTAG00000001295	DEPDC5	ENSBTAG00000005273	IL1R1	0.96124	POS
ENSBTAG00000013562	SKP2	ENSBTAG00000021357	ZNF518A	0.95257	POS		ENSBTAG00000001295	DEPDC5	ENSBTAG00000008591	CAMTA2	0.96523	POS
ENSBTAG00000013562	SKP2	ENSBTAG00000021582	NCAPG	0.95998	POS		ENSBTAG00000001295	DEPDC5	ENSBTAG00000011103	SLC8B1	0.96881	POS
ENSBTAG00000013562	SKP2	ENSBTAG00000023938	CENPA	0.96702	POS		ENSBTAG00000001295	DEPDC5	ENSBTAG00000013670	SLC46A2	0.96224	POS
ENSBTAG00000013562	SKP2	ENSBTAG00000024928	TNFRSF1B	0.97651	POS		ENSBTAG00000001295	DEPDC5	ENSBTAG00000015562	PLBD1	0.98443	POS
ENSBTAG00000013562	SKP2	ENSBTAG00000048958	ENSBTAG00000048958	0.95782	POS		ENSBTAG00000001320	VPS16	ENSBTAG00000014432	HNMT	0.9559	POS
ENSBTAG00000013562	SKP2	ENSBTAG00000049437	CBX3	0.96137	POS		ENSBTAG00000001321	IL1B	ENSBTAG00000006910	ASRGL1	0.96173	POS
ENSBTAG00000013562	SKP2	ENSBTAG00000054061	RUSC1	0.97229	POS		ENSBTAG00000001321	IL1B	ENSBTAG00000009513	TGFBI	0.96376	POS
ENSBTAG00000013592	ZNF248	ENSBTAG00000051464	ENSBTAG00000051464	0.97016	POS		ENSBTAG00000001321	IL1B	ENSBTAG00000013334	CSF3R	0.9605	POS
ENSBTAG00000013616	AP4E1	ENSBTAG00000039132	ENSBTAG00000039132	0.97069	POS		ENSBTAG00000001321	IL1B	ENSBTAG00000020433	NLRP1	0.95851	POS
ENSBTAG00000013621	DPY19L4	ENSBTAG00000039132	ENSBTAG00000039132	0.9534	POS		ENSBTAG00000001325	UPB1	ENSBTAG00000006572	CARD9	0.95088	POS
ENSBTAG00000013624	LMNB2	ENSBTAG00000039132	ENSBTAG00000039132	0.96302	POS		ENSBTAG00000001329	CLPTM1L	ENSBTAG00000008591	CAMTA2	0.95579	POS
ENSBTAG00000013669	KIF22	ENSBTAG00000014898	HK3	0.99012	POS		ENSBTAG00000001332	MYO1C	ENSBTAG00000045948	CSF2RA	0.98315	POS
ENSBTAG00000013670	SLC46A2	ENSBTAG00000014044	VEZT	0.9603	POS		ENSBTAG00000001332	MYO1C	ENSBTAG00000051704	TNFRSF10D	0.96295	POS
ENSBTAG00000013670	SLC46A2	ENSBTAG00000014269	SCARB1	0.95303	POS		ENSBTAG00000001338	CCR3	ENSBTAG00000038844	ANKRD35	0.96054	POS
ENSBTAG00000013670	SLC46A2	ENSBTAG00000015815	CFP	0.95006	POS		ENSBTAG00000001348	COMMD8	ENSBTAG00000007159	ESR1	0.95018	POS
ENSBTAG00000013716	NR2C2	ENSBTAG00000039132	ENSBTAG00000039132	0.95507	POS		ENSBTAG00000001352	ENTR1	ENSBTAG00000005273	IL1R1	0.97261	POS
ENSBTAG00000013716	NR2C2	ENSBTAG00000051464	ENSBTAG00000051464	0.9673	POS		ENSBTAG00000001352	ENTR1	ENSBTAG00000008591	CAMTA2	0.95795	POS
ENSBTAG00000013727	UMPS	ENSBTAG00000039132	ENSBTAG00000039132	0.95224	POS		ENSBTAG00000001352	ENTR1	ENSBTAG00000012278	MTMR12	0.96254	POS
ENSBTAG00000013736	PROM1	ENSBTAG00000049346	ENSBTAG00000049346	0.95363	POS		ENSBTAG00000001352	ENTR1	ENSBTAG00000013289	PHF8	0.95387	POS
ENSBTAG00000013782	DNAJB2	ENSBTAG00000019708	ACSL6	-0.96346	NEG		ENSBTAG00000001352	ENTR1	ENSBTAG00000013562	SKP2	0.95967	POS
ENSBTAG00000013784	CSNK2A2	ENSBTAG00000018524	AMHR2	0.96742	POS		ENSBTAG00000001352	ENTR1	ENSBTAG00000014898	HK3	0.98083	POS
ENSBTAG00000013791	FFAR3	ENSBTAG00000020433	NLRP1	0.96132	POS		ENSBTAG00000001352	ENTR1	ENSBTAG00000014906	VCAN	0.98315	POS
ENSBTAG00000013806	EFHB	ENSBTAG00000023929	FOSL2	0.95647	POS		ENSBTAG00000001352	ENTR1	ENSBTAG00000020797	CABLES2	0.95472	POS
ENSBTAG00000013843	ACVRL1	ENSBTAG00000016388	SLCO4A1	0.95128	POS		ENSBTAG00000001352	ENTR1	ENSBTAG00000038490	CLEC4A	0.95201	POS
ENSBTAG00000013843	ACVRL1	ENSBTAG00000019866	NRP1	0.96543	POS		ENSBTAG00000001356	USP38	ENSBTAG00000013289	PHF8	0.95443	POS
ENSBTAG00000013843	ACVRL1	ENSBTAG00000047676	PRODH	0.95847	POS		ENSBTAG00000001395	C1H21orf91	ENSBTAG00000011509	SERAC1	0.974	POS
ENSBTAG00000013858	C25H16orf72	ENSBTAG00000039132	ENSBTAG00000039132	0.97999	POS		ENSBTAG00000001400	AKT2	ENSBTAG00000045948	CSF2RA	0.96586	POS
ENSBTAG00000013899	LARP4B	ENSBTAG00000018524	AMHR2	0.95526	POS		ENSBTAG00000001412	N6AMT1	ENSBTAG00000008808	CCDC17	0.9651	POS
ENSBTAG00000013917	ENSBTAG00000013917	ENSBTAG00000051464	ENSBTAG00000051464	0.95308	POS		ENSBTAG00000001412	N6AMT1	ENSBTAG00000045948	CSF2RA	0.96616	POS
ENSBTAG00000013938	PHC3	ENSBTAG00000051464	ENSBTAG00000051464	0.96189	POS		ENSBTAG00000001412	N6AMT1	ENSBTAG00000051704	TNFRSF10D	0.98222	POS
ENSBTAG00000013949	AHCTF1	ENSBTAG00000039132	ENSBTAG00000039132	0.9643	POS		ENSBTAG00000001419	MRPL4	ENSBTAG00000010328	KCNK17	0.98225	POS
ENSBTAG00000013981	SPTSSA	ENSBTAG00000015032	CD14	0.968	POS		ENSBTAG00000001419	MRPL4	ENSBTAG00000012519	XDH	0.9736	POS
ENSBTAG00000013996	SH3BP2	ENSBTAG00000020797	CABLES2	0.95093	POS		ENSBTAG00000001419	MRPL4	ENSBTAG00000013562	SKP2	0.96435	POS
ENSBTAG00000013999	FAM20B	ENSBTAG00000051464	ENSBTAG00000051464	0.97957	POS		ENSBTAG00000001419	MRPL4	ENSBTAG00000014906	VCAN	0.95443	POS
ENSBTAG00000014026	PAG1	ENSBTAG00000039132	ENSBTAG00000039132	0.95305	POS		ENSBTAG00000001419	MRPL4	ENSBTAG00000015520	SLC11A1	0.95308	POS
ENSBTAG00000014026	PAG1	ENSBTAG00000051464	ENSBTAG00000051464	0.96414	POS		ENSBTAG00000001419	MRPL4	ENSBTAG00000020355	KLF4	0.96065	POS
ENSBTAG00000014027	TRIM36	ENSBTAG00000018524	AMHR2	0.96163	POS		ENSBTAG00000001425	FBXO11	ENSBTAG00000012278	MTMR12	0.96547	POS
ENSBTAG00000014027	TRIM36	ENSBTAG00000019708	ACSL6	0.95412	POS		ENSBTAG00000001425	FBXO11	ENSBTAG00000013289	PHF8	0.96207	POS
ENSBTAG00000014153	PKNOX1	ENSBTAG00000039132	ENSBTAG00000039132	0.97448	POS		ENSBTAG00000001450	APBB3	ENSBTAG00000005273	IL1R1	0.99001	POS
ENSBTAG00000014189	RGS6	ENSBTAG00000052659	ENSBTAG00000052659	0.96732	POS		ENSBTAG00000001450	APBB3	ENSBTAG00000008591	CAMTA2	0.97624	POS
ENSBTAG00000014228	TFEC	ENSBTAG00000015032	CD14	0.97942	POS		ENSBTAG00000001450	APBB3	ENSBTAG00000011103	SLC8B1	0.96352	POS
ENSBTAG00000014235	SMIM12	ENSBTAG00000019708	ACSL6	-0.95769	NEG		ENSBTAG00000001450	APBB3	ENSBTAG00000012278	MTMR12	0.9734	POS
ENSBTAG00000014248	MIER3	ENSBTAG00000054728	ENSBTAG00000054728	0.96091	POS		ENSBTAG00000001450	APBB3	ENSBTAG00000013289	PHF8	0.97056	POS
ENSBTAG00000014265	SREBF2	ENSBTAG00000051464	ENSBTAG00000051464	0.95078	POS		ENSBTAG00000001450	APBB3	ENSBTAG00000014898	HK3	0.95041	POS
ENSBTAG00000014273	NRF1	ENSBTAG00000051464	ENSBTAG00000051464	0.97074	POS		ENSBTAG00000001450	APBB3	ENSBTAG00000015562	PLBD1	0.97032	POS
ENSBTAG00000014302	TOMM70	ENSBTAG00000039132	ENSBTAG00000039132	0.95294	POS		ENSBTAG00000001450	APBB3	ENSBTAG00000020797	CABLES2	0.95106	POS
ENSBTAG00000014310	HEATR5B	ENSBTAG00000051464	ENSBTAG00000051464	0.96701	POS		ENSBTAG00000001450	APBB3	ENSBTAG00000039132	ENSBTAG00000039132	0.95884	POS
ENSBTAG00000014316	HNRNPH3	ENSBTAG00000020704	RAMP3	-0.95388	NEG		ENSBTAG00000001463	TNKS	ENSBTAG00000011103	SLC8B1	0.97083	POS
ENSBTAG00000014319	DNM3	ENSBTAG00000052659	ENSBTAG00000052659	0.95398	POS		ENSBTAG00000001463	TNKS	ENSBTAG00000013289	PHF8	0.96609	POS
ENSBTAG00000014368	SLAMF6	ENSBTAG00000039347	CLEC4D	0.95259	POS		ENSBTAG00000001478	DESI2	ENSBTAG00000008591	CAMTA2	0.95636	POS
ENSBTAG00000014387	PRKAB2	ENSBTAG00000039132	ENSBTAG00000039132	0.96327	POS		ENSBTAG00000001478	DESI2	ENSBTAG00000010852	ENSBTAG00000010852	0.95029	POS
ENSBTAG00000014387	PRKAB2	ENSBTAG00000051464	ENSBTAG00000051464	0.96949	POS		ENSBTAG00000001478	DESI2	ENSBTAG00000013289	PHF8	0.96367	POS
ENSBTAG00000014422	MTMR10	ENSBTAG00000051464	ENSBTAG00000051464	0.96399	POS		ENSBTAG00000001485	PPIP5K2	ENSBTAG00000023846	ENSBTAG00000023846	0.96201	POS
ENSBTAG00000014429	KMT2D	ENSBTAG00000039132	ENSBTAG00000039132	0.9559	POS		ENSBTAG00000001492	FYB1	ENSBTAG00000012278	MTMR12	-0.962	NEG
ENSBTAG00000014429	KMT2D	ENSBTAG00000051464	ENSBTAG00000051464	0.95174	POS		ENSBTAG00000001492	FYB1	ENSBTAG00000013289	PHF8	-0.97266	NEG
ENSBTAG00000014432	HNMT	ENSBTAG00000020172	DENND2D	0.97554	POS		ENSBTAG00000001499	TRIM33	ENSBTAG00000013289	PHF8	0.97857	POS
ENSBTAG00000014432	HNMT	ENSBTAG00000050386	MGMT	-0.95027	NEG		ENSBTAG00000001500	FIGNL1	ENSBTAG00000009513	TGFBI	0.96887	POS
ENSBTAG00000014451	YEATS2	ENSBTAG00000039132	ENSBTAG00000039132	0.9863	POS		ENSBTAG00000001500	FIGNL1	ENSBTAG00000012052	PADI4	0.97269	POS
ENSBTAG00000014454	PRR12	ENSBTAG00000039132	ENSBTAG00000039132	0.96304	POS		ENSBTAG00000001500	FIGNL1	ENSBTAG00000038737	P2RY6	0.96542	POS
ENSBTAG00000014521	UGDH	ENSBTAG00000051464	ENSBTAG00000051464	0.96757	POS		ENSBTAG00000001504	NOP14	ENSBTAG00000008591	CAMTA2	0.96634	POS
ENSBTAG00000014623	MCM8	ENSBTAG00000052659	ENSBTAG00000052659	0.9629	POS		ENSBTAG00000001504	NOP14	ENSBTAG00000010830	LRP1	0.95226	POS
ENSBTAG00000014665	ADAMTS2	ENSBTAG00000015032	CD14	0.96852	POS		ENSBTAG00000001504	NOP14	ENSBTAG00000012278	MTMR12	0.95662	POS
ENSBTAG00000014752	AKAP11	ENSBTAG00000054728	ENSBTAG00000054728	0.96598	POS		ENSBTAG00000001504	NOP14	ENSBTAG00000013289	PHF8	0.96413	POS
ENSBTAG00000014826	ZC3H7A	ENSBTAG00000030814	TFF2	-0.98635	NEG		ENSBTAG00000001504	NOP14	ENSBTAG00000039132	ENSBTAG00000039132	0.97808	POS
ENSBTAG00000014898	HK3	ENSBTAG00000016746	UBE2C	0.97204	POS		ENSBTAG00000001504	NOP14	ENSBTAG00000049547	ENSBTAG00000049547	0.9672	POS
ENSBTAG00000014898	HK3	ENSBTAG00000017021	MCM4	0.96191	POS		ENSBTAG00000001505	GRK4	ENSBTAG00000005586	GATM	-0.96107	NEG
ENSBTAG00000014898	HK3	ENSBTAG00000017133	GINS4	0.9748	POS		ENSBTAG00000001506	HTT	ENSBTAG00000008591	CAMTA2	0.95966	POS
ENSBTAG00000014898	HK3	ENSBTAG00000019743	CHTF18	0.97618	POS		ENSBTAG00000001506	HTT	ENSBTAG00000013289	PHF8	0.96152	POS
ENSBTAG00000014898	HK3	ENSBTAG00000019777	CDCA3	0.98577	POS		ENSBTAG00000001506	HTT	ENSBTAG00000020797	CABLES2	0.97369	POS
ENSBTAG00000014898	HK3	ENSBTAG00000019901	RAD54L	0.97185	POS		ENSBTAG00000001513	PDIK1L	ENSBTAG00000013289	PHF8	0.95671	POS
ENSBTAG00000014898	HK3	ENSBTAG00000026704	CENPW	0.95495	POS		ENSBTAG00000001514	ASB11	ENSBTAG00000011545	GDA	0.96464	POS
ENSBTAG00000014898	HK3	ENSBTAG00000039462	PCLAF	0.97917	POS		ENSBTAG00000001514	ASB11	ENSBTAG00000012052	PADI4	0.97241	POS
ENSBTAG00000014898	HK3	ENSBTAG00000039851	UBAC1	0.95819	POS		ENSBTAG00000001514	ASB11	ENSBTAG00000019708	ACSL6	0.95378	POS
ENSBTAG00000014898	HK3	ENSBTAG00000046357	SLC29A3	0.975	POS		ENSBTAG00000001514	ASB11	ENSBTAG00000020355	KLF4	0.96948	POS
ENSBTAG00000014927	OXSR1	ENSBTAG00000039132	ENSBTAG00000039132	0.95433	POS		ENSBTAG00000001514	ASB11	ENSBTAG00000039347	CLEC4D	0.97176	POS
ENSBTAG00000014933	TRAK2	ENSBTAG00000054728	ENSBTAG00000054728	0.95181	POS		ENSBTAG00000001518	ISG20L2	ENSBTAG00000009717	FGL2	0.96036	POS
ENSBTAG00000014936	SLC25A51	ENSBTAG00000039132	ENSBTAG00000039132	0.97416	POS		ENSBTAG00000001519	METTL25B	ENSBTAG00000005769	NPHP3	0.95648	POS
ENSBTAG00000014979	MFSD12	ENSBTAG00000049547	ENSBTAG00000049547	0.95578	POS		ENSBTAG00000001519	METTL25B	ENSBTAG00000049547	ENSBTAG00000049547	0.98238	POS
ENSBTAG00000015000	VCP	ENSBTAG00000039132	ENSBTAG00000039132	0.96617	POS		ENSBTAG00000001521	UQCRB	ENSBTAG00000005650	SKAP2	0.95695	POS
ENSBTAG00000015005	FANCG	ENSBTAG00000052659	ENSBTAG00000052659	-0.95371	NEG		ENSBTAG00000001522	MTERF3	ENSBTAG00000009513	TGFBI	0.95278	POS
ENSBTAG00000015024	GXYLT1	ENSBTAG00000039132	ENSBTAG00000039132	0.95088	POS		ENSBTAG00000001522	MTERF3	ENSBTAG00000012052	PADI4	0.95598	POS
ENSBTAG00000015032	CD14	ENSBTAG00000015318	NECTIN2	0.96335	POS		ENSBTAG00000001528	CDK13	ENSBTAG00000005273	IL1R1	0.96239	POS
ENSBTAG00000015032	CD14	ENSBTAG00000017593	TREM1	0.97649	POS		ENSBTAG00000001528	CDK13	ENSBTAG00000012278	MTMR12	0.9839	POS
ENSBTAG00000015032	CD14	ENSBTAG00000018186	PDXK	0.95805	POS		ENSBTAG00000001528	CDK13	ENSBTAG00000013289	PHF8	0.98479	POS
ENSBTAG00000015032	CD14	ENSBTAG00000018223	CHI3L1	0.95041	POS		ENSBTAG00000001528	CDK13	ENSBTAG00000013562	SKP2	0.96402	POS
ENSBTAG00000015032	CD14	ENSBTAG00000019665	IL1RN	0.98568	POS		ENSBTAG00000001528	CDK13	ENSBTAG00000054728	ENSBTAG00000054728	0.95639	POS
ENSBTAG00000015032	CD14	ENSBTAG00000021182	DOCK4	0.95559	POS		ENSBTAG00000001529	NSD3	ENSBTAG00000006487	RPS9	-0.97144	NEG
ENSBTAG00000015044	CARD10	ENSBTAG00000052659	ENSBTAG00000052659	0.95726	POS		ENSBTAG00000001533	HACE1	ENSBTAG00000005769	NPHP3	0.95434	POS
ENSBTAG00000015049	ECSIT	ENSBTAG00000039980	CLECL1	0.9639	POS		ENSBTAG00000001538	ENSBTAG00000001538	ENSBTAG00000011509	SERAC1	0.96564	POS
ENSBTAG00000015075	HSCB	ENSBTAG00000015562	PLBD1	-0.97794	NEG		ENSBTAG00000001551	PLEKHG3	ENSBTAG00000009982	IGSF8	0.96027	POS
ENSBTAG00000015076	LATS1	ENSBTAG00000039132	ENSBTAG00000039132	0.96045	POS		ENSBTAG00000001551	PLEKHG3	ENSBTAG00000020797	CABLES2	0.95027	POS
ENSBTAG00000015076	LATS1	ENSBTAG00000051464	ENSBTAG00000051464	0.95234	POS		ENSBTAG00000001551	PLEKHG3	ENSBTAG00000048155	FCN1	0.974	POS
ENSBTAG00000015132	RXFP2	ENSBTAG00000052659	ENSBTAG00000052659	0.95884	POS		ENSBTAG00000001567	LRRK1	ENSBTAG00000005273	IL1R1	0.97528	POS
ENSBTAG00000015155	HACD3	ENSBTAG00000054728	ENSBTAG00000054728	0.96675	POS		ENSBTAG00000001567	LRRK1	ENSBTAG00000008591	CAMTA2	0.95707	POS
ENSBTAG00000015157	GRAP2	ENSBTAG00000052659	ENSBTAG00000052659	0.96063	POS		ENSBTAG00000001567	LRRK1	ENSBTAG00000012278	MTMR12	0.96246	POS
ENSBTAG00000015165	DPY19L3	ENSBTAG00000051464	ENSBTAG00000051464	0.97916	POS		ENSBTAG00000001567	LRRK1	ENSBTAG00000012519	XDH	0.95571	POS
ENSBTAG00000015172	MCM6	ENSBTAG00000039132	ENSBTAG00000039132	0.96527	POS		ENSBTAG00000001567	LRRK1	ENSBTAG00000013334	CSF3R	0.95468	POS
ENSBTAG00000015183	TPCN2	ENSBTAG00000023846	ENSBTAG00000023846	0.97909	POS		ENSBTAG00000001567	LRRK1	ENSBTAG00000013562	SKP2	0.95315	POS
ENSBTAG00000015196	PHF6	ENSBTAG00000039132	ENSBTAG00000039132	0.97997	POS		ENSBTAG00000001567	LRRK1	ENSBTAG00000014898	HK3	0.98371	POS
ENSBTAG00000015196	PHF6	ENSBTAG00000051464	ENSBTAG00000051464	0.95125	POS		ENSBTAG00000001567	LRRK1	ENSBTAG00000014906	VCAN	0.9904	POS
ENSBTAG00000015212	IFNAR2	ENSBTAG00000030814	TFF2	-0.96451	NEG		ENSBTAG00000001567	LRRK1	ENSBTAG00000015520	SLC11A1	0.95997	POS
ENSBTAG00000015225	NUP58	ENSBTAG00000051464	ENSBTAG00000051464	0.96817	POS		ENSBTAG00000001567	LRRK1	ENSBTAG00000020355	KLF4	0.95284	POS
ENSBTAG00000015312	LTBR	ENSBTAG00000051704	TNFRSF10D	0.96601	POS		ENSBTAG00000001574	GPATCH2	ENSBTAG00000004547	OLR1	0.96271	POS
ENSBTAG00000015325	MTOR	ENSBTAG00000039132	ENSBTAG00000039132	0.96078	POS		ENSBTAG00000001592	INSIG1	ENSBTAG00000005273	IL1R1	0.96497	POS
ENSBTAG00000015325	MTOR	ENSBTAG00000051464	ENSBTAG00000051464	0.97349	POS		ENSBTAG00000001592	INSIG1	ENSBTAG00000006910	ASRGL1	0.98825	POS
ENSBTAG00000015363	CDC42SE1	ENSBTAG00000054728	ENSBTAG00000054728	0.9538	POS		ENSBTAG00000001592	INSIG1	ENSBTAG00000009513	TGFBI	0.96897	POS
ENSBTAG00000015385	CTDSPL2	ENSBTAG00000039132	ENSBTAG00000039132	0.96665	POS		ENSBTAG00000001592	INSIG1	ENSBTAG00000011545	GDA	0.96138	POS
ENSBTAG00000015385	CTDSPL2	ENSBTAG00000051464	ENSBTAG00000051464	0.97387	POS		ENSBTAG00000001592	INSIG1	ENSBTAG00000012519	XDH	0.95745	POS
ENSBTAG00000015478	SRD5A1	ENSBTAG00000052659	ENSBTAG00000052659	0.97372	POS		ENSBTAG00000001592	INSIG1	ENSBTAG00000013334	CSF3R	0.98753	POS
ENSBTAG00000015509	NAMPT	ENSBTAG00000051464	ENSBTAG00000051464	0.97104	POS		ENSBTAG00000001592	INSIG1	ENSBTAG00000014898	HK3	0.97516	POS
ENSBTAG00000015520	SLC11A1	ENSBTAG00000019090	PLEKHH3	0.98174	POS		ENSBTAG00000001592	INSIG1	ENSBTAG00000014906	VCAN	0.96009	POS
ENSBTAG00000015520	SLC11A1	ENSBTAG00000055112	GPR52	0.95646	POS		ENSBTAG00000001592	INSIG1	ENSBTAG00000015032	CD14	0.95616	POS
ENSBTAG00000015562	PLBD1	ENSBTAG00000015592	GPR84	0.95255	POS		ENSBTAG00000001592	INSIG1	ENSBTAG00000015520	SLC11A1	0.97095	POS
ENSBTAG00000015566	CTR9	ENSBTAG00000054728	ENSBTAG00000054728	0.96266	POS		ENSBTAG00000001592	INSIG1	ENSBTAG00000038490	CLEC4A	0.95968	POS
ENSBTAG00000015630	RLIM	ENSBTAG00000039132	ENSBTAG00000039132	0.98474	POS		ENSBTAG00000001599	SV2A	ENSBTAG00000051704	TNFRSF10D	0.97527	POS
ENSBTAG00000015630	RLIM	ENSBTAG00000051464	ENSBTAG00000051464	0.96307	POS		ENSBTAG00000001601	PKM	ENSBTAG00000006572	CARD9	0.95222	POS
ENSBTAG00000015637	BPNT2	ENSBTAG00000039132	ENSBTAG00000039132	0.98354	POS		ENSBTAG00000001617	G2E3	ENSBTAG00000005273	IL1R1	0.96527	POS
ENSBTAG00000015637	BPNT2	ENSBTAG00000051464	ENSBTAG00000051464	0.95147	POS		ENSBTAG00000001617	G2E3	ENSBTAG00000012278	MTMR12	0.96811	POS
ENSBTAG00000015662	IMPG2	ENSBTAG00000039132	ENSBTAG00000039132	0.96756	POS		ENSBTAG00000001617	G2E3	ENSBTAG00000013289	PHF8	0.99468	POS
ENSBTAG00000015718	CASP8	ENSBTAG00000039132	ENSBTAG00000039132	0.9602	POS		ENSBTAG00000001617	G2E3	ENSBTAG00000013562	SKP2	0.96169	POS
ENSBTAG00000015767	RNF10	ENSBTAG00000052659	ENSBTAG00000052659	0.96479	POS		ENSBTAG00000001618	ALPK3	ENSBTAG00000002411	CTNND1	0.95167	POS
ENSBTAG00000015778	SASS6	ENSBTAG00000039132	ENSBTAG00000039132	0.95603	POS		ENSBTAG00000001618	ALPK3	ENSBTAG00000013670	SLC46A2	0.97886	POS
ENSBTAG00000015781	TRMT13	ENSBTAG00000030814	TFF2	-0.95407	NEG		ENSBTAG00000001618	ALPK3	ENSBTAG00000015562	PLBD1	0.95688	POS
ENSBTAG00000015817	ELK1	ENSBTAG00000030814	TFF2	-0.95778	NEG		ENSBTAG00000001618	ALPK3	ENSBTAG00000016918	MYOF	0.95233	POS
ENSBTAG00000015837	P2RY12	ENSBTAG00000030814	TFF2	0.96545	POS		ENSBTAG00000001626	CTPS1	ENSBTAG00000008591	CAMTA2	0.95278	POS
ENSBTAG00000015839	MAP4	ENSBTAG00000051464	ENSBTAG00000051464	0.96297	POS		ENSBTAG00000001626	CTPS1	ENSBTAG00000049547	ENSBTAG00000049547	0.95734	POS
ENSBTAG00000015853	SDHC	ENSBTAG00000045948	CSF2RA	0.95185	POS		ENSBTAG00000001626	CTPS1	ENSBTAG00000051704	TNFRSF10D	0.95639	POS
ENSBTAG00000015853	SDHC	ENSBTAG00000049547	ENSBTAG00000049547	0.95613	POS		ENSBTAG00000001660	SPTY2D1	ENSBTAG00000013289	PHF8	0.95379	POS
ENSBTAG00000015866	ENSBTAG00000015866	ENSBTAG00000031890	DOCK1	0.95676	POS		ENSBTAG00000001671	RTF1	ENSBTAG00000005769	NPHP3	-0.96749	NEG
ENSBTAG00000015887	FOXJ3	ENSBTAG00000039132	ENSBTAG00000039132	0.95236	POS		ENSBTAG00000001692	NDST1	ENSBTAG00000013289	PHF8	0.9725	POS
ENSBTAG00000015919	PARM1	ENSBTAG00000023929	FOSL2	0.9525	POS		ENSBTAG00000001693	RPAP1	ENSBTAG00000008591	CAMTA2	0.95524	POS
ENSBTAG00000015952	ADAP1	ENSBTAG00000039980	CLECL1	0.95139	POS		ENSBTAG00000001693	RPAP1	ENSBTAG00000013289	PHF8	0.98389	POS
ENSBTAG00000016014	NUP42	ENSBTAG00000016918	MYOF	0.95196	POS		ENSBTAG00000001697	TRA2B	ENSBTAG00000023846	ENSBTAG00000023846	0.97927	POS
ENSBTAG00000016014	NUP42	ENSBTAG00000039980	CLECL1	0.96055	POS		ENSBTAG00000001700	CDC42	ENSBTAG00000003578	DPCD	0.95939	POS
ENSBTAG00000016046	GOPC	ENSBTAG00000051464	ENSBTAG00000051464	0.95083	POS		ENSBTAG00000001714	MFSD9	ENSBTAG00000038844	ANKRD35	-0.97418	NEG
ENSBTAG00000016098	BRK1	ENSBTAG00000052659	ENSBTAG00000052659	0.9667	POS		ENSBTAG00000001721	GYG1	ENSBTAG00000006910	ASRGL1	0.97129	POS
ENSBTAG00000016190	ZNF394	ENSBTAG00000020453	CLEC5A	-0.96528	NEG		ENSBTAG00000001721	GYG1	ENSBTAG00000009717	FGL2	0.95188	POS
ENSBTAG00000016198	EP300	ENSBTAG00000039132	ENSBTAG00000039132	0.97825	POS		ENSBTAG00000001721	GYG1	ENSBTAG00000024928	TNFRSF1B	0.97205	POS
ENSBTAG00000016208	TGM2	ENSBTAG00000052659	ENSBTAG00000052659	0.96503	POS		ENSBTAG00000001721	GYG1	ENSBTAG00000038490	CLEC4A	0.9581	POS
ENSBTAG00000016264	FKBP8	ENSBTAG00000052659	ENSBTAG00000052659	0.96996	POS		ENSBTAG00000001721	GYG1	ENSBTAG00000038737	P2RY6	0.95989	POS
ENSBTAG00000016298	TM9SF3	ENSBTAG00000039132	ENSBTAG00000039132	0.95183	POS		ENSBTAG00000001731	GLYR1	ENSBTAG00000005769	NPHP3	0.95014	POS
ENSBTAG00000016315	COTL1	ENSBTAG00000052659	ENSBTAG00000052659	0.96562	POS		ENSBTAG00000001731	GLYR1	ENSBTAG00000012278	MTMR12	0.97046	POS
ENSBTAG00000016316	ZZEF1	ENSBTAG00000039132	ENSBTAG00000039132	0.9687	POS		ENSBTAG00000001731	GLYR1	ENSBTAG00000013289	PHF8	0.98337	POS
ENSBTAG00000016316	ZZEF1	ENSBTAG00000051464	ENSBTAG00000051464	0.98474	POS		ENSBTAG00000001731	GLYR1	ENSBTAG00000039132	ENSBTAG00000039132	0.9616	POS
ENSBTAG00000016359	SLCO4C1	ENSBTAG00000052659	ENSBTAG00000052659	0.97959	POS		ENSBTAG00000001731	GLYR1	ENSBTAG00000049547	ENSBTAG00000049547	0.97386	POS
ENSBTAG00000016378	LRP10	ENSBTAG00000018869	IGSF6	0.96428	POS		ENSBTAG00000001731	GLYR1	ENSBTAG00000054728	ENSBTAG00000054728	0.96318	POS
ENSBTAG00000016471	PDPR	ENSBTAG00000039132	ENSBTAG00000039132	0.97576	POS		ENSBTAG00000001752	FUCA2	ENSBTAG00000010852	ENSBTAG00000010852	0.95388	POS
ENSBTAG00000016481	CALU	ENSBTAG00000039132	ENSBTAG00000039132	0.96355	POS		ENSBTAG00000001754	AHCYL2	ENSBTAG00000005769	NPHP3	0.9516	POS
ENSBTAG00000016529	SLC25A30	ENSBTAG00000051464	ENSBTAG00000051464	0.96594	POS		ENSBTAG00000001780	SARS2	ENSBTAG00000004680	SLC13A5	0.95199	POS
ENSBTAG00000016599	MRPL53	ENSBTAG00000018524	AMHR2	0.96314	POS		ENSBTAG00000001780	SARS2	ENSBTAG00000020453	CLEC5A	0.9532	POS
ENSBTAG00000016600	CCDC142	ENSBTAG00000039132	ENSBTAG00000039132	0.95162	POS		ENSBTAG00000001794	RPL36	ENSBTAG00000007159	ESR1	-0.95386	NEG
ENSBTAG00000016612	NEK9	ENSBTAG00000054728	ENSBTAG00000054728	0.95026	POS		ENSBTAG00000001795	LONP1	ENSBTAG00000045948	CSF2RA	0.97435	POS
ENSBTAG00000016685	FMO4	ENSBTAG00000039132	ENSBTAG00000039132	0.95137	POS		ENSBTAG00000001795	LONP1	ENSBTAG00000051704	TNFRSF10D	0.96958	POS
ENSBTAG00000016685	FMO4	ENSBTAG00000051464	ENSBTAG00000051464	0.97112	POS		ENSBTAG00000001807	AKAP8	ENSBTAG00000005273	IL1R1	0.97094	POS
ENSBTAG00000016703	CDC73	ENSBTAG00000039132	ENSBTAG00000039132	0.98234	POS		ENSBTAG00000001807	AKAP8	ENSBTAG00000012278	MTMR12	0.97276	POS
ENSBTAG00000016705	BCAS2	ENSBTAG00000020704	RAMP3	-0.95378	NEG		ENSBTAG00000001807	AKAP8	ENSBTAG00000013289	PHF8	0.9833	POS
ENSBTAG00000016740	ACLY	ENSBTAG00000039132	ENSBTAG00000039132	0.96183	POS		ENSBTAG00000001807	AKAP8	ENSBTAG00000013562	SKP2	0.97051	POS
ENSBTAG00000016750	PTBP3	ENSBTAG00000051464	ENSBTAG00000051464	0.9746	POS		ENSBTAG00000001807	AKAP8	ENSBTAG00000038490	CLEC4A	0.95596	POS
ENSBTAG00000016757	ZKSCAN1	ENSBTAG00000051464	ENSBTAG00000051464	0.95709	POS		ENSBTAG00000001821	PRRC2C	ENSBTAG00000045948	CSF2RA	-0.9542	NEG
ENSBTAG00000016761	NOX1	ENSBTAG00000030814	TFF2	-0.9582	NEG		ENSBTAG00000001821	PRRC2C	ENSBTAG00000051704	TNFRSF10D	-0.97742	NEG
ENSBTAG00000016838	SRPK1	ENSBTAG00000051464	ENSBTAG00000051464	0.96627	POS		ENSBTAG00000001829	SLC17A9	ENSBTAG00000005769	NPHP3	0.99045	POS
ENSBTAG00000016851	RPS6KB1	ENSBTAG00000039132	ENSBTAG00000039132	0.95722	POS		ENSBTAG00000001829	SLC17A9	ENSBTAG00000031890	DOCK1	0.9558	POS
ENSBTAG00000016879	DENND11	ENSBTAG00000054728	ENSBTAG00000054728	0.95312	POS		ENSBTAG00000001829	SLC17A9	ENSBTAG00000049547	ENSBTAG00000049547	0.99064	POS
ENSBTAG00000016890	ANKS1A	ENSBTAG00000039132	ENSBTAG00000039132	0.97736	POS		ENSBTAG00000001836	ENSBTAG00000001836	ENSBTAG00000006937	ABCA10	0.96595	POS
ENSBTAG00000016918	MYOF	ENSBTAG00000045547	AMIGO3	0.96475	POS		ENSBTAG00000001836	ENSBTAG00000001836	ENSBTAG00000049346	ENSBTAG00000049346	0.96347	POS
ENSBTAG00000016918	MYOF	ENSBTAG00000049547	ENSBTAG00000049547	0.98441	POS		ENSBTAG00000001839	OCIAD2	ENSBTAG00000008808	CCDC17	-0.95791	NEG
ENSBTAG00000016918	MYOF	ENSBTAG00000051151	ENSBTAG00000051151	-0.95574	NEG		ENSBTAG00000001844	MOGS	ENSBTAG00000039132	ENSBTAG00000039132	0.96605	POS
ENSBTAG00000016918	MYOF	ENSBTAG00000051267	CRADD	-0.96515	NEG		ENSBTAG00000001855	COQ9	ENSBTAG00000014906	VCAN	0.96852	POS
ENSBTAG00000016918	MYOF	ENSBTAG00000054833	ENSBTAG00000054833	-0.97944	NEG		ENSBTAG00000001855	COQ9	ENSBTAG00000015032	CD14	0.95122	POS
ENSBTAG00000016952	PSMD5	ENSBTAG00000039132	ENSBTAG00000039132	0.97926	POS		ENSBTAG00000001855	COQ9	ENSBTAG00000015520	SLC11A1	0.95017	POS
ENSBTAG00000016952	PSMD5	ENSBTAG00000051464	ENSBTAG00000051464	0.95297	POS		ENSBTAG00000001855	COQ9	ENSBTAG00000020433	NLRP1	0.96017	POS
ENSBTAG00000016956	GANAB	ENSBTAG00000051464	ENSBTAG00000051464	0.96903	POS		ENSBTAG00000001856	POLR2C	ENSBTAG00000054728	ENSBTAG00000054728	0.97534	POS
ENSBTAG00000016963	ADAMTS6	ENSBTAG00000026779	LYZ	0.97268	POS		ENSBTAG00000001858	ENSBTAG00000001858	ENSBTAG00000023730	TUBB3	0.9742	POS
ENSBTAG00000016977	FUNDC2	ENSBTAG00000039347	CLEC4D	-0.96128	NEG		ENSBTAG00000001867	SACS	ENSBTAG00000005273	IL1R1	0.96224	POS
ENSBTAG00000016990	USP24	ENSBTAG00000051464	ENSBTAG00000051464	0.95054	POS		ENSBTAG00000001867	SACS	ENSBTAG00000008591	CAMTA2	0.99136	POS
ENSBTAG00000017011	CCDC125	ENSBTAG00000048980	ENSBTAG00000048980	0.95153	POS		ENSBTAG00000001867	SACS	ENSBTAG00000011103	SLC8B1	0.95147	POS
ENSBTAG00000017044	MAG	ENSBTAG00000052659	ENSBTAG00000052659	0.97547	POS		ENSBTAG00000001867	SACS	ENSBTAG00000012278	MTMR12	0.95599	POS
ENSBTAG00000017086	GRB10	ENSBTAG00000052659	ENSBTAG00000052659	0.98037	POS		ENSBTAG00000001867	SACS	ENSBTAG00000013289	PHF8	0.96235	POS
ENSBTAG00000017128	NUP153	ENSBTAG00000039132	ENSBTAG00000039132	0.96444	POS		ENSBTAG00000001867	SACS	ENSBTAG00000015562	PLBD1	0.95661	POS
ENSBTAG00000017141	CGRRF1	ENSBTAG00000020797	CABLES2	0.95473	POS		ENSBTAG00000001867	SACS	ENSBTAG00000020797	CABLES2	0.95779	POS
ENSBTAG00000017164	LARP4	ENSBTAG00000039132	ENSBTAG00000039132	0.99011	POS		ENSBTAG00000001867	SACS	ENSBTAG00000039132	ENSBTAG00000039132	0.97619	POS
ENSBTAG00000017164	LARP4	ENSBTAG00000051464	ENSBTAG00000051464	0.9633	POS		ENSBTAG00000001889	C22H3orf14	ENSBTAG00000004680	SLC13A5	0.95575	POS
ENSBTAG00000017184	ZBTB33	ENSBTAG00000054728	ENSBTAG00000054728	0.98003	POS		ENSBTAG00000001889	C22H3orf14	ENSBTAG00000009513	TGFBI	0.95992	POS
ENSBTAG00000017255	ATAD2B	ENSBTAG00000039132	ENSBTAG00000039132	0.95177	POS		ENSBTAG00000001889	C22H3orf14	ENSBTAG00000011545	GDA	0.97848	POS
ENSBTAG00000017263	MXI1	ENSBTAG00000020704	RAMP3	-0.96203	NEG		ENSBTAG00000001889	C22H3orf14	ENSBTAG00000012519	XDH	0.95842	POS
ENSBTAG00000017267	COX5A	ENSBTAG00000052659	ENSBTAG00000052659	-0.95885	NEG		ENSBTAG00000001889	C22H3orf14	ENSBTAG00000013334	CSF3R	0.96248	POS
ENSBTAG00000017362	CNOT6	ENSBTAG00000039132	ENSBTAG00000039132	0.98108	POS		ENSBTAG00000001889	C22H3orf14	ENSBTAG00000013670	SLC46A2	0.96777	POS
ENSBTAG00000017362	CNOT6	ENSBTAG00000051464	ENSBTAG00000051464	0.97001	POS		ENSBTAG00000001889	C22H3orf14	ENSBTAG00000014898	HK3	0.95452	POS
ENSBTAG00000017368	YBX1	ENSBTAG00000030814	TFF2	-0.98015	NEG		ENSBTAG00000001889	C22H3orf14	ENSBTAG00000014906	VCAN	0.97961	POS
ENSBTAG00000017379	GCN1	ENSBTAG00000051464	ENSBTAG00000051464	0.96633	POS		ENSBTAG00000001889	C22H3orf14	ENSBTAG00000015032	CD14	0.95911	POS
ENSBTAG00000017386	C3H1orf50	ENSBTAG00000052659	ENSBTAG00000052659	0.95071	POS		ENSBTAG00000001889	C22H3orf14	ENSBTAG00000015520	SLC11A1	0.98932	POS
ENSBTAG00000017402	OSBPL2	ENSBTAG00000018524	AMHR2	0.96809	POS		ENSBTAG00000001889	C22H3orf14	ENSBTAG00000020355	KLF4	0.97097	POS
ENSBTAG00000017426	PDCD6IP	ENSBTAG00000039980	CLECL1	0.9618	POS		ENSBTAG00000001889	C22H3orf14	ENSBTAG00000020433	NLRP1	0.96618	POS
ENSBTAG00000017429	PREPL	ENSBTAG00000051464	ENSBTAG00000051464	0.9602	POS		ENSBTAG00000001889	C22H3orf14	ENSBTAG00000020453	CLEC5A	0.96985	POS
ENSBTAG00000017439	MIEF1	ENSBTAG00000018524	AMHR2	0.95528	POS		ENSBTAG00000001894	NEDD1	ENSBTAG00000023846	ENSBTAG00000023846	0.97448	POS
ENSBTAG00000017451	TSPAN17	ENSBTAG00000052659	ENSBTAG00000052659	0.96115	POS		ENSBTAG00000001902	CEP295	ENSBTAG00000024928	TNFRSF1B	0.95114	POS
ENSBTAG00000017557	QRSL1	ENSBTAG00000018524	AMHR2	0.98684	POS		ENSBTAG00000001904	ZNF276	ENSBTAG00000049346	ENSBTAG00000049346	0.95646	POS
ENSBTAG00000017574	LMNA	ENSBTAG00000030814	TFF2	0.95784	POS		ENSBTAG00000001920	POLQ	ENSBTAG00000009513	TGFBI	0.9542	POS
ENSBTAG00000017574	LMNA	ENSBTAG00000052659	ENSBTAG00000052659	0.96079	POS		ENSBTAG00000001931	TRABD	ENSBTAG00000045948	CSF2RA	0.96914	POS
ENSBTAG00000017604	RAB13	ENSBTAG00000052659	ENSBTAG00000052659	0.9521	POS		ENSBTAG00000001950	RDH11	ENSBTAG00000012278	MTMR12	0.95143	POS
ENSBTAG00000017682	TET2	ENSBTAG00000039132	ENSBTAG00000039132	0.9653	POS		ENSBTAG00000001950	RDH11	ENSBTAG00000054728	ENSBTAG00000054728	0.99641	POS
ENSBTAG00000017753	APP	ENSBTAG00000030814	TFF2	0.95141	POS		ENSBTAG00000001956	HINT3	ENSBTAG00000010852	ENSBTAG00000010852	0.96325	POS
ENSBTAG00000017761	SMC1A	ENSBTAG00000051464	ENSBTAG00000051464	0.95437	POS		ENSBTAG00000001981	SLC6A17	ENSBTAG00000018524	AMHR2	0.96978	POS
ENSBTAG00000017776	CHD2	ENSBTAG00000039132	ENSBTAG00000039132	0.95256	POS		ENSBTAG00000001987	SWAP70	ENSBTAG00000004547	OLR1	0.99128	POS
ENSBTAG00000017776	CHD2	ENSBTAG00000051464	ENSBTAG00000051464	0.95003	POS		ENSBTAG00000001992	CYP51A1	ENSBTAG00000004680	SLC13A5	0.95967	POS
ENSBTAG00000017786	FCRL6	ENSBTAG00000039347	CLEC4D	-0.96025	NEG		ENSBTAG00000001992	CYP51A1	ENSBTAG00000009513	TGFBI	0.96489	POS
ENSBTAG00000017809	PDS5A	ENSBTAG00000039132	ENSBTAG00000039132	0.98223	POS		ENSBTAG00000001992	CYP51A1	ENSBTAG00000011545	GDA	0.97042	POS
ENSBTAG00000018019	BCL11B	ENSBTAG00000030814	TFF2	0.96475	POS		ENSBTAG00000001992	CYP51A1	ENSBTAG00000015562	PLBD1	0.95204	POS
ENSBTAG00000018037	PSKH1	ENSBTAG00000054728	ENSBTAG00000054728	0.97324	POS		ENSBTAG00000001999	NKAPD1	ENSBTAG00000051704	TNFRSF10D	-0.95716	NEG
ENSBTAG00000018126	VPS53	ENSBTAG00000039132	ENSBTAG00000039132	0.97188	POS		ENSBTAG00000002002	ATAD2	ENSBTAG00000005273	IL1R1	0.96173	POS
ENSBTAG00000018127	PPM1A	ENSBTAG00000039132	ENSBTAG00000039132	0.96598	POS		ENSBTAG00000002002	ATAD2	ENSBTAG00000012278	MTMR12	0.98587	POS
ENSBTAG00000018130	MAP2	ENSBTAG00000052659	ENSBTAG00000052659	0.95163	POS		ENSBTAG00000002002	ATAD2	ENSBTAG00000013289	PHF8	0.9819	POS
ENSBTAG00000018138	GK5	ENSBTAG00000045948	CSF2RA	0.95106	POS		ENSBTAG00000002002	ATAD2	ENSBTAG00000013562	SKP2	0.9648	POS
ENSBTAG00000018138	GK5	ENSBTAG00000049547	ENSBTAG00000049547	0.95306	POS		ENSBTAG00000002002	ATAD2	ENSBTAG00000054728	ENSBTAG00000054728	0.95361	POS
ENSBTAG00000018256	SMC6	ENSBTAG00000039132	ENSBTAG00000039132	0.97017	POS		ENSBTAG00000002015	RPS6KA6	ENSBTAG00000005273	IL1R1	0.96684	POS
ENSBTAG00000018324	AGO3	ENSBTAG00000039132	ENSBTAG00000039132	0.95646	POS		ENSBTAG00000002015	RPS6KA6	ENSBTAG00000012278	MTMR12	0.96696	POS
ENSBTAG00000018348	CBLL1	ENSBTAG00000039132	ENSBTAG00000039132	0.97383	POS		ENSBTAG00000002015	RPS6KA6	ENSBTAG00000013289	PHF8	0.99453	POS
ENSBTAG00000018361	R3HDM2	ENSBTAG00000039980	CLECL1	0.96541	POS		ENSBTAG00000002015	RPS6KA6	ENSBTAG00000013562	SKP2	0.97006	POS
ENSBTAG00000018374	WASF2	ENSBTAG00000051464	ENSBTAG00000051464	0.96942	POS		ENSBTAG00000002015	RPS6KA6	ENSBTAG00000038490	CLEC4A	0.95346	POS
ENSBTAG00000018420	POLG2	ENSBTAG00000019708	ACSL6	0.95301	POS		ENSBTAG00000002021	BNIP1	ENSBTAG00000013289	PHF8	0.95723	POS
ENSBTAG00000018433	DENND6A	ENSBTAG00000039132	ENSBTAG00000039132	0.98312	POS		ENSBTAG00000002036	CACNB1	ENSBTAG00000045948	CSF2RA	0.95911	POS
ENSBTAG00000018437	SMC5	ENSBTAG00000023929	FOSL2	0.95068	POS		ENSBTAG00000002037	ATXN7L1	ENSBTAG00000013289	PHF8	0.97111	POS
ENSBTAG00000018496	TIMM17B	ENSBTAG00000018524	AMHR2	-0.96722	NEG		ENSBTAG00000002055	ZFP28	ENSBTAG00000008591	CAMTA2	0.95586	POS
ENSBTAG00000018513	FHL1	ENSBTAG00000052659	ENSBTAG00000052659	0.9591	POS		ENSBTAG00000002055	ZFP28	ENSBTAG00000013289	PHF8	0.95826	POS
ENSBTAG00000018524	AMHR2	ENSBTAG00000019314	USP25	0.95562	POS		ENSBTAG00000002055	ZFP28	ENSBTAG00000020797	CABLES2	0.95933	POS
ENSBTAG00000018524	AMHR2	ENSBTAG00000020332	OSBP	0.95193	POS		ENSBTAG00000002075	MME	ENSBTAG00000014432	HNMT	0.95664	POS
ENSBTAG00000018524	AMHR2	ENSBTAG00000021962	BCLAF3	0.98317	POS		ENSBTAG00000002078	KDM4A	ENSBTAG00000012278	MTMR12	0.95412	POS
ENSBTAG00000018524	AMHR2	ENSBTAG00000025593	CCDC32	0.96457	POS		ENSBTAG00000002078	KDM4A	ENSBTAG00000013289	PHF8	0.97459	POS
ENSBTAG00000018524	AMHR2	ENSBTAG00000052310	EIF4EBP3	-0.96705	NEG		ENSBTAG00000002083	AUTS2	ENSBTAG00000009051	MMP19	0.9646	POS
ENSBTAG00000018546	LRBA	ENSBTAG00000051464	ENSBTAG00000051464	0.96233	POS		ENSBTAG00000002083	AUTS2	ENSBTAG00000009513	TGFBI	0.95119	POS
ENSBTAG00000018562	LDAF1	ENSBTAG00000051704	TNFRSF10D	0.96005	POS		ENSBTAG00000002083	AUTS2	ENSBTAG00000012252	MOCOS	0.9691	POS
ENSBTAG00000018579	DOK1	ENSBTAG00000030814	TFF2	-0.95961	NEG		ENSBTAG00000002083	AUTS2	ENSBTAG00000015032	CD14	0.97106	POS
ENSBTAG00000018598	HSPB6	ENSBTAG00000052659	ENSBTAG00000052659	0.95532	POS		ENSBTAG00000002083	AUTS2	ENSBTAG00000015520	SLC11A1	0.97423	POS
ENSBTAG00000018705	ADCY3	ENSBTAG00000039347	CLEC4D	-0.96151	NEG		ENSBTAG00000002083	AUTS2	ENSBTAG00000019708	ACSL6	0.98147	POS
ENSBTAG00000018710	TTF1	ENSBTAG00000039132	ENSBTAG00000039132	-0.98391	NEG		ENSBTAG00000002083	AUTS2	ENSBTAG00000020355	KLF4	0.9563	POS
ENSBTAG00000018711	DENND4B	ENSBTAG00000052659	ENSBTAG00000052659	-0.97168	NEG		ENSBTAG00000002083	AUTS2	ENSBTAG00000020453	CLEC5A	0.9932	POS
ENSBTAG00000018729	SPEN	ENSBTAG00000039132	ENSBTAG00000039132	0.96035	POS		ENSBTAG00000002083	AUTS2	ENSBTAG00000047676	PRODH	0.95147	POS
ENSBTAG00000018737	GLMN	ENSBTAG00000030814	TFF2	-0.9747	NEG		ENSBTAG00000002086	PRPF4B	ENSBTAG00000013289	PHF8	0.97394	POS
ENSBTAG00000018785	TUBB1	ENSBTAG00000052659	ENSBTAG00000052659	0.97333	POS		ENSBTAG00000002095	MEN1	ENSBTAG00000045948	CSF2RA	0.95221	POS
ENSBTAG00000018869	IGSF6	ENSBTAG00000020172	DENND2D	0.95511	POS		ENSBTAG00000002103	PLCG2	ENSBTAG00000005273	IL1R1	0.95131	POS
ENSBTAG00000018869	IGSF6	ENSBTAG00000021678	SLC31A1	0.96191	POS		ENSBTAG00000002103	PLCG2	ENSBTAG00000012278	MTMR12	0.95874	POS
ENSBTAG00000018869	IGSF6	ENSBTAG00000025124	ZNF300	0.99002	POS		ENSBTAG00000002103	PLCG2	ENSBTAG00000013289	PHF8	0.99009	POS
ENSBTAG00000018869	IGSF6	ENSBTAG00000034875	ALPK1	0.96955	POS		ENSBTAG00000002103	PLCG2	ENSBTAG00000013562	SKP2	0.95805	POS
ENSBTAG00000018869	IGSF6	ENSBTAG00000037819	SFT2D2	0.9725	POS		ENSBTAG00000002108	YWHAQ	ENSBTAG00000024928	TNFRSF1B	0.95024	POS
ENSBTAG00000018869	IGSF6	ENSBTAG00000046939	TMEM250	0.98	POS		ENSBTAG00000002112	INSIG2	ENSBTAG00000023846	ENSBTAG00000023846	0.95221	POS
ENSBTAG00000018869	IGSF6	ENSBTAG00000050386	MGMT	-0.98597	NEG		ENSBTAG00000002113	ZNF41	ENSBTAG00000005769	NPHP3	0.96633	POS
ENSBTAG00000018898	ARID4A	ENSBTAG00000039347	CLEC4D	-0.96277	NEG		ENSBTAG00000002113	ZNF41	ENSBTAG00000039347	CLEC4D	0.96591	POS
ENSBTAG00000018915	FAM21A	ENSBTAG00000039132	ENSBTAG00000039132	0.95496	POS		ENSBTAG00000002113	ZNF41	ENSBTAG00000051464	ENSBTAG00000051464	0.96233	POS
ENSBTAG00000018936	LSS	ENSBTAG00000026779	LYZ	0.96681	POS		ENSBTAG00000002113	ZNF41	ENSBTAG00000054728	ENSBTAG00000054728	0.95023	POS
ENSBTAG00000018973	COPS3	ENSBTAG00000018975	KCNT1	0.95524	POS		ENSBTAG00000002125	GNAL	ENSBTAG00000008808	CCDC17	0.98697	POS
ENSBTAG00000018986	ACSL4	ENSBTAG00000051464	ENSBTAG00000051464	0.95649	POS		ENSBTAG00000002126	PFKFB2	ENSBTAG00000013289	PHF8	0.96108	POS
ENSBTAG00000019040	PLBD2	ENSBTAG00000051704	TNFRSF10D	0.96685	POS		ENSBTAG00000002128	MPPE1	ENSBTAG00000004680	SLC13A5	0.97183	POS
ENSBTAG00000019059	ATG16L2	ENSBTAG00000039132	ENSBTAG00000039132	0.96318	POS		ENSBTAG00000002128	MPPE1	ENSBTAG00000013670	SLC46A2	0.95629	POS
ENSBTAG00000019062	FCHSD2	ENSBTAG00000051464	ENSBTAG00000051464	0.95433	POS		ENSBTAG00000002130	SMPD4	ENSBTAG00000009982	IGSF8	0.97661	POS
ENSBTAG00000019071	COMMD10	ENSBTAG00000052659	ENSBTAG00000052659	0.96637	POS		ENSBTAG00000002130	SMPD4	ENSBTAG00000020797	CABLES2	0.972	POS
ENSBTAG00000019090	PLEKHH3	ENSBTAG00000047676	PRODH	0.96697	POS		ENSBTAG00000002136	FCHO1	ENSBTAG00000008591	CAMTA2	0.96955	POS
ENSBTAG00000019106	EIF1B	ENSBTAG00000052659	ENSBTAG00000052659	0.97486	POS		ENSBTAG00000002136	FCHO1	ENSBTAG00000045948	CSF2RA	0.95413	POS
ENSBTAG00000019138	KIF3C	ENSBTAG00000051464	ENSBTAG00000051464	0.95869	POS		ENSBTAG00000002143	DTWD2	ENSBTAG00000055252	UBE2E1	-0.96185	NEG
ENSBTAG00000019139	PHF3	ENSBTAG00000039132	ENSBTAG00000039132	0.95687	POS		ENSBTAG00000002163	PTGER2	ENSBTAG00000024928	TNFRSF1B	0.99405	POS
ENSBTAG00000019155	FRS2	ENSBTAG00000051464	ENSBTAG00000051464	0.95667	POS		ENSBTAG00000002163	PTGER2	ENSBTAG00000038490	CLEC4A	0.95236	POS
ENSBTAG00000019197	TASOR2	ENSBTAG00000039132	ENSBTAG00000039132	0.96431	POS		ENSBTAG00000002175	SRPK2	ENSBTAG00000045948	CSF2RA	-0.965	NEG
ENSBTAG00000019214	USP14	ENSBTAG00000039132	ENSBTAG00000039132	0.9561	POS		ENSBTAG00000002175	SRPK2	ENSBTAG00000051464	ENSBTAG00000051464	-0.97262	NEG
ENSBTAG00000019214	USP14	ENSBTAG00000051464	ENSBTAG00000051464	0.97267	POS		ENSBTAG00000002175	SRPK2	ENSBTAG00000051704	TNFRSF10D	-0.96467	NEG
ENSBTAG00000019242	CHRNB1	ENSBTAG00000020453	CLEC5A	0.95566	POS		ENSBTAG00000002189	ALG1	ENSBTAG00000005273	IL1R1	0.98798	POS
ENSBTAG00000019264	EDEM3	ENSBTAG00000051464	ENSBTAG00000051464	0.95272	POS		ENSBTAG00000002189	ALG1	ENSBTAG00000008591	CAMTA2	0.97156	POS
ENSBTAG00000019265	AGK	ENSBTAG00000030814	TFF2	-0.98121	NEG		ENSBTAG00000002189	ALG1	ENSBTAG00000011545	GDA	0.95078	POS
ENSBTAG00000019278	KNTC1	ENSBTAG00000024928	TNFRSF1B	0.95474	POS		ENSBTAG00000002189	ALG1	ENSBTAG00000012278	MTMR12	0.97554	POS
ENSBTAG00000019336	DVL3	ENSBTAG00000039980	CLECL1	0.9636	POS		ENSBTAG00000002189	ALG1	ENSBTAG00000013670	SLC46A2	0.96823	POS
ENSBTAG00000019342	OSBPL3	ENSBTAG00000051464	ENSBTAG00000051464	0.96574	POS		ENSBTAG00000002189	ALG1	ENSBTAG00000014898	HK3	0.97404	POS
ENSBTAG00000019478	NAAA	ENSBTAG00000020797	CABLES2	0.95867	POS		ENSBTAG00000002189	ALG1	ENSBTAG00000014906	VCAN	0.97884	POS
ENSBTAG00000019479	TATDN2	ENSBTAG00000039132	ENSBTAG00000039132	0.96899	POS		ENSBTAG00000002189	ALG1	ENSBTAG00000015562	PLBD1	0.97434	POS
ENSBTAG00000019516	COMT	ENSBTAG00000051704	TNFRSF10D	0.96297	POS		ENSBTAG00000002189	ALG1	ENSBTAG00000020355	KLF4	0.95111	POS
ENSBTAG00000019565	NCOA4	ENSBTAG00000039132	ENSBTAG00000039132	0.96234	POS		ENSBTAG00000002189	ALG1	ENSBTAG00000039132	ENSBTAG00000039132	0.97136	POS
ENSBTAG00000019593	KNOP1	ENSBTAG00000020453	CLEC5A	-0.98793	NEG		ENSBTAG00000002192	VXN	ENSBTAG00000049932	LILRA4	-0.9622	NEG
ENSBTAG00000019604	VASP	ENSBTAG00000052659	ENSBTAG00000052659	0.96004	POS		ENSBTAG00000002201	NFXL1	ENSBTAG00000013562	SKP2	0.9621	POS
ENSBTAG00000019680	ZYG11B	ENSBTAG00000039132	ENSBTAG00000039132	0.97022	POS		ENSBTAG00000002201	NFXL1	ENSBTAG00000023846	ENSBTAG00000023846	0.9645	POS
ENSBTAG00000019708	ACSL6	ENSBTAG00000020023	MTHFS	0.95692	POS		ENSBTAG00000002201	NFXL1	ENSBTAG00000026779	LYZ	0.95227	POS
ENSBTAG00000019708	ACSL6	ENSBTAG00000051481	FAM200A	0.96068	POS		ENSBTAG00000002201	NFXL1	ENSBTAG00000038490	CLEC4A	0.95967	POS
ENSBTAG00000019742	FOXJ2	ENSBTAG00000051464	ENSBTAG00000051464	0.96835	POS		ENSBTAG00000002202	CRAMP1	ENSBTAG00000013289	PHF8	0.98087	POS
ENSBTAG00000019750	TMEM106B	ENSBTAG00000051464	ENSBTAG00000051464	0.95345	POS		ENSBTAG00000002210	LAS1L	ENSBTAG00000024928	TNFRSF1B	0.9564	POS
ENSBTAG00000019755	REEP3	ENSBTAG00000051464	ENSBTAG00000051464	0.95901	POS		ENSBTAG00000002226	FBXO31	ENSBTAG00000005769	NPHP3	0.95771	POS
ENSBTAG00000019821	DHX9	ENSBTAG00000039132	ENSBTAG00000039132	0.95341	POS		ENSBTAG00000002226	FBXO31	ENSBTAG00000049547	ENSBTAG00000049547	0.95245	POS
ENSBTAG00000019847	CPEB2	ENSBTAG00000051464	ENSBTAG00000051464	0.95135	POS		ENSBTAG00000002226	FBXO31	ENSBTAG00000051704	TNFRSF10D	0.97081	POS
ENSBTAG00000019910	SDCBP	ENSBTAG00000039132	ENSBTAG00000039132	0.95099	POS		ENSBTAG00000002243	SNX15	ENSBTAG00000003396	MAFB	0.96924	POS
ENSBTAG00000019914	BECN1	ENSBTAG00000030814	TFF2	-0.95862	NEG		ENSBTAG00000002243	SNX15	ENSBTAG00000007213	SIRPA	0.95403	POS
ENSBTAG00000019983	ASXL2	ENSBTAG00000039132	ENSBTAG00000039132	0.96107	POS		ENSBTAG00000002260	NCAPD3	ENSBTAG00000008591	CAMTA2	0.98654	POS
ENSBTAG00000019983	ASXL2	ENSBTAG00000051464	ENSBTAG00000051464	0.98217	POS		ENSBTAG00000002260	NCAPD3	ENSBTAG00000013670	SLC46A2	0.96028	POS
ENSBTAG00000020042	KLHL28	ENSBTAG00000051464	ENSBTAG00000051464	0.95504	POS		ENSBTAG00000002260	NCAPD3	ENSBTAG00000014898	HK3	0.95131	POS
ENSBTAG00000020108	LETM1	ENSBTAG00000039132	ENSBTAG00000039132	0.97538	POS		ENSBTAG00000002260	NCAPD3	ENSBTAG00000015562	PLBD1	0.95168	POS
ENSBTAG00000020108	LETM1	ENSBTAG00000051464	ENSBTAG00000051464	0.96376	POS		ENSBTAG00000002260	NCAPD3	ENSBTAG00000020797	CABLES2	0.97755	POS
ENSBTAG00000020122	USP16	ENSBTAG00000030814	TFF2	-0.96945	NEG		ENSBTAG00000002267	ANKRD40	ENSBTAG00000007159	ESR1	0.96431	POS
ENSBTAG00000020130	CLCN3	ENSBTAG00000054728	ENSBTAG00000054728	0.96349	POS		ENSBTAG00000002272	KCTD18	ENSBTAG00000011103	SLC8B1	0.98469	POS
ENSBTAG00000020143	RDH10	ENSBTAG00000030814	TFF2	-0.95156	NEG		ENSBTAG00000002272	KCTD18	ENSBTAG00000014432	HNMT	0.96743	POS
ENSBTAG00000020174	HBS1L	ENSBTAG00000039132	ENSBTAG00000039132	0.97369	POS		ENSBTAG00000002275	PTP4A1	ENSBTAG00000054728	ENSBTAG00000054728	0.95979	POS
ENSBTAG00000020175	UBE2K	ENSBTAG00000039132	ENSBTAG00000039132	0.9604	POS		ENSBTAG00000002279	LUC7L3	ENSBTAG00000045948	CSF2RA	-0.96061	NEG
ENSBTAG00000020180	TMED5	ENSBTAG00000039132	ENSBTAG00000039132	0.95294	POS		ENSBTAG00000002279	LUC7L3	ENSBTAG00000051704	TNFRSF10D	-0.96038	NEG
ENSBTAG00000020218	ANXA7	ENSBTAG00000039132	ENSBTAG00000039132	0.95631	POS		ENSBTAG00000002287	CHD9	ENSBTAG00000049547	ENSBTAG00000049547	-0.96663	NEG
ENSBTAG00000020218	ANXA7	ENSBTAG00000051464	ENSBTAG00000051464	0.96745	POS		ENSBTAG00000002291	ZBTB41	ENSBTAG00000013289	PHF8	0.97113	POS
ENSBTAG00000020225	TBXAS1	ENSBTAG00000051704	TNFRSF10D	0.96367	POS		ENSBTAG00000002296	STING1	ENSBTAG00000008808	CCDC17	0.95546	POS
ENSBTAG00000020273	YOD1	ENSBTAG00000039132	ENSBTAG00000039132	0.97626	POS		ENSBTAG00000002303	GLG1	ENSBTAG00000010852	ENSBTAG00000010852	0.95239	POS
ENSBTAG00000020279	ALG9	ENSBTAG00000052659	ENSBTAG00000052659	0.95243	POS		ENSBTAG00000002328	KDM2B	ENSBTAG00000005769	NPHP3	0.95708	POS
ENSBTAG00000020281	NIN	ENSBTAG00000039132	ENSBTAG00000039132	0.9787	POS		ENSBTAG00000002328	KDM2B	ENSBTAG00000013289	PHF8	0.95553	POS
ENSBTAG00000020296	UBR3	ENSBTAG00000039132	ENSBTAG00000039132	0.9783	POS		ENSBTAG00000002328	KDM2B	ENSBTAG00000049547	ENSBTAG00000049547	0.98178	POS
ENSBTAG00000020332	OSBP	ENSBTAG00000051464	ENSBTAG00000051464	0.9536	POS		ENSBTAG00000002331	DLGAP5	ENSBTAG00000009513	TGFBI	0.9762	POS
ENSBTAG00000020355	KLF4	ENSBTAG00000020752	CEP78	0.95443	POS		ENSBTAG00000002331	DLGAP5	ENSBTAG00000012052	PADI4	0.98237	POS
ENSBTAG00000020355	KLF4	ENSBTAG00000026497	A4GALT	0.96705	POS		ENSBTAG00000002331	DLGAP5	ENSBTAG00000038737	P2RY6	0.95389	POS
ENSBTAG00000020355	KLF4	ENSBTAG00000030334	AOC2	0.96192	POS		ENSBTAG00000002336	RCOR1	ENSBTAG00000010852	ENSBTAG00000010852	0.95678	POS
ENSBTAG00000020355	KLF4	ENSBTAG00000043432	ENSBTAG00000043432	0.95678	POS		ENSBTAG00000002347	MAST3	ENSBTAG00000018524	AMHR2	0.95282	POS
ENSBTAG00000020407	MTSS1	ENSBTAG00000020704	RAMP3	-0.97371	NEG		ENSBTAG00000002348	SLC4A4	ENSBTAG00000004680	SLC13A5	-0.95546	NEG
ENSBTAG00000020433	NLRP1	ENSBTAG00000051212	TMEM86B	0.96454	POS		ENSBTAG00000002398	ZNF567	ENSBTAG00000023846	ENSBTAG00000023846	0.95485	POS
ENSBTAG00000020433	NLRP1	ENSBTAG00000052347	ENSBTAG00000052347	0.96535	POS		ENSBTAG00000002404	TMX2	ENSBTAG00000002411	CTNND1	0.95158	POS
ENSBTAG00000020453	CLEC5A	ENSBTAG00000051554	ENSBTAG00000051554	-0.96585	NEG		ENSBTAG00000002404	TMX2	ENSBTAG00000010830	LRP1	0.96056	POS
ENSBTAG00000020480	SPTLC2	ENSBTAG00000051464	ENSBTAG00000051464	0.97678	POS		ENSBTAG00000002404	TMX2	ENSBTAG00000011545	GDA	0.9681	POS
ENSBTAG00000020525	SEC31A	ENSBTAG00000039980	CLECL1	0.96867	POS		ENSBTAG00000002404	TMX2	ENSBTAG00000012278	MTMR12	0.97201	POS
ENSBTAG00000020533	FBXO34	ENSBTAG00000039132	ENSBTAG00000039132	0.95457	POS		ENSBTAG00000002404	TMX2	ENSBTAG00000013670	SLC46A2	0.9544	POS
ENSBTAG00000020552	PRDM2	ENSBTAG00000039132	ENSBTAG00000039132	0.95263	POS		ENSBTAG00000002404	TMX2	ENSBTAG00000015562	PLBD1	0.95296	POS
ENSBTAG00000020630	KCMF1	ENSBTAG00000039132	ENSBTAG00000039132	0.95667	POS		ENSBTAG00000002404	TMX2	ENSBTAG00000020355	KLF4	0.97428	POS
ENSBTAG00000020663	ORMDL2	ENSBTAG00000020704	RAMP3	-0.97002	NEG		ENSBTAG00000002404	TMX2	ENSBTAG00000039132	ENSBTAG00000039132	0.98752	POS
ENSBTAG00000020704	RAMP3	ENSBTAG00000022681	EOGT	-0.95315	NEG		ENSBTAG00000002404	TMX2	ENSBTAG00000039347	CLEC4D	0.9802	POS
ENSBTAG00000020704	RAMP3	ENSBTAG00000046626	CCNP	-0.95998	NEG		ENSBTAG00000002411	CTNND1	ENSBTAG00000003237	IQSEC1	0.95985	POS
ENSBTAG00000020704	RAMP3	ENSBTAG00000046862	MARCKSL1	0.95121	POS		ENSBTAG00000002411	CTNND1	ENSBTAG00000003561	STK35	0.95692	POS
ENSBTAG00000020729	DHRS7	ENSBTAG00000052659	ENSBTAG00000052659	0.95388	POS		ENSBTAG00000002411	CTNND1	ENSBTAG00000004043	ENSBTAG00000004043	0.96007	POS
ENSBTAG00000020760	SNAP29	ENSBTAG00000039132	ENSBTAG00000039132	0.95407	POS		ENSBTAG00000002411	CTNND1	ENSBTAG00000005180	RBMS1	-0.99221	NEG
ENSBTAG00000020783	MAPK14	ENSBTAG00000052659	ENSBTAG00000052659	0.96913	POS		ENSBTAG00000002411	CTNND1	ENSBTAG00000005309	TGDS	0.95048	POS
ENSBTAG00000020797	CABLES2	ENSBTAG00000024539	SPSB1	0.96948	POS		ENSBTAG00000002411	CTNND1	ENSBTAG00000005364	HMBS	0.95024	POS
ENSBTAG00000020797	CABLES2	ENSBTAG00000031789	FBRS	0.96605	POS		ENSBTAG00000002411	CTNND1	ENSBTAG00000005843	REXO2	-0.96769	NEG
ENSBTAG00000020848	PIK3CG	ENSBTAG00000051464	ENSBTAG00000051464	0.97284	POS		ENSBTAG00000002411	CTNND1	ENSBTAG00000005868	HEBP1	0.95735	POS
ENSBTAG00000020922	UPF1	ENSBTAG00000039132	ENSBTAG00000039132	0.96405	POS		ENSBTAG00000002411	CTNND1	ENSBTAG00000006108	MMP11	0.95534	POS
ENSBTAG00000020933	HCFC2	ENSBTAG00000039132	ENSBTAG00000039132	0.97159	POS		ENSBTAG00000002411	CTNND1	ENSBTAG00000006272	NTHL1	0.95768	POS
ENSBTAG00000021000	USF3	ENSBTAG00000051464	ENSBTAG00000051464	0.96797	POS		ENSBTAG00000002411	CTNND1	ENSBTAG00000006490	BOLA-DOA	0.95962	POS
ENSBTAG00000021023	ZMYM4	ENSBTAG00000051464	ENSBTAG00000051464	0.95506	POS		ENSBTAG00000002411	CTNND1	ENSBTAG00000006792	EHD4	0.95805	POS
ENSBTAG00000021036	MARCHF2	ENSBTAG00000052659	ENSBTAG00000052659	0.95258	POS		ENSBTAG00000002411	CTNND1	ENSBTAG00000006974	PLEKHA7	0.97397	POS
ENSBTAG00000021037	ARNT	ENSBTAG00000039132	ENSBTAG00000039132	0.96595	POS		ENSBTAG00000002411	CTNND1	ENSBTAG00000007061	PPP2R5B	0.95116	POS
ENSBTAG00000021051	ZNHIT6	ENSBTAG00000045948	CSF2RA	-0.95487	NEG		ENSBTAG00000002411	CTNND1	ENSBTAG00000007217	TMEM94	0.95532	POS
ENSBTAG00000021069	PBK	ENSBTAG00000024928	TNFRSF1B	0.95985	POS		ENSBTAG00000002411	CTNND1	ENSBTAG00000007266	DDX55	-0.96158	NEG
ENSBTAG00000021087	UBR1	ENSBTAG00000051464	ENSBTAG00000051464	0.9543	POS		ENSBTAG00000002411	CTNND1	ENSBTAG00000007435	NOLC1	0.95809	POS
ENSBTAG00000021105	IRAK4	ENSBTAG00000052659	ENSBTAG00000052659	-0.9613	NEG		ENSBTAG00000002411	CTNND1	ENSBTAG00000007872	PSIP1	-0.95466	NEG
ENSBTAG00000021135	RMI1	ENSBTAG00000039132	ENSBTAG00000039132	0.95729	POS		ENSBTAG00000002411	CTNND1	ENSBTAG00000008314	SDHB	0.96274	POS
ENSBTAG00000021164	SLMAP	ENSBTAG00000039132	ENSBTAG00000039132	0.95002	POS		ENSBTAG00000002411	CTNND1	ENSBTAG00000008764	SMYD5	0.96929	POS
ENSBTAG00000021176	CRISPLD2	ENSBTAG00000052659	ENSBTAG00000052659	0.97334	POS		ENSBTAG00000002411	CTNND1	ENSBTAG00000009236	DAGLB	0.98757	POS
ENSBTAG00000021226	SAR1B	ENSBTAG00000039132	ENSBTAG00000039132	0.95484	POS		ENSBTAG00000002411	CTNND1	ENSBTAG00000009376	DPH1	0.98017	POS
ENSBTAG00000021338	OAF	ENSBTAG00000039980	CLECL1	0.9602	POS		ENSBTAG00000002411	CTNND1	ENSBTAG00000009872	SPHK2	0.97761	POS
ENSBTAG00000021582	NCAPG	ENSBTAG00000024928	TNFRSF1B	0.96116	POS		ENSBTAG00000002411	CTNND1	ENSBTAG00000009969	RNPS1	0.97485	POS
ENSBTAG00000021663	SMIM8	ENSBTAG00000039347	CLEC4D	-0.96686	NEG		ENSBTAG00000002411	CTNND1	ENSBTAG00000010036	POLR3D	0.98069	POS
ENSBTAG00000021686	MELK	ENSBTAG00000024928	TNFRSF1B	0.97055	POS		ENSBTAG00000002411	CTNND1	ENSBTAG00000010432	EIF2D	0.95416	POS
ENSBTAG00000021691	PSMD14	ENSBTAG00000052659	ENSBTAG00000052659	-0.95784	NEG		ENSBTAG00000002411	CTNND1	ENSBTAG00000010504	TBRG4	0.9679	POS
ENSBTAG00000021703	MED12L	ENSBTAG00000051464	ENSBTAG00000051464	0.95387	POS		ENSBTAG00000002411	CTNND1	ENSBTAG00000011000	HDAC10	0.96768	POS
ENSBTAG00000021762	ZC3H15	ENSBTAG00000030814	TFF2	-0.95071	NEG		ENSBTAG00000002411	CTNND1	ENSBTAG00000011111	COPS7A	0.96296	POS
ENSBTAG00000021807	TAC3	ENSBTAG00000052659	ENSBTAG00000052659	0.96686	POS		ENSBTAG00000002411	CTNND1	ENSBTAG00000011478	ELP6	0.96047	POS
ENSBTAG00000021819	IFNAR1	ENSBTAG00000054728	ENSBTAG00000054728	0.962	POS		ENSBTAG00000002411	CTNND1	ENSBTAG00000012241	POLD2	0.97141	POS
ENSBTAG00000021910	TBL1XR1	ENSBTAG00000051464	ENSBTAG00000051464	0.95056	POS		ENSBTAG00000002411	CTNND1	ENSBTAG00000012259	PNPO	0.95737	POS
ENSBTAG00000021977	PRRC1	ENSBTAG00000051464	ENSBTAG00000051464	0.98906	POS		ENSBTAG00000002411	CTNND1	ENSBTAG00000012322	INKA1	-0.97996	NEG
ENSBTAG00000021978	PARVB	ENSBTAG00000052659	ENSBTAG00000052659	0.95975	POS		ENSBTAG00000002411	CTNND1	ENSBTAG00000012820	STX3	0.95731	POS
ENSBTAG00000021988	SOCS4	ENSBTAG00000039132	ENSBTAG00000039132	0.96641	POS		ENSBTAG00000002411	CTNND1	ENSBTAG00000013103	COL1A1	0.9686	POS
ENSBTAG00000022227	PLSCR2	ENSBTAG00000051464	ENSBTAG00000051464	0.97963	POS		ENSBTAG00000002411	CTNND1	ENSBTAG00000013260	SPIN2	0.96048	POS
ENSBTAG00000022288	AMMECR1	ENSBTAG00000051464	ENSBTAG00000051464	0.97628	POS		ENSBTAG00000002411	CTNND1	ENSBTAG00000014186	NCOA5	0.95101	POS
ENSBTAG00000022381	TET3	ENSBTAG00000051464	ENSBTAG00000051464	0.98722	POS		ENSBTAG00000002411	CTNND1	ENSBTAG00000014526	MOB3A	0.98788	POS
ENSBTAG00000022808	CACUL1	ENSBTAG00000051464	ENSBTAG00000051464	0.95843	POS		ENSBTAG00000002411	CTNND1	ENSBTAG00000014849	GPATCH3	0.97453	POS
ENSBTAG00000022847	HEATR5A	ENSBTAG00000054728	ENSBTAG00000054728	0.96831	POS		ENSBTAG00000002411	CTNND1	ENSBTAG00000016904	MARCHF9	0.97168	POS
ENSBTAG00000023144	PTPRC	ENSBTAG00000039132	ENSBTAG00000039132	0.96916	POS		ENSBTAG00000002411	CTNND1	ENSBTAG00000016918	MYOF	0.98582	POS
ENSBTAG00000023259	OSBPL1A	ENSBTAG00000052659	ENSBTAG00000052659	0.9588	POS		ENSBTAG00000002411	CTNND1	ENSBTAG00000017082	POR	0.9694	POS
ENSBTAG00000023464	ENSBTAG00000023464	ENSBTAG00000039132	ENSBTAG00000039132	0.9651	POS		ENSBTAG00000002411	CTNND1	ENSBTAG00000017103	MAP3K13	0.96682	POS
ENSBTAG00000023675	ZNF654	ENSBTAG00000039132	ENSBTAG00000039132	0.95276	POS		ENSBTAG00000002411	CTNND1	ENSBTAG00000017547	DBNL	0.97278	POS
ENSBTAG00000023867	RC3H2	ENSBTAG00000051464	ENSBTAG00000051464	0.97769	POS		ENSBTAG00000002411	CTNND1	ENSBTAG00000017551	DROSHA	0.9613	POS
ENSBTAG00000023938	CENPA	ENSBTAG00000024928	TNFRSF1B	0.9509	POS		ENSBTAG00000002411	CTNND1	ENSBTAG00000018419	ADCY4	0.98975	POS
ENSBTAG00000024240	ACADM	ENSBTAG00000039132	ENSBTAG00000039132	0.962	POS		ENSBTAG00000002411	CTNND1	ENSBTAG00000018888	DPH2	0.97575	POS
ENSBTAG00000024595	HECA	ENSBTAG00000039132	ENSBTAG00000039132	0.96563	POS		ENSBTAG00000002411	CTNND1	ENSBTAG00000019281	MCRS1	0.97418	POS
ENSBTAG00000024595	HECA	ENSBTAG00000051464	ENSBTAG00000051464	0.96626	POS		ENSBTAG00000002411	CTNND1	ENSBTAG00000019341	NSRP1	-0.95827	NEG
ENSBTAG00000024803	ENDOD1	ENSBTAG00000052659	ENSBTAG00000052659	0.96037	POS		ENSBTAG00000002411	CTNND1	ENSBTAG00000019357	ZNF688	0.96305	POS
ENSBTAG00000024815	ANKRD28	ENSBTAG00000039132	ENSBTAG00000039132	0.95644	POS		ENSBTAG00000002411	CTNND1	ENSBTAG00000019692	BCL2L2	0.98225	POS
ENSBTAG00000024928	TNFRSF1B	ENSBTAG00000033441	SHCBP1	0.97042	POS		ENSBTAG00000002411	CTNND1	ENSBTAG00000021199	COA8	-0.9636	NEG
ENSBTAG00000024928	TNFRSF1B	ENSBTAG00000051267	CRADD	-0.96201	NEG		ENSBTAG00000002411	CTNND1	ENSBTAG00000021466	COL3A1	0.97816	POS
ENSBTAG00000024974	HEXIM2	ENSBTAG00000052659	ENSBTAG00000052659	0.96768	POS		ENSBTAG00000002411	CTNND1	ENSBTAG00000021520	DDX46	-0.96716	NEG
ENSBTAG00000025029	MAN2A1	ENSBTAG00000039132	ENSBTAG00000039132	0.96952	POS		ENSBTAG00000002411	CTNND1	ENSBTAG00000021573	DCAF12	-0.96438	NEG
ENSBTAG00000025029	MAN2A1	ENSBTAG00000051464	ENSBTAG00000051464	0.97501	POS		ENSBTAG00000002411	CTNND1	ENSBTAG00000021604	TMEM138	0.97951	POS
ENSBTAG00000025191	SKP1	ENSBTAG00000052659	ENSBTAG00000052659	0.97274	POS		ENSBTAG00000002411	CTNND1	ENSBTAG00000021626	MLC1	0.99409	POS
ENSBTAG00000025219	ENSBTAG00000025219	ENSBTAG00000051464	ENSBTAG00000051464	0.9536	POS		ENSBTAG00000002411	CTNND1	ENSBTAG00000021731	TGFBRAP1	0.95552	POS
ENSBTAG00000025426	NSD1	ENSBTAG00000051464	ENSBTAG00000051464	0.95309	POS		ENSBTAG00000002411	CTNND1	ENSBTAG00000024809	MGC137030	0.95098	POS
ENSBTAG00000025443	FNIP1	ENSBTAG00000051464	ENSBTAG00000051464	0.95766	POS		ENSBTAG00000002411	CTNND1	ENSBTAG00000027075	ENSBTAG00000027075	-0.9615	NEG
ENSBTAG00000025526	MDC1	ENSBTAG00000039132	ENSBTAG00000039132	0.97618	POS		ENSBTAG00000002411	CTNND1	ENSBTAG00000038048	MRC1	0.9937	POS
ENSBTAG00000025929	ENSBTAG00000025929	ENSBTAG00000039132	ENSBTAG00000039132	0.96964	POS		ENSBTAG00000002411	CTNND1	ENSBTAG00000038866	UBE2I	0.97127	POS
ENSBTAG00000025964	MAST4	ENSBTAG00000039132	ENSBTAG00000039132	0.95625	POS		ENSBTAG00000002411	CTNND1	ENSBTAG00000039347	CLEC4D	0.96274	POS
ENSBTAG00000026340	ENSBTAG00000026340	ENSBTAG00000052659	ENSBTAG00000052659	0.9662	POS		ENSBTAG00000002411	CTNND1	ENSBTAG00000039426	DPEP2	0.95638	POS
ENSBTAG00000026384	ZAR1L	ENSBTAG00000051464	ENSBTAG00000051464	0.96783	POS		ENSBTAG00000002411	CTNND1	ENSBTAG00000043994	GRK6	0.95515	POS
ENSBTAG00000026429	DECR2	ENSBTAG00000048980	ENSBTAG00000048980	0.96577	POS		ENSBTAG00000002411	CTNND1	ENSBTAG00000046031	C14H8orf82	0.97282	POS
ENSBTAG00000026779	LYZ	ENSBTAG00000044053	SLC17A5	0.96731	POS		ENSBTAG00000002411	CTNND1	ENSBTAG00000047088	ENSBTAG00000047088	0.95155	POS
ENSBTAG00000026848	ENSBTAG00000026848	ENSBTAG00000052659	ENSBTAG00000052659	0.97099	POS		ENSBTAG00000002411	CTNND1	ENSBTAG00000049178	ENSBTAG00000049178	0.9537	POS
ENSBTAG00000026953	TRIP11	ENSBTAG00000039132	ENSBTAG00000039132	0.97102	POS		ENSBTAG00000002411	CTNND1	ENSBTAG00000050526	ENSBTAG00000050526	0.96265	POS
ENSBTAG00000026953	TRIP11	ENSBTAG00000051464	ENSBTAG00000051464	0.96616	POS		ENSBTAG00000002411	CTNND1	ENSBTAG00000050712	EHD1	0.95578	POS
ENSBTAG00000026962	XPOT	ENSBTAG00000039132	ENSBTAG00000039132	0.95005	POS		ENSBTAG00000002418	TICRR	ENSBTAG00000006910	ASRGL1	0.96093	POS
ENSBTAG00000026995	PNN	ENSBTAG00000030814	TFF2	-0.97522	NEG		ENSBTAG00000002418	TICRR	ENSBTAG00000009513	TGFBI	0.969	POS
ENSBTAG00000027361	ROMO1	ENSBTAG00000051464	ENSBTAG00000051464	-0.97764	NEG		ENSBTAG00000002418	TICRR	ENSBTAG00000012519	XDH	0.96663	POS
ENSBTAG00000027654	EIF4EBP1	ENSBTAG00000048155	FCN1	0.9681	POS		ENSBTAG00000002418	TICRR	ENSBTAG00000013334	CSF3R	0.9704	POS
ENSBTAG00000027713	LYSMD3	ENSBTAG00000039132	ENSBTAG00000039132	0.96753	POS		ENSBTAG00000002418	TICRR	ENSBTAG00000014898	HK3	0.96247	POS
ENSBTAG00000027722	IPO7	ENSBTAG00000039132	ENSBTAG00000039132	0.95682	POS		ENSBTAG00000002418	TICRR	ENSBTAG00000014906	VCAN	0.982	POS
ENSBTAG00000027787	ENSBTAG00000027787	ENSBTAG00000039347	CLEC4D	-0.96489	NEG		ENSBTAG00000002418	TICRR	ENSBTAG00000015032	CD14	0.98074	POS
ENSBTAG00000029828	ENSBTAG00000029828	ENSBTAG00000039347	CLEC4D	0.98774	POS		ENSBTAG00000002418	TICRR	ENSBTAG00000015520	SLC11A1	0.98192	POS
ENSBTAG00000030174	ACOX1	ENSBTAG00000039132	ENSBTAG00000039132	0.98252	POS		ENSBTAG00000002418	TICRR	ENSBTAG00000020433	NLRP1	0.97889	POS
ENSBTAG00000030174	ACOX1	ENSBTAG00000051464	ENSBTAG00000051464	0.96822	POS		ENSBTAG00000002423	PSMD12	ENSBTAG00000054728	ENSBTAG00000054728	0.96346	POS
ENSBTAG00000030180	SHANK3	ENSBTAG00000039980	CLECL1	0.97126	POS		ENSBTAG00000002434	WDR18	ENSBTAG00000005273	IL1R1	0.97703	POS
ENSBTAG00000030366	RBM22	ENSBTAG00000039132	ENSBTAG00000039132	0.95745	POS		ENSBTAG00000002434	WDR18	ENSBTAG00000008591	CAMTA2	0.95268	POS
ENSBTAG00000030499	ENSBTAG00000030499	ENSBTAG00000039132	ENSBTAG00000039132	0.95004	POS		ENSBTAG00000002434	WDR18	ENSBTAG00000010328	KCNK17	0.95645	POS
ENSBTAG00000030499	ENSBTAG00000030499	ENSBTAG00000051464	ENSBTAG00000051464	0.95605	POS		ENSBTAG00000002434	WDR18	ENSBTAG00000010830	LRP1	0.96078	POS
ENSBTAG00000030556	ZNF217	ENSBTAG00000039132	ENSBTAG00000039132	0.96857	POS		ENSBTAG00000002434	WDR18	ENSBTAG00000012278	MTMR12	0.98455	POS
ENSBTAG00000030567	ODF2	ENSBTAG00000039132	ENSBTAG00000039132	0.96283	POS		ENSBTAG00000002434	WDR18	ENSBTAG00000012519	XDH	0.95086	POS
ENSBTAG00000030600	BCNT2	ENSBTAG00000039132	ENSBTAG00000039132	0.96875	POS		ENSBTAG00000002434	WDR18	ENSBTAG00000013289	PHF8	0.97047	POS
ENSBTAG00000030814	TFF2	ENSBTAG00000038045	FLT3LG	0.95519	POS		ENSBTAG00000002434	WDR18	ENSBTAG00000013562	SKP2	0.97777	POS
ENSBTAG00000030814	TFF2	ENSBTAG00000045310	ENSBTAG00000045310	0.98389	POS		ENSBTAG00000002434	WDR18	ENSBTAG00000014898	HK3	0.96805	POS
ENSBTAG00000030814	TFF2	ENSBTAG00000048809	VPS37B	0.97455	POS		ENSBTAG00000002434	WDR18	ENSBTAG00000014906	VCAN	0.95713	POS
ENSBTAG00000030814	TFF2	ENSBTAG00000049577	ENSBTAG00000049577	-0.96714	NEG		ENSBTAG00000002434	WDR18	ENSBTAG00000020355	KLF4	0.95094	POS
ENSBTAG00000030814	TFF2	ENSBTAG00000049889	ZBED4	-0.96261	NEG		ENSBTAG00000002434	WDR18	ENSBTAG00000038490	CLEC4A	0.96577	POS
ENSBTAG00000030814	TFF2	ENSBTAG00000054222	ENSBTAG00000054222	0.97679	POS		ENSBTAG00000002434	WDR18	ENSBTAG00000039132	ENSBTAG00000039132	0.97283	POS
ENSBTAG00000030814	TFF2	ENSBTAG00000054755	ENSBTAG00000054755	0.96092	POS		ENSBTAG00000002434	WDR18	ENSBTAG00000049547	ENSBTAG00000049547	0.96291	POS
ENSBTAG00000030836	ZBTB21	ENSBTAG00000039132	ENSBTAG00000039132	0.97987	POS		ENSBTAG00000002440	KIF7	ENSBTAG00000051704	TNFRSF10D	0.96352	POS
ENSBTAG00000030973	TUBA1D	ENSBTAG00000052659	ENSBTAG00000052659	0.96041	POS		ENSBTAG00000002455	KLHL8	ENSBTAG00000005769	NPHP3	0.95329	POS
ENSBTAG00000031014	LDAH	ENSBTAG00000051464	ENSBTAG00000051464	0.95142	POS		ENSBTAG00000002455	KLHL8	ENSBTAG00000049547	ENSBTAG00000049547	0.98133	POS
ENSBTAG00000031572	IFT80	ENSBTAG00000039132	ENSBTAG00000039132	0.98368	POS		ENSBTAG00000002458	NUP155	ENSBTAG00000006910	ASRGL1	0.95092	POS
ENSBTAG00000031572	IFT80	ENSBTAG00000051464	ENSBTAG00000051464	0.95831	POS		ENSBTAG00000002458	NUP155	ENSBTAG00000009513	TGFBI	0.96344	POS
ENSBTAG00000031687	ENSBTAG00000031687	ENSBTAG00000039132	ENSBTAG00000039132	0.95161	POS		ENSBTAG00000002458	NUP155	ENSBTAG00000009717	FGL2	0.95348	POS
ENSBTAG00000031752	TMEM256	ENSBTAG00000039132	ENSBTAG00000039132	-0.95079	NEG		ENSBTAG00000002458	NUP155	ENSBTAG00000012052	PADI4	0.96249	POS
ENSBTAG00000031886	H2BC15	ENSBTAG00000039132	ENSBTAG00000039132	0.95232	POS		ENSBTAG00000002458	NUP155	ENSBTAG00000013562	SKP2	0.96142	POS
ENSBTAG00000031917	SCAF8	ENSBTAG00000039132	ENSBTAG00000039132	0.9691	POS		ENSBTAG00000002458	NUP155	ENSBTAG00000038490	CLEC4A	0.9503	POS
ENSBTAG00000032083	DHX33	ENSBTAG00000039132	ENSBTAG00000039132	0.95929	POS		ENSBTAG00000002458	NUP155	ENSBTAG00000038737	P2RY6	0.96584	POS
ENSBTAG00000032253	RAD54L2	ENSBTAG00000051464	ENSBTAG00000051464	0.96003	POS		ENSBTAG00000002475	RAB11B	ENSBTAG00000023846	ENSBTAG00000023846	-0.96237	NEG
ENSBTAG00000032360	NAP1L1	ENSBTAG00000052659	ENSBTAG00000052659	0.95349	POS		ENSBTAG00000002476	DNAJC16	ENSBTAG00000020704	RAMP3	-0.97766	NEG
ENSBTAG00000032674	SENP5	ENSBTAG00000039132	ENSBTAG00000039132	0.96013	POS		ENSBTAG00000002479	PANK4	ENSBTAG00000005273	IL1R1	0.9536	POS
ENSBTAG00000032674	SENP5	ENSBTAG00000051464	ENSBTAG00000051464	0.97799	POS		ENSBTAG00000002479	PANK4	ENSBTAG00000014898	HK3	0.96952	POS
ENSBTAG00000032719	TFRC	ENSBTAG00000039132	ENSBTAG00000039132	0.97138	POS		ENSBTAG00000002479	PANK4	ENSBTAG00000014906	VCAN	0.95265	POS
ENSBTAG00000032763	RANBP10	ENSBTAG00000051464	ENSBTAG00000051464	0.96274	POS		ENSBTAG00000002479	PANK4	ENSBTAG00000020797	CABLES2	0.95602	POS
ENSBTAG00000032839	LRCH3	ENSBTAG00000039132	ENSBTAG00000039132	0.96075	POS		ENSBTAG00000002481	HAGHL	ENSBTAG00000020704	RAMP3	-0.98588	NEG
ENSBTAG00000033010	TTC27	ENSBTAG00000052659	ENSBTAG00000052659	0.97481	POS		ENSBTAG00000002490	CHPT1	ENSBTAG00000008808	CCDC17	0.95121	POS
ENSBTAG00000033170	LRRC58	ENSBTAG00000054728	ENSBTAG00000054728	0.95334	POS		ENSBTAG00000002490	CHPT1	ENSBTAG00000054728	ENSBTAG00000054728	0.9523	POS
ENSBTAG00000033278	F2RL3	ENSBTAG00000052659	ENSBTAG00000052659	0.95922	POS		ENSBTAG00000002495	BRD4	ENSBTAG00000005769	NPHP3	-0.97479	NEG
ENSBTAG00000034522	SLC10A7	ENSBTAG00000051464	ENSBTAG00000051464	0.96619	POS		ENSBTAG00000002495	BRD4	ENSBTAG00000049547	ENSBTAG00000049547	-0.95314	NEG
ENSBTAG00000035030	TMED7	ENSBTAG00000039132	ENSBTAG00000039132	0.97035	POS		ENSBTAG00000002527	ZSWIM4	ENSBTAG00000012252	MOCOS	0.96449	POS
ENSBTAG00000035174	THOC3	ENSBTAG00000045948	CSF2RA	0.95795	POS		ENSBTAG00000002527	ZSWIM4	ENSBTAG00000014906	VCAN	0.95279	POS
ENSBTAG00000035230	TOR1AIP2	ENSBTAG00000051464	ENSBTAG00000051464	0.96241	POS		ENSBTAG00000002527	ZSWIM4	ENSBTAG00000020355	KLF4	0.95841	POS
ENSBTAG00000035437	STAG1	ENSBTAG00000039132	ENSBTAG00000039132	0.96109	POS		ENSBTAG00000002563	WDR45	ENSBTAG00000007159	ESR1	0.95533	POS
ENSBTAG00000035907	DDX3X	ENSBTAG00000039132	ENSBTAG00000039132	0.95453	POS		ENSBTAG00000002563	WDR45	ENSBTAG00000010852	ENSBTAG00000010852	0.95653	POS
ENSBTAG00000036009	TRAF6	ENSBTAG00000039980	CLECL1	0.96232	POS		ENSBTAG00000002570	PPP1R21	ENSBTAG00000012278	MTMR12	0.96999	POS
ENSBTAG00000037644	HBB	ENSBTAG00000052659	ENSBTAG00000052659	0.96725	POS		ENSBTAG00000002570	PPP1R21	ENSBTAG00000013289	PHF8	0.95882	POS
ENSBTAG00000037735	C5AR2	ENSBTAG00000047676	PRODH	0.95294	POS		ENSBTAG00000002570	PPP1R21	ENSBTAG00000013562	SKP2	0.96434	POS
ENSBTAG00000037962	MAML2	ENSBTAG00000051464	ENSBTAG00000051464	0.96732	POS		ENSBTAG00000002570	PPP1R21	ENSBTAG00000054728	ENSBTAG00000054728	0.97546	POS
ENSBTAG00000038088	ENSBTAG00000038088	ENSBTAG00000039132	ENSBTAG00000039132	0.98289	POS		ENSBTAG00000002573	UBA2	ENSBTAG00000054728	ENSBTAG00000054728	0.97334	POS
ENSBTAG00000038116	ENSBTAG00000038116	ENSBTAG00000051464	ENSBTAG00000051464	0.96655	POS		ENSBTAG00000002594	ZNF436	ENSBTAG00000012278	MTMR12	0.96278	POS
ENSBTAG00000038126	WIPF2	ENSBTAG00000039132	ENSBTAG00000039132	0.95292	POS		ENSBTAG00000002594	ZNF436	ENSBTAG00000013289	PHF8	0.95356	POS
ENSBTAG00000038490	CLEC4A	ENSBTAG00000044150	UCK2	0.96544	POS		ENSBTAG00000002594	ZNF436	ENSBTAG00000039132	ENSBTAG00000039132	0.95127	POS
ENSBTAG00000038619	ENSBTAG00000038619	ENSBTAG00000051464	ENSBTAG00000051464	0.95978	POS		ENSBTAG00000002594	ZNF436	ENSBTAG00000054728	ENSBTAG00000054728	0.95795	POS
ENSBTAG00000038794	TMEM245	ENSBTAG00000039132	ENSBTAG00000039132	0.95302	POS		ENSBTAG00000002603	PRPF39	ENSBTAG00000005273	IL1R1	0.95382	POS
ENSBTAG00000038920	VPS13C	ENSBTAG00000039132	ENSBTAG00000039132	0.95836	POS		ENSBTAG00000002603	PRPF39	ENSBTAG00000012278	MTMR12	0.95048	POS
ENSBTAG00000039132	ENSBTAG00000039132	ENSBTAG00000039138	MRPL41	-0.97565	NEG		ENSBTAG00000002606	LGR4	ENSBTAG00000049547	ENSBTAG00000049547	0.95407	POS
ENSBTAG00000039132	ENSBTAG00000039132	ENSBTAG00000039793	HDGF	0.96696	POS		ENSBTAG00000002612	FANCM	ENSBTAG00000005273	IL1R1	0.97716	POS
ENSBTAG00000039132	ENSBTAG00000039132	ENSBTAG00000040131	CD58	0.95345	POS		ENSBTAG00000002612	FANCM	ENSBTAG00000012278	MTMR12	0.98942	POS
ENSBTAG00000039132	ENSBTAG00000039132	ENSBTAG00000044070	SNX30	0.98732	POS		ENSBTAG00000002612	FANCM	ENSBTAG00000013289	PHF8	0.98421	POS
ENSBTAG00000039132	ENSBTAG00000039132	ENSBTAG00000044172	LMLN	0.99568	POS		ENSBTAG00000002612	FANCM	ENSBTAG00000013562	SKP2	0.96859	POS
ENSBTAG00000039132	ENSBTAG00000039132	ENSBTAG00000046301	ZNF445	0.96807	POS		ENSBTAG00000002620	DNA2	ENSBTAG00000005273	IL1R1	0.9565	POS
ENSBTAG00000039132	ENSBTAG00000039132	ENSBTAG00000046553	SECISBP2L	0.95791	POS		ENSBTAG00000002620	DNA2	ENSBTAG00000014898	HK3	0.96559	POS
ENSBTAG00000039132	ENSBTAG00000039132	ENSBTAG00000046797	NRAS	0.96232	POS		ENSBTAG00000002620	DNA2	ENSBTAG00000014906	VCAN	0.96594	POS
ENSBTAG00000039132	ENSBTAG00000039132	ENSBTAG00000047219	ZNF793	0.98608	POS		ENSBTAG00000002620	DNA2	ENSBTAG00000020797	CABLES2	0.96001	POS
ENSBTAG00000039132	ENSBTAG00000039132	ENSBTAG00000047679	DNTTIP2	0.95716	POS		ENSBTAG00000002625	MAP3K7	ENSBTAG00000012278	MTMR12	0.96128	POS
ENSBTAG00000039132	ENSBTAG00000039132	ENSBTAG00000047834	EFR3A	0.95991	POS		ENSBTAG00000002625	MAP3K7	ENSBTAG00000054728	ENSBTAG00000054728	0.96874	POS
ENSBTAG00000039132	ENSBTAG00000039132	ENSBTAG00000047856	PAK2	0.95725	POS		ENSBTAG00000002627	ZRANB2	ENSBTAG00000004547	OLR1	0.97505	POS
ENSBTAG00000039132	ENSBTAG00000039132	ENSBTAG00000048107	CANX	0.95148	POS		ENSBTAG00000002628	SLC44A2	ENSBTAG00000003396	MAFB	0.97054	POS
ENSBTAG00000039132	ENSBTAG00000039132	ENSBTAG00000049545	ENSBTAG00000049545	0.969	POS		ENSBTAG00000002643	VPS52	ENSBTAG00000008591	CAMTA2	0.9803	POS
ENSBTAG00000039132	ENSBTAG00000039132	ENSBTAG00000049615	VAMP7	0.98012	POS		ENSBTAG00000002643	VPS52	ENSBTAG00000020797	CABLES2	0.97356	POS
ENSBTAG00000039132	ENSBTAG00000039132	ENSBTAG00000050344	SNORA73	0.98767	POS		ENSBTAG00000002645	SH3BP5L	ENSBTAG00000009982	IGSF8	0.95921	POS
ENSBTAG00000039132	ENSBTAG00000039132	ENSBTAG00000050482	ZNF148	0.96645	POS		ENSBTAG00000002645	SH3BP5L	ENSBTAG00000013334	CSF3R	0.95362	POS
ENSBTAG00000039132	ENSBTAG00000039132	ENSBTAG00000050722	PHPT1	-0.96344	NEG		ENSBTAG00000002645	SH3BP5L	ENSBTAG00000014898	HK3	0.9767	POS
ENSBTAG00000039132	ENSBTAG00000039132	ENSBTAG00000050748	ENSBTAG00000050748	0.9574	POS		ENSBTAG00000002645	SH3BP5L	ENSBTAG00000014906	VCAN	0.95796	POS
ENSBTAG00000039132	ENSBTAG00000039132	ENSBTAG00000051794	ENSBTAG00000051794	0.9813	POS		ENSBTAG00000002645	SH3BP5L	ENSBTAG00000020433	NLRP1	0.95498	POS
ENSBTAG00000039132	ENSBTAG00000039132	ENSBTAG00000051886	ENSBTAG00000051886	0.95425	POS		ENSBTAG00000002645	SH3BP5L	ENSBTAG00000020797	CABLES2	0.97367	POS
ENSBTAG00000039132	ENSBTAG00000039132	ENSBTAG00000052781	ENSBTAG00000052781	0.96233	POS		ENSBTAG00000002646	DYNC1I2	ENSBTAG00000045948	CSF2RA	-0.97184	NEG
ENSBTAG00000039132	ENSBTAG00000039132	ENSBTAG00000052980	ENSBTAG00000052980	0.96032	POS		ENSBTAG00000002646	DYNC1I2	ENSBTAG00000051704	TNFRSF10D	-0.98082	NEG
ENSBTAG00000039132	ENSBTAG00000039132	ENSBTAG00000053374	NUS1	0.96338	POS		ENSBTAG00000002647	RGS10	ENSBTAG00000038844	ANKRD35	0.95552	POS
ENSBTAG00000039132	ENSBTAG00000039132	ENSBTAG00000053726	EIF4EBP2	0.95353	POS		ENSBTAG00000002657	NKIRAS2	ENSBTAG00000039132	ENSBTAG00000039132	0.96421	POS
ENSBTAG00000039132	ENSBTAG00000039132	ENSBTAG00000053845	ENSBTAG00000053845	0.95808	POS		ENSBTAG00000002657	NKIRAS2	ENSBTAG00000049547	ENSBTAG00000049547	0.95868	POS
ENSBTAG00000039347	CLEC4D	ENSBTAG00000040422	UTP23	-0.97247	NEG		ENSBTAG00000002658	STAM	ENSBTAG00000013289	PHF8	0.97322	POS
ENSBTAG00000039347	CLEC4D	ENSBTAG00000048392	ENSBTAG00000048392	-0.97246	NEG		ENSBTAG00000002668	ZNF711	ENSBTAG00000023846	ENSBTAG00000023846	0.9646	POS
ENSBTAG00000039347	CLEC4D	ENSBTAG00000049399	ENSBTAG00000049399	-0.95329	NEG		ENSBTAG00000002685	PITRM1	ENSBTAG00000010328	KCNK17	0.95833	POS
ENSBTAG00000039662	ENSBTAG00000039662	ENSBTAG00000051464	ENSBTAG00000051464	0.97162	POS		ENSBTAG00000002685	PITRM1	ENSBTAG00000031890	DOCK1	0.95203	POS
ENSBTAG00000039793	HDGF	ENSBTAG00000051464	ENSBTAG00000051464	0.95186	POS		ENSBTAG00000002685	PITRM1	ENSBTAG00000049547	ENSBTAG00000049547	0.98296	POS
ENSBTAG00000039980	CLECL1	ENSBTAG00000040518	ENSBTAG00000040518	0.95783	POS		ENSBTAG00000002702	TSPAN32	ENSBTAG00000004547	OLR1	-0.96495	NEG
ENSBTAG00000039980	CLECL1	ENSBTAG00000050809	GIPC3	0.96808	POS		ENSBTAG00000002703	ATP6V1A	ENSBTAG00000023846	ENSBTAG00000023846	0.96623	POS
ENSBTAG00000039980	CLECL1	ENSBTAG00000051673	CRIP2	0.95106	POS		ENSBTAG00000002704	POMT2	ENSBTAG00000008591	CAMTA2	0.97289	POS
ENSBTAG00000039980	CLECL1	ENSBTAG00000054833	ENSBTAG00000054833	-0.96792	NEG		ENSBTAG00000002704	POMT2	ENSBTAG00000014898	HK3	0.97783	POS
ENSBTAG00000040051	ENSBTAG00000040051	ENSBTAG00000055252	UBE2E1	0.95665	POS		ENSBTAG00000002704	POMT2	ENSBTAG00000014906	VCAN	0.9521	POS
ENSBTAG00000040076	ILF3	ENSBTAG00000051464	ENSBTAG00000051464	0.95765	POS		ENSBTAG00000002704	POMT2	ENSBTAG00000020797	CABLES2	0.97614	POS
ENSBTAG00000040350	XIAP	ENSBTAG00000051464	ENSBTAG00000051464	0.95192	POS		ENSBTAG00000002707	IPO4	ENSBTAG00000045948	CSF2RA	0.98004	POS
ENSBTAG00000042645	ENSBTAG00000042645	ENSBTAG00000049932	LILRA4	0.95639	POS		ENSBTAG00000002715	GMPR2	ENSBTAG00000007159	ESR1	0.96044	POS
ENSBTAG00000044015	RBM12	ENSBTAG00000051464	ENSBTAG00000051464	0.96241	POS		ENSBTAG00000002716	NOL10	ENSBTAG00000018869	IGSF6	0.96589	POS
ENSBTAG00000044172	LMLN	ENSBTAG00000051464	ENSBTAG00000051464	0.96147	POS		ENSBTAG00000002721	TUT4	ENSBTAG00000024928	TNFRSF1B	0.95886	POS
ENSBTAG00000045699	CTNNA3	ENSBTAG00000052659	ENSBTAG00000052659	0.95989	POS		ENSBTAG00000002727	PHACTR4	ENSBTAG00000013289	PHF8	0.96661	POS
ENSBTAG00000045806	FFAR1	ENSBTAG00000049547	ENSBTAG00000049547	0.96114	POS		ENSBTAG00000002728	ARID1B	ENSBTAG00000013289	PHF8	0.97997	POS
ENSBTAG00000045980	ARF6	ENSBTAG00000054728	ENSBTAG00000054728	0.9539	POS		ENSBTAG00000002736	DNMT1	ENSBTAG00000013562	SKP2	0.95806	POS
ENSBTAG00000046037	SLC25A5	ENSBTAG00000049547	ENSBTAG00000049547	0.9604	POS		ENSBTAG00000002736	DNMT1	ENSBTAG00000014898	HK3	0.96942	POS
ENSBTAG00000046174	GNA13	ENSBTAG00000051464	ENSBTAG00000051464	0.97255	POS		ENSBTAG00000002736	DNMT1	ENSBTAG00000038490	CLEC4A	0.97719	POS
ENSBTAG00000046176	SPEG	ENSBTAG00000051704	TNFRSF10D	0.95107	POS		ENSBTAG00000002748	PIP4P1	ENSBTAG00000005273	IL1R1	0.97305	POS
ENSBTAG00000046255	ATXN1L	ENSBTAG00000051464	ENSBTAG00000051464	0.9619	POS		ENSBTAG00000002748	PIP4P1	ENSBTAG00000012278	MTMR12	0.9779	POS
ENSBTAG00000046301	ZNF445	ENSBTAG00000051464	ENSBTAG00000051464	0.95347	POS		ENSBTAG00000002748	PIP4P1	ENSBTAG00000015562	PLBD1	0.97429	POS
ENSBTAG00000046553	SECISBP2L	ENSBTAG00000051464	ENSBTAG00000051464	0.959	POS		ENSBTAG00000002748	PIP4P1	ENSBTAG00000039132	ENSBTAG00000039132	0.97197	POS
ENSBTAG00000046797	NRAS	ENSBTAG00000051464	ENSBTAG00000051464	0.95742	POS		ENSBTAG00000002750	KRIT1	ENSBTAG00000023846	ENSBTAG00000023846	0.95056	POS
ENSBTAG00000047219	ZNF793	ENSBTAG00000051464	ENSBTAG00000051464	0.97095	POS		ENSBTAG00000002750	KRIT1	ENSBTAG00000024928	TNFRSF1B	0.96308	POS
ENSBTAG00000047341	ENSBTAG00000047341	ENSBTAG00000052659	ENSBTAG00000052659	0.97952	POS		ENSBTAG00000002755	ANKRD12	ENSBTAG00000045948	CSF2RA	-0.9765	NEG
ENSBTAG00000047367	CMTR2	ENSBTAG00000054728	ENSBTAG00000054728	0.96371	POS		ENSBTAG00000002755	ANKRD12	ENSBTAG00000051464	ENSBTAG00000051464	-0.96804	NEG
ENSBTAG00000047673	THUMPD1	ENSBTAG00000051464	ENSBTAG00000051464	0.95398	POS		ENSBTAG00000002755	ANKRD12	ENSBTAG00000051704	TNFRSF10D	-0.97179	NEG
ENSBTAG00000047676	PRODH	ENSBTAG00000055112	GPR52	0.96366	POS		ENSBTAG00000002763	KMT2B	ENSBTAG00000008591	CAMTA2	0.97621	POS
ENSBTAG00000048107	CANX	ENSBTAG00000051464	ENSBTAG00000051464	0.96653	POS		ENSBTAG00000002763	KMT2B	ENSBTAG00000010852	ENSBTAG00000010852	0.95188	POS
ENSBTAG00000048155	FCN1	ENSBTAG00000051451	ENSBTAG00000051451	0.95493	POS		ENSBTAG00000002763	KMT2B	ENSBTAG00000013289	PHF8	0.95452	POS
ENSBTAG00000048155	FCN1	ENSBTAG00000051972	CEBPB	0.96887	POS		ENSBTAG00000002782	ZC3H7B	ENSBTAG00000008591	CAMTA2	0.96351	POS
ENSBTAG00000048460	ENSBTAG00000048460	ENSBTAG00000051464	ENSBTAG00000051464	0.96216	POS		ENSBTAG00000002782	ZC3H7B	ENSBTAG00000013289	PHF8	0.95137	POS
ENSBTAG00000048577	ENSBTAG00000048577	ENSBTAG00000052659	ENSBTAG00000052659	0.95704	POS		ENSBTAG00000002782	ZC3H7B	ENSBTAG00000020797	CABLES2	0.96545	POS
ENSBTAG00000048707	ENSBTAG00000048707	ENSBTAG00000051464	ENSBTAG00000051464	0.96236	POS		ENSBTAG00000002784	COPS5	ENSBTAG00000009717	FGL2	0.96126	POS
[truncated: 6,639 more rows]

## Sheet: Table S5
Table S5: Network analysis of genes co-expressed with differentially expressed genes in FH and SFH groups. The hub genes for each group are highlighted in bold font. The hub targets exclusive for each group are highlighted with bold and italics.
Fertile heifers (FH)									Subfertile heifers (SFH)
Ensembl_ID	Gene Symbol	Degree	AverageShortest PathLength	Betweenness Centrality	Closeness Centrality	Clustering Coefficient	Neighborhood Connectivity		Ensembl_ID	Gene Symbol	Degree	AverageShortest PathLength	Betweenness Centrality	Closeness Centrality	Clustering Coefficient	Neighborhood Connectivity
ENSBTAG00000039132	ENSBTAG00000039132	320	4.71594	0.270225	0.212047	0.00117555	2.12812		ENSBTAG00000013289	PHF8	558	2.79221	0.199515	0.35814	0.00507069	6.69176
ENSBTAG00000051464	ENSBTAG00000051464	228	5.09783	0.245995	0.196162	0	1.66228		ENSBTAG00000000746	KAT2B	516	2.95439	0.176375	0.33848	0.00329646	4.57946
ENSBTAG00000013289	PHF8	221	4.35725	0.412042	0.229503	0.00238585	2.52489		ENSBTAG00000012278	MTMR12	440	2.7637	0.101469	0.361834	0.0112342	10.725
ENSBTAG00000001042	MXD1	124	4.8442	0.0850431	0.206432	0.00760556	3.62903		ENSBTAG00000054728	ENSBTAG00000054728	429	2.93475	0.179587	0.340745	0.00382328	5.23077
ENSBTAG00000052659	ENSBTAG00000052659	120	6.53478	0.221316	0.153027	0	1.01667		ENSBTAG00000008591	CAMTA2	323	3.15869	0.0947364	0.316586	0.00328827	5.35294
ENSBTAG00000004547	OLR1	94	4.54203	0.223658	0.220166	0.0137268	5.54255		ENSBTAG00000005273	IL1R1	298	2.93506	0.0531851	0.340708	0.0258514	15.6107
ENSBTAG00000012278	MTMR12	48	5.01014	0.26199	0.199595	0	1.41667		ENSBTAG00000039132	ENSBTAG00000039132	281	3.07761	0.056744	0.324928	0.0138282	10.6335
ENSBTAG00000030814	TFF2	44	8.40725	0.0613698	0.118945	0	1.02273		ENSBTAG00000013562	SKP2	263	3.02946	0.0551086	0.330092	0.0206368	12.962
ENSBTAG00000054728	ENSBTAG00000054728	43	1	1	1	0	1		ENSBTAG00000049547	ENSBTAG00000049547	263	3.24992	0.0735069	0.3077	0.00417961	5.69202
ENSBTAG00000005769	NPHP3	42	6.97609	0.0585585	0.143347	0	1.02381		ENSBTAG00000020797	CABLES2	228	3.36965	0.0543791	0.296766	0.00761264	5.57895
ENSBTAG00000013562	SKP2	41	4.65072	0.245939	0.21502	0.0219512	2.60976		ENSBTAG00000005769	NPHP3	200	3.45993	0.0571717	0.289023	0.00487437	4.195
ENSBTAG00000003326	NAIP	32	5.75072	0.273951	0.173891	0.0120968	1.84375		ENSBTAG00000051704	TNFRSF10D	180	3.58315	0.0848637	0.279084	0.00415891	2.91667
ENSBTAG00000014898	HK3	31	6.51087	0.0500836	0.153589	0	1.09677		ENSBTAG00000001042	MXD1	177	4.50554	0.0717568	0.221949	0	1.47458
ENSBTAG00000010328	KCNK17	29	9.91087	0.0174818	0.100899	0.0295567	2.93103		ENSBTAG00000015562	PLBD1	175	3.1891	0.0478171	0.313568	0.0283087	12.4571
ENSBTAG00000018524	AMHR2	28	5.57319	0.0446642	0.179431	0	1.32143		ENSBTAG00000000671	PARP3	166	3.15521	0.0209429	0.316936	0.045199	17.988
ENSBTAG00000024928	TNFRSF1B	27	5.00072	0.0202075	0.199971	0.0512821	3.55556		ENSBTAG00000014906	VCAN	158	3.40862	0.0278439	0.293374	0.0339434	13.1835
ENSBTAG00000010852	ENSBTAG00000010852	23	1	1	1	0	1		ENSBTAG00000009717	FGL2	150	3.23567	0.0357605	0.309055	0.0294407	14.2933
ENSBTAG00000005448	ENSBTAG00000005448	23	9.09058	0.0273683	0.110004	0.0474308	3.21739		ENSBTAG00000014898	HK3	149	3.43427	0.0242071	0.291182	0.0422637	15.2081
ENSBTAG00000039980	CLECL1	22	5.61739	0.0515263	0.178019	0	1.59091		ENSBTAG00000038490	CLEC4A	146	3.3101	0.027816	0.302105	0.0401512	15.4247
ENSBTAG00000015032	CD14	21	9	0.0105969	0.111111	0.0857143	4.19048		ENSBTAG00000012052	PADI4	141	3.44631	0.0331899	0.290165	0.018541	8.23404
ENSBTAG00000049547	ENSBTAG00000049547	20	4.87681	0.127711	0.205052	0.0263158	3.1		ENSBTAG00000000130	TNFSF13	139	3.96357	0.0388326	0.252298	0.0102179	4.58273
ENSBTAG00000002411	CTNND1	19	8.08116	0.0529631	0.123745	0.128655	5.63158		ENSBTAG00000011103	SLC8B1	137	3.64998	0.020722	0.273974	0.0130957	6.90511
ENSBTAG00000012387	PAM	19	7.28188	0.132633	0.137327	0.0409357	3.05263		ENSBTAG00000013670	SLC46A2	131	3.33861	0.0160988	0.299526	0.0384028	14.9313
ENSBTAG00000039347	CLEC4D	18	12.1275	0.0201974	0.082457	0	1.22222		ENSBTAG00000020355	KLF4	125	3.23978	0.03918	0.308662	0.0652903	18.752
ENSBTAG00000018869	IGSF6	17	7.53043	0.0228906	0.132794	0	1.35294		ENSBTAG00000045948	CSF2RA	121	4.03104	0.0261281	0.248075	0.0176309	4.90083
ENSBTAG00000009051	MMP19	16	5.90217	0.05577	0.169429	0.0166667	2.375		ENSBTAG00000000873	SLC13A3	107	3.26481	0.0108967	0.306297	0.101217	25.4393
ENSBTAG00000020704	RAMP3	16	1.56522	0.889328	0.638889	0	1.0625		ENSBTAG00000051464	ENSBTAG00000051464	103	3.87266	0.0342805	0.25822	0.00437845	3.79612
ENSBTAG00000009513	TGFBI	16	8.96884	0.0109791	0.111497	0.166667	5.5625		ENSBTAG00000031890	DOCK1	102	3.38296	0.015753	0.295599	0.0260144	10.5686
ENSBTAG00000003396	MAFB	16	7.49855	0.0393791	0.133359	0	1.1875		ENSBTAG00000010830	LRP1	100	3.30789	0.0120828	0.302308	0.0444444	15.39
ENSBTAG00000016918	MYOF	14	5.03478	0.0667297	0.198618	0.0769231	4.5		ENSBTAG00000039347	CLEC4D	98	3.57776	0.0324083	0.279504	0.0170419	7.67347
ENSBTAG00000000746	KAT2B	13	13.0899	0.0173219	0.076395	0	1.07692		ENSBTAG00000010852	ENSBTAG00000010852	98	4.01457	0.0684999	0.249093	0	1.37755
ENSBTAG00000010830	LRP1	13	6.4587	0.0959225	0.15483	0.0769231	4.69231		ENSBTAG00000011545	GDA	93	3.36427	0.0113524	0.297241	0.0790089	21.2688
ENSBTAG00000051704	TNFRSF10D	11	9.44275	0.0112766	0.105901	0.0363636	1.81818		ENSBTAG00000018869	IGSF6	84	3.53849	0.0129007	0.282607	0.0309811	11.6429
ENSBTAG00000019708	ACSL6	11	7.54275	0.0130062	0.132578	0	1.18182		ENSBTAG00000009513	TGFBI	81	3.78587	0.00754237	0.26414	0.0888889	16.6667
ENSBTAG00000020797	CABLES2	11	1	1	1	0	1		ENSBTAG00000015520	SLC11A1	80	3.54007	0.0101531	0.28248	0.145253	27.2
ENSBTAG00000011545	GDA	11	10.1754	0.034319	0.0982766	0	1.63636		ENSBTAG00000004680	SLC13A5	79	3.71935	0.0106699	0.268864	0.0285622	8.51899
ENSBTAG00000011509	SERAC1	10	10.1543	0.0357174	0.09848	0.0666667	2.4		ENSBTAG00000002411	CTNND1	77	3.71334	0.0131818	0.2693	0.0321258	7.96104
ENSBTAG00000013334	CSF3R	10	8.17826	0.0141566	0.122275	0	1.7		ENSBTAG00000014432	HNMT	77	3.76908	0.0110409	0.265316	0.0293917	9.76623
ENSBTAG00000012252	MOCOS	9	9.04493	0.00653212	0.110559	0	2.11111		ENSBTAG00000038737	P2RY6	74	3.7561	0.0103879	0.266234	0.101814	19.5135
ENSBTAG00000045948	CSF2RA	9	6.14348	0.00826109	0.162774	0	2		ENSBTAG00000023846	ENSBTAG00000023846	73	4.28666	0.0357183	0.233282	0	1.41096
ENSBTAG00000013843	ACVRL1	8	8.57681	0.0344629	0.116593	0	3		ENSBTAG00000013334	CSF3R	72	3.56383	0.0113244	0.280597	0.121283	22.0972
ENSBTAG00000000671	PARP3	7	10.892	0.00160315	0.0918103	0	2.28571		ENSBTAG00000010328	KCNK17	68	3.45169	0.00664732	0.289713	0.0926251	21.6618
ENSBTAG00000008808	CCDC17	7	7.57246	0.0158685	0.132057	0	2		ENSBTAG00000012519	XDH	67	3.41717	0.00622453	0.29264	0.1782	33.6269
ENSBTAG00000004680	SLC13A5	7	7.54493	0.0144853	0.132539	0	1.71429		ENSBTAG00000007159	ESR1	66	4.24549	0.0329597	0.235544	0	1.25758
ENSBTAG00000012519	XDH	7	10.55	0.00387104	0.0947867	0.0952381	2.42857		ENSBTAG00000008808	CCDC17	65	3.96959	0.0249907	0.251915	0	1.6
ENSBTAG00000005650	SKAP2	7	11.1275	0.0243996	0.0898672	0.0952381	2.71429		ENSBTAG00000051307	ENSBTAG00000051307	64	4.33576	0.027743	0.23064	0	1.5625
ENSBTAG00000011137	MORN4	7	2.34783	0.462451	0.425926	0	1.14286		ENSBTAG00000020433	NLRP1	59	4.0453	0.00602337	0.247201	0.0350672	9.08475
ENSBTAG00000023929	FOSL2	6	9.19203	0.0426522	0.10879	0.0666667	2.83333		ENSBTAG00000024928	TNFRSF1B	59	3.94393	0.0209983	0.253554	0.0122735	4.76271
ENSBTAG00000049346	ENSBTAG00000049346	6	1	1	1	0	1		ENSBTAG00000019708	ACSL6	59	3.86538	0.0117658	0.258707	0.111631	15.5424
ENSBTAG00000001066	PILRA	6	8.22391	0.0188526	0.121597	0.133333	3.83333		ENSBTAG00000012252	MOCOS	58	3.85588	0.0126166	0.259344	0.0786449	12
ENSBTAG00000008591	CAMTA2	6	8.25725	0.0421796	0.121106	0.133333	2.83333		ENSBTAG00000006910	ASRGL1	57	3.65505	0.00626526	0.273594	0.14411	24.3158
ENSBTAG00000020355	KLF4	6	8.56449	0.00723587	0.116761	0	2		ENSBTAG00000018524	AMHR2	57	4.66265	0.019663	0.21447	0	1.94737
ENSBTAG00000026779	LYZ	6	9.52754	0.00723587	0.104959	0	1.16667		ENSBTAG00000015032	CD14	49	3.97846	0.00741091	0.251354	0.147959	20.0816
ENSBTAG00000007213	SIRPA	6	7.98261	0.0189202	0.125272	0	1.83333		ENSBTAG00000004547	OLR1	49	1	1	1	0	1
ENSBTAG00000006910	ASRGL1	6	10.0406	0.00715179	0.0995958	0	1.83333		ENSBTAG00000016918	MYOF	48	3.96706	0.00686019	0.252076	0.0292553	6
ENSBTAG00000009717	FGL2	6	1.81818	0.727273	0.55	0	1.16667		ENSBTAG00000003396	MAFB	44	4.9528	0.0162824	0.201906	0	1.77273
ENSBTAG00000013670	SLC46A2	5	8.1529	0.0057579	0.122656	0	2.6		ENSBTAG00000038844	ANKRD35	40	5.13842	0.0245583	0.194612	0	1.025
ENSBTAG00000038490	CLEC4A	5	2	0.618182	0.5	0	1.2		ENSBTAG00000001066	PILRA	39	4.55559	0.00566788	0.21951	0.0877193	9.07692
ENSBTAG00000048980	ENSBTAG00000048980	5	10.5551	0.00482339	0.0947412	0	1.8		ENSBTAG00000009982	IGSF8	38	4.23852	0.00652534	0.235932	0.0369844	8.57895
ENSBTAG00000007578	SHTN1	5	9.05725	0.00919327	0.110409	0.4	13.2		ENSBTAG00000013843	ACVRL1	35	4.54482	0.00694411	0.220031	0.0840336	8.8
ENSBTAG00000011332	TRIM68	5	9.02391	0.0046393	0.110817	0.4	21.6		ENSBTAG00000011509	SERAC1	35	5.97149	0.0201731	0.167462	0	1.08571
ENSBTAG00000013981	SPTSSA	5	8.97464	0.00891841	0.111425	0.3	19		ENSBTAG00000020453	CLEC5A	33	4.0133	0.00927005	0.249171	0.162879	22.0606
ENSBTAG00000020453	CLEC5A	5	1	1	1	0	1		ENSBTAG00000048980	ENSBTAG00000048980	33	4.5955	0.00731516	0.217604	0.0416667	7.42424
ENSBTAG00000012771	CSF1R	5	7.57971	0.00867673	0.131931	0	1.6		ENSBTAG00000006572	CARD9	33	4.36649	0.0116759	0.229017	0	1.9697
ENSBTAG00000006752	PFKFB4	5	9.77609	0.00620896	0.10229	0.2	4		ENSBTAG00000003326	NAIP	26	4.38106	0.00562898	0.228255	0.0984615	10.8846
ENSBTAG00000009982	IGSF8	5	8.49638	0.0057908	0.117697	0	1.2		ENSBTAG00000012387	PAM	22	5.53025	0.00393401	0.180824	0.0735931	5.04545
ENSBTAG00000047676	PRODH	5	9.56667	0.00576767	0.10453	0	3		ENSBTAG00000048155	FCN1	22	4.36902	0.00673024	0.228884	0	2.09091
ENSBTAG00000000130	TNFSF13	4	10.0993	0.0022078	0.099017	0.166667	2.75		ENSBTAG00000009051	MMP19	21	4.95122	0.00409532	0.20197	0.0904762	7.14286
ENSBTAG00000005273	IL1R1	4	10.5065	0.00164599	0.095179	0.166667	2.25		ENSBTAG00000049346	ENSBTAG00000049346	21	5.37852	0.00787349	0.185925	0	1.52381
ENSBTAG00000012976	WLS	4	9.91957	0.0025549	0.100811	0.166667	18.25		ENSBTAG00000026779	LYZ	18	4.48907	0.00771473	0.222763	0.0196078	5.38889
ENSBTAG00000004240	TMPO	4	4.78551	0.00573681	0.208964	0.333333	189.75		ENSBTAG00000055252	UBE2E1	18	4.42097	0.00442981	0.226195	0.0392157	7.38889
ENSBTAG00000005328	ICE2	4	4.78551	0.00573681	0.208964	0.333333	189.75		ENSBTAG00000001179	TEP1	18	3.22838	0.0015595	0.309753	0.424837	157.167
ENSBTAG00000005660	PSMD2	4	4.6471	0.00585155	0.215188	0.166667	223.25		ENSBTAG00000013475	TRAF3	18	3.25657	0.00158355	0.307071	0.405229	159.278
ENSBTAG00000006027	USP34	4	4.6471	0.00585155	0.215188	0.166667	223.25		ENSBTAG00000020136	CASK	18	3.18784	0.00234159	0.313692	0.352941	163.056
ENSBTAG00000006242	USP9X	4	4.6471	0.00585155	0.215188	0.166667	223.25		ENSBTAG00000006937	ABCA10	18	4.65759	0.00695209	0.214703	0	2.22222
ENSBTAG00000014429	KMT2D	4	4.6471	0.00585155	0.215188	0.166667	223.25		ENSBTAG00000007213	SIRPA	17	5.4159	0.00123323	0.184641	0.117647	6.29412
ENSBTAG00000017776	CHD2	4	4.6471	0.00585155	0.215188	0.166667	223.25		ENSBTAG00000012955	TRUB1	17	3.10611	0.0029457	0.321946	0.323529	172.529
ENSBTAG00000002202	CRAMP1	4	4.57029	0.00796882	0.218805	0.166667	215.75		ENSBTAG00000002434	WDR18	16	2.95217	0.00387173	0.338734	0.325	219.5
ENSBTAG00000014665	ADAMTS2	4	9.03043	0.00419733	0.110737	0.5	21.25		ENSBTAG00000012976	WLS	16	3.2496	0.0014873	0.30773	0.375	171.562
ENSBTAG00000015815	CFP	4	8.13478	0.00467499	0.122929	0.333333	14.75		ENSBTAG00000017505	PAXIP1	16	3.20019	0.00177823	0.312481	0.408333	167.625
ENSBTAG00000052822	C3H1orf162	4	8.18406	0.0292905	0.122189	0.166667	17.5		ENSBTAG00000005207	COPS7B	16	3.29047	0.00475514	0.303908	0.433333	141.375
ENSBTAG00000006124	MAU2	4	4.57029	0.00796882	0.218805	0.166667	215.75		ENSBTAG00000018975	KCNT1	16	5.04086	0.00570436	0.198379	0	1.5625
ENSBTAG00000012683	SRRM2	4	4.71449	0.128264	0.212112	0.166667	37.5		ENSBTAG00000012771	CSF1R	16	5.70383	0.00342875	0.175321	0.0916667	5.1875
ENSBTAG00000020108	LETM1	4	4.57029	0.00796882	0.218805	0.166667	215.75		ENSBTAG00000001889	C22H3orf14	15	3.72506	0.00100745	0.268452	0.447619	96.6
ENSBTAG00000031572	IFT80	4	4.57029	0.00796882	0.218805	0.166667	215.75		ENSBTAG00000039160	VAV1	15	3.01964	0.00287142	0.331165	0.371429	212.6
ENSBTAG00000044172	LMLN	4	4.57029	0.00796882	0.218805	0.166667	215.75		ENSBTAG00000003550	C29H11orf54	15	3.26893	0.00458362	0.305911	0.352381	134.333
ENSBTAG00000014906	VCAN	4	9.96087	0.00145159	0.100393	0.333333	6.25		ENSBTAG00000014665	ADAMTS2	15	3.89357	0.00151685	0.256834	0.533333	74.2667
ENSBTAG00000008794	ATF6B	4	9.56159	0.010314	0.104585	0.166667	6		ENSBTAG00000003773	SLC25A13	14	3.30409	0.000852902	0.302656	0.483516	168.429
ENSBTAG00000015520	SLC11A1	4	10.5522	1.24e-05	0.0947672	0.333333	4		ENSBTAG00000014002	CEP95	14	3.53595	0.000604953	0.282809	0.593407	125.786
ENSBTAG00000018138	GK5	4	5.19565	0.0189035	0.192469	0	29.5		ENSBTAG00000015005	FANCG	14	3.17643	0.00343764	0.314819	0.373626	190.5
ENSBTAG00000020433	NLRP1	4	1	1	1	0	1		ENSBTAG00000016688	ENSBTAG00000016688	14	3.09946	0.0022686	0.322637	0.285714	199
ENSBTAG00000007159	ESR1	3	1	1	1	0	1		ENSBTAG00000031435	SELENOT	14	3.08109	0.00254649	0.324561	0.406593	208.214
ENSBTAG00000038251	NAA16	3	9.21232	0.0206869	0.10855	0	7		ENSBTAG00000048033	SMIM15	14	3.11118	0.00406099	0.321421	0.417582	211.643
ENSBTAG00000011103	SLC8B1	3	1	1	1	0	1		ENSBTAG00000006108	MMP11	14	3.27146	0.00350059	0.305674	0.318681	156.929
ENSBTAG00000000458	DYNC1LI2	3	4.68261	0.00441671	0.213556	0	256.333		ENSBTAG00000052659	ENSBTAG00000052659	14	1	1	1	0	1
ENSBTAG00000000521	PLEKHA8	3	5.08768	0.00303001	0.196553	0.333333	214		ENSBTAG00000001592	INSIG1	13	3.5822	0.000402888	0.279158	0.628205	117.154
ENSBTAG00000000526	TOPBP1	3	4.82391	0.00175004	0.207301	0.333333	211.667		ENSBTAG00000008826	RBBP9	13	3.07539	0.00362624	0.325162	0.294872	218.769
ENSBTAG00000003578	DPCD	3	1	1	1	0	1		ENSBTAG00000010511	KAT8	13	3.10485	0.00218092	0.322077	0.25641	221.769
ENSBTAG00000013290	DYSF	3	10.0391	0.000446	0.0996102	0.333333	19.6667		ENSBTAG00000010927	CBFA2T3	13	3.31422	0.000722973	0.30173	0.410256	172.462
ENSBTAG00000000770	PGM2L1	3	4.89783	0.0011507	0.204172	0.333333	221.667		ENSBTAG00000012664	NDST2	13	2.99968	0.00280953	0.333369	0.25641	259.462
ENSBTAG00000000833	TAX1BP3	3	8.22174	0.00213748	0.121629	0.333333	15.6667		ENSBTAG00000018223	CHI3L1	13	3.72664	0.000854891	0.268338	0.461538	104.385
ENSBTAG00000001737	TUT7	3	4.97536	0.00425474	0.20099	0.333333	191		ENSBTAG00000012659	LRIF1	13	3.56319	0.000549287	0.280647	0.448718	111.154
ENSBTAG00000004564	MBNL1	3	4.89783	0.0011507	0.204172	0.333333	221.667		ENSBTAG00000037981	ENSBTAG00000037981	13	3.60247	0.00128161	0.277587	0.538462	101.692
ENSBTAG00000008285	OXR1	3	4.89783	0.0011507	0.204172	0.333333	221.667		ENSBTAG00000003578	DPCD	13	1	1	1	0	1
ENSBTAG00000008883	ZNF207	3	4.89783	0.0011507	0.204172	0.333333	221.667		ENSBTAG00000001567	LRRK1	12	3.19227	0.00157344	0.313257	0.484848	187.333
ENSBTAG00000012938	JARID2	3	4.89783	0.0011507	0.204172	0.333333	221.667		ENSBTAG00000002189	ALG1	12	3.19607	0.00100341	0.312884	0.393939	203.833
ENSBTAG00000013616	AP4E1	3	4.89783	0.0011507	0.204172	0.333333	221.667		ENSBTAG00000003695	WDR45B	12	3.33861	0.000640625	0.299526	0.484848	170.417
ENSBTAG00000015000	VCP	3	4.89783	0.0011507	0.204172	0.333333	221.667		ENSBTAG00000003849	GNL2	12	3.00602	0.00737209	0.332666	0.363636	258.667
ENSBTAG00000015172	MCM6	3	4.89783	0.0011507	0.204172	0.333333	221.667		ENSBTAG00000007888	EFR3B	12	3.19892	0.00158004	0.312605	0.530303	207.667
ENSBTAG00000016481	CALU	3	4.89783	0.0011507	0.204172	0.333333	221.667		ENSBTAG00000008227	LIPT2	12	3.40957	0.00144868	0.293292	0.393939	161.583
ENSBTAG00000016851	RPS6KB1	3	4.89783	0.0011507	0.204172	0.333333	221.667		ENSBTAG00000009752	CD70	12	3.35033	0.0010517	0.298478	0.515152	160.833
ENSBTAG00000019139	PHF3	3	4.89783	0.0011507	0.204172	0.333333	221.667		ENSBTAG00000014730	NCAPD2	12	3.83782	0.00198612	0.260565	0.651515	89.8333
ENSBTAG00000019680	ZYG11B	3	4.89783	0.0011507	0.204172	0.333333	221.667		ENSBTAG00000016769	CDK16	12	3.07349	0.00227546	0.325363	0.333333	265.417
ENSBTAG00000038920	VPS13C	3	4.89783	0.0011507	0.204172	0.333333	221.667		ENSBTAG00000020831	CHD1L	12	3.28033	0.000828607	0.304847	0.393939	193.583
ENSBTAG00000049615	VAMP7	3	4.89783	0.0011507	0.204172	0.333333	221.667		ENSBTAG00000021158	SATB1	12	3.34463	0.00121909	0.298987	0.439394	170.25
ENSBTAG00000050482	ZNF148	3	4.89783	0.0011507	0.204172	0.333333	221.667		ENSBTAG00000034700	NAF1	12	3.01806	0.00233925	0.331339	0.242424	266.25
ENSBTAG00000051886	ENSBTAG00000051886	3	5.08623	0.00188095	0.196609	0	224		ENSBTAG00000052543	bta-mir-12041	12	2.96167	0.0032052	0.337647	0.257576	262.5
ENSBTAG00000008802	GID4	3	7.35217	0.0497127	0.136014	0.333333	8.33333		ENSBTAG00000003906	SUPT7L	12	3.76275	0.00116	0.265763	0.545455	84.25
ENSBTAG00000014269	SCARB1	3	7.35362	0.0127845	0.135987	0	8		ENSBTAG00000006639	CSTF1	12	3.83212	0.000240219	0.260952	0.621212	87.3333
ENSBTAG00000001283	RIC1	3	4.68261	0.00441671	0.213556	0	256.333		ENSBTAG00000015546	RIOX2	12	3.27336	0.00167959	0.305496	0.363636	176.917
ENSBTAG00000001499	TRIM33	3	4.68261	0.00441671	0.213556	0	256.333		ENSBTAG00000017551	DROSHA	12	3.57491	0.00141604	0.279727	0.333333	122.75
ENSBTAG00000001840	INO80B	3	5.4942	0.000884	0.18201	0.333333	29.3333		ENSBTAG00000031242	CDCA4	12	3.87298	0.00192113	0.258199	0.469697	68
ENSBTAG00000002051	ARAP1	3	5.46449	0.00221098	0.183	0.333333	20.3333		ENSBTAG00000047676	PRODH	12	4.9414	0.00267598	0.202372	0.0454545	5.66667
ENSBTAG00000003880	EMILIN2	3	8.22391	0.00227859	0.121597	0.666667	18		ENSBTAG00000003561	STK35	12	3.1777	0.00295959	0.314693	0.287879	180.417
ENSBTAG00000009183	SHISA5	3	8.22391	0.00227859	0.121597	0.666667	18		ENSBTAG00000020266	SLC19A2	12	3.26386	0.000822116	0.306386	0.348485	188.5
ENSBTAG00000013555	ACVR1B	3	9.03478	0.000346	0.110683	0.333333	21		ENSBTAG00000001352	ENTR1	11	3.11213	0.00187355	0.321323	0.4	257.818
ENSBTAG00000002504	IREB2	3	4.68261	0.00441671	0.213556	0	256.333		ENSBTAG00000002418	TICRR	11	3.86791	0.000110604	0.258537	0.690909	95
ENSBTAG00000055252	UBE2E1	3	1	1	1	0	1		ENSBTAG00000005265	ZCCHC9	11	3.15806	0.00135115	0.31665	0.345455	219.455
ENSBTAG00000002676	SAE1	3	4.68261	0.00441671	0.213556	0	256.333		ENSBTAG00000006103	XRCC6	11	3.36712	0.000277134	0.29699	0.436364	184
ENSBTAG00000012052	PADI4	3	7.89348	0.0028975	0.126687	0	1.33333		ENSBTAG00000013302	R3HDM1	11	3.49351	0.000293791	0.286245	0.472727	153.909
ENSBTAG00000002882	LMNB1	3	4.78333	0.0258313	0.209059	0.333333	96.3333		ENSBTAG00000015859	WRAP73	11	3.03263	0.0013723	0.329747	0.309091	271.545
ENSBTAG00000003062	FHIP2A	3	4.68261	0.00441671	0.213556	0	256.333		ENSBTAG00000016338	SPPL3	11	3.76528	0.00102122	0.265584	0.490909	97.4545
ENSBTAG00000003111	ATM	3	4.68261	0.00441671	0.213556	0	256.333		ENSBTAG00000016733	NOL9	11	3.21254	0.00156177	0.31128	0.345455	206.273
ENSBTAG00000003235	DHDDS	3	4.82391	0.00175004	0.207301	0.333333	211.667		ENSBTAG00000021939	ELAC2	11	3.03231	0.00208824	0.329782	0.272727	284.273
ENSBTAG00000018689	LIG3	3	6.4913	0.0639417	0.154052	0.333333	21.3333		ENSBTAG00000050149	ENSBTAG00000050149	11	3.60089	0.00043442	0.277709	0.454545	135.909
ENSBTAG00000021678	SLC31A1	3	6.61884	0.0123972	0.151084	0.333333	20.6667		ENSBTAG00000004378	IL23A	11	4.04118	0.000631876	0.247453	0.6	63.5455
ENSBTAG00000003642	PRDX1	3	5.82609	0.0215429	0.171642	0	10.3333		ENSBTAG00000007799	MTFR2	11	3.81818	0.000121081	0.261905	0.745455	93.0909
ENSBTAG00000004138	BICRA	3	5.2029	0.0143949	0.192201	0	36.3333		ENSBTAG00000038195	CD302	11	3.83465	0.000180133	0.26078	0.636364	90.0909
ENSBTAG00000005586	GATM	3	1	1	1	0	1		ENSBTAG00000051706	ENSBTAG00000051706	11	3.36585	0.00181459	0.297101	0.545455	131.636
ENSBTAG00000004371	CS	3	4.82391	0.00175004	0.207301	0.333333	211.667		ENSBTAG00000012223	TNFSF14	11	4.02059	0.00254894	0.24872	0.545455	62.3636
ENSBTAG00000004746	HELZ	3	4.82391	0.00175004	0.207301	0.333333	211.667		ENSBTAG00000020704	RAMP3	11	1	1	1	0	1
ENSBTAG00000005815	RNF31	3	5.08768	0.00303001	0.196553	0.333333	214		ENSBTAG00000005586	GATM	11	1	1	1	0	1
ENSBTAG00000006122	HUWE1	3	4.82391	0.00175004	0.207301	0.333333	211.667		ENSBTAG00000006713	ZDHHC6	11	3.57048	0.00154779	0.280075	0.490909	104.182
ENSBTAG00000006506	GIT2	3	4.82391	0.00175004	0.207301	0.333333	211.667		ENSBTAG00000015444	LETM2	11	3.27653	0.00070053	0.305201	0.363636	176.636
ENSBTAG00000011156	ATP8A1	3	4.82391	0.00175004	0.207301	0.333333	211.667		ENSBTAG00000000291	DHTKD1	10	3.18594	0.00160133	0.313879	0.466667	242.6
ENSBTAG00000011904	HCFC1	3	5.08768	0.00303001	0.196553	0.333333	214		ENSBTAG00000001450	APBB3	10	3.12322	0.00146353	0.320183	0.311111	275.5
ENSBTAG00000013621	DPY19L4	3	4.82391	0.00175004	0.207301	0.333333	211.667		ENSBTAG00000006161	MET	10	3.13304	0.001728	0.319179	0.311111	268.3
ENSBTAG00000015630	RLIM	3	5.08768	0.00303001	0.196553	0.333333	214		ENSBTAG00000007829	CSAD	10	3.05733	0.00188258	0.327082	0.333333	283.4
ENSBTAG00000016316	ZZEF1	3	5.08768	0.00303001	0.196553	0.333333	214		ENSBTAG00000014172	FGD2	10	3.62528	0.000392109	0.275841	0.444444	141.5
ENSBTAG00000016764	UBA1	3	4.50435	0.0476143	0.222008	0	118.667		ENSBTAG00000017722	F5	10	3.64555	0.000396948	0.274307	0.466667	141.2
ENSBTAG00000016952	PSMD5	3	5.08768	0.00303001	0.196553	0.333333	214		ENSBTAG00000019197	TASOR2	10	3.05733	0.00188258	0.327082	0.333333	283.4
ENSBTAG00000017362	CNOT6	3	5.08768	0.00303001	0.196553	0.333333	214		ENSBTAG00000019265	AGK	10	3.43269	0.000730194	0.291317	0.355556	198.8
ENSBTAG00000018433	DENND6A	3	4.82391	0.00175004	0.207301	0.333333	211.667		ENSBTAG00000002083	AUTS2	10	4.08584	0.00230629	0.244748	0.466667	55.7
ENSBTAG00000018710	TTF1	3	4.82391	0.00175004	0.207301	0.333333	211.667		ENSBTAG00000052147	ENSBTAG00000052147	10	4.04023	0.000652314	0.247511	0.622222	67.7
ENSBTAG00000019197	TASOR2	3	4.82391	0.00175004	0.207301	0.333333	211.667		ENSBTAG00000016904	MARCHF9	10	3.34083	0.00222291	0.299327	0.288889	152.7
ENSBTAG00000026384	ZAR1L	3	4.67391	0.00674088	0.213953	0	181		ENSBTAG00000051245	SOX4	10	3.98796	0.00344058	0.250755	0.444444	65.9
ENSBTAG00000049545	ENSBTAG00000049545	3	5.08768	0.00303001	0.196553	0.333333	214		ENSBTAG00000007080	PREB	10	3.28191	0.00064441	0.3047	0.311111	167.6
ENSBTAG00000050344	SNORA73	3	5.08768	0.00303001	0.196553	0.333333	214		ENSBTAG00000014549	GNL3	10	3.38201	0.00078304	0.295682	0.466667	157.6
ENSBTAG00000017722	F5	3	7.37609	0.0142153	0.135573	0	10		ENSBTAG00000000077	ADSL	9	4.11403	0.000163135	0.243071	0.583333	62.6667
ENSBTAG00000004943	CCNA2	3	5.56232	0.0508497	0.179781	0.333333	33		ENSBTAG00000000920	DNAH17	9	3.66551	8.26122e-05	0.272814	0.75	131.667
ENSBTAG00000005190	TSC1	3	5.4942	0.000884	0.18201	0.333333	29.3333		ENSBTAG00000000988	BRCA2	9	3.67216	0.000382333	0.27232	0.5	140.333
ENSBTAG00000015318	NECTIN2	3	9.95	5.74e-05	0.100503	0.333333	24.3333		ENSBTAG00000005002	GALE	9	3.89895	5.41008e-05	0.256479	0.722222	99.6667
ENSBTAG00000018223	CHI3L1	3	9.95	5.74e-05	0.100503	0.333333	24.3333		ENSBTAG00000005158	NAPG	9	3.14254	0.00115988	0.318214	0.416667	281.111
ENSBTAG00000005678	AACS	3	9.95942	6.17e-06	0.100407	0.666667	13.6667		ENSBTAG00000005753	PARP6	9	3.30314	0.000607366	0.302743	0.388889	225.333
ENSBTAG00000006065	PCNA	3	5.26377	0.0246772	0.189978	0.333333	27.3333		ENSBTAG00000006958	C23H6orf136	9	3.8109	0.000705916	0.262405	0.527778	99.2222
ENSBTAG00000006572	CARD9	3	10.7725	0.0028975	0.0928293	0	2.33333		ENSBTAG00000008695	TCF3	9	3.28065	0.00353906	0.304818	0.416667	238.222
ENSBTAG00000019516	COMT	3	8.92101	0.0125287	0.112095	0.333333	7.33333		ENSBTAG00000009519	TRIM23	9	3.11783	0.001007	0.320736	0.388889	295.778
ENSBTAG00000018463	VIM	3	8.23623	0.00432469	0.121415	0	11.3333		ENSBTAG00000010682	DDR1	9	3.60437	0.000773004	0.277441	0.277778	163.111
ENSBTAG00000007799	MTFR2	3	5.4942	0.000884	0.18201	0.333333	29.3333		ENSBTAG00000013244	HDAC6	9	3.48622	0.000582906	0.286844	0.361111	189.667
ENSBTAG00000007979	TNPO1	3	4.68261	0.00441671	0.213556	0	256.333		ENSBTAG00000015325	MTOR	9	3.16535	0.000962843	0.315921	0.333333	269.889
ENSBTAG00000051673	CRIP2	3	6.58913	0.0272651	0.151765	0	11.3333		ENSBTAG00000017283	GTF3C2	9	3.44378	0.000928983	0.290379	0.527778	183
ENSBTAG00000008925	MRE11	3	4.68261	0.00441671	0.213556	0	256.333		ENSBTAG00000018151	HELQ	9	3.3573	0.000503955	0.297858	0.416667	203.778
ENSBTAG00000054833	ENSBTAG00000054833	3	5.94058	0.00150908	0.168334	0.333333	17.3333		ENSBTAG00000018625	ZNF263	9	3.42667	0.000433198	0.291828	0.416667	186.667
ENSBTAG00000009267	UHRF1BP1	3	4.68261	0.00441671	0.213556	0	256.333		ENSBTAG00000024815	ANKRD28	9	3.86538	6.22917e-05	0.258707	0.666667	102.889
ENSBTAG00000017593	TREM1	3	9.92391	0.0001	0.100767	0.333333	22		ENSBTAG00000032122	CD19	9	3.8809	0.000162892	0.257672	0.527778	95.4444
ENSBTAG00000010207	NUDT21	3	4.68261	0.00441671	0.213556	0	256.333		ENSBTAG00000033642	ENSBTAG00000033642	9	3.47799	0.000689114	0.287523	0.388889	188.889
ENSBTAG00000011401	PDZD8	3	4.68261	0.00441671	0.213556	0	256.333		ENSBTAG00000049889	ZBED4	9	3.27748	0.000892001	0.305113	0.305556	230.444
ENSBTAG00000011488	PRPF8	3	4.68261	0.00441671	0.213556	0	256.333		ENSBTAG00000053246	ENSBTAG00000053246	9	3.41368	0.00109867	0.292939	0.388889	175.556
ENSBTAG00000012068	BRIP1	3	5.31304	0.00859277	0.188216	0.333333	38.6667		ENSBTAG00000055207	SCD	9	3.49477	0.000947564	0.286142	0.305556	179.667
ENSBTAG00000015853	SDHC	3	5.30145	0.00962333	0.188628	0	25.6667		ENSBTAG00000000812	CD300A	9	3.35762	0.000340577	0.29783	0.444444	199
ENSBTAG00000019843	HAUS6	3	4.48913	0.103041	0.22276	0	103.333		ENSBTAG00000007192	SIDT2	9	3.55717	0.000750553	0.281122	0.416667	146.333
ENSBTAG00000019090	PLEKHH3	3	10.5543	1.42e-05	0.0947477	0.333333	5.33333		ENSBTAG00000015802	CREB3L2	9	3.32499	0.000815659	0.300753	0.333333	176.778
ENSBTAG00000013048	NIPAL3	3	4.68261	0.00441671	0.213556	0	256.333		ENSBTAG00000019291	GRB14	9	4.09281	0.000118557	0.244331	0.666667	66.4444
ENSBTAG00000014387	PRKAB2	3	4.68261	0.00441671	0.213556	0	256.333		ENSBTAG00000001023	ZNF598	9	3.15838	0.00162564	0.316618	0.305556	252.778
ENSBTAG00000015325	MTOR	3	4.68261	0.00441671	0.213556	0	256.333		ENSBTAG00000001038	SNRPB	9	3.38803	0.00140229	0.295157	0.444444	142.222
ENSBTAG00000017164	LARP4	3	4.68261	0.00441671	0.213556	0	256.333		ENSBTAG00000050088	ENSBTAG00000050088	9	4.77035	0.00236498	0.209628	0.333333	33.3333
ENSBTAG00000026953	TRIP11	3	4.68261	0.00441671	0.213556	0	256.333		ENSBTAG00000006487	RPS9	9	1	1	1	0	1
ENSBTAG00000030174	ACOX1	3	4.68261	0.00441671	0.213556	0	256.333		ENSBTAG00000002404	TMX2	9	3.32563	0.00113846	0.300695	0.333333	168.889
ENSBTAG00000051267	CRADD	3	5.46449	0.00221098	0.183	0.333333	20.3333		ENSBTAG00000031837	IMPDH2	9	3.77637	0.00187525	0.264805	0.388889	110.778
ENSBTAG00000048155	FCN1	3	1	1	1	0	1		ENSBTAG00000005891	FCRL1	9	3.33735	0.000296732	0.299639	0.388889	209.667
ENSBTAG00000000090	SEC31B	2	5.83116	0	0.171492	1	17		ENSBTAG00000006223	THEMIS2	9	3.13399	0.000964885	0.319082	0.416667	254.222
ENSBTAG00000004907	MINK1	2	9.53406	0.000889	0.104887	0	6		ENSBTAG00000040065	RAD51AP1	9	3.21666	0.00100452	0.310881	0.305556	232.778
ENSBTAG00000015858	TSR2	2	11.0964	0	0.0901195	1	4		ENSBTAG00000044100	HEATR1	9	3.1644	0.00105942	0.316016	0.361111	265.444
ENSBTAG00000000201	LTN1	2	5.42609	0.000446	0.184295	0	274		ENSBTAG00000007779	GTF3C3	9	3.07507	0.0024276	0.325196	0.25	292.889
ENSBTAG00000000290	ATP11B	2	5.42609	0.000446	0.184295	0	274		ENSBTAG00000009952	C2H2orf69	9	3.1625	0.002211	0.316206	0.25	247.556
ENSBTAG00000000336	ENSBTAG00000000336	2	9.06957	0.000414	0.110259	0	7		ENSBTAG00000046415	SSNA1	9	3.98036	0.00012452	0.251233	0.75	82.6667
ENSBTAG00000023730	TUBB3	2	1	1	1	0	1		ENSBTAG00000000039	SIRT7	8	3.06747	0.00281503	0.326002	0.285714	368.75
ENSBTAG00000002148	RAB3D	2	10.8986	3.15e-05	0.0917553	0	18		ENSBTAG00000004018	DGKA	8	3.71872	0.000409358	0.26891	0.428571	141.125
ENSBTAG00000011623	VMP1	2	10.8986	3.15e-05	0.0917553	0	18		ENSBTAG00000005957	CSE1L	8	3.2439	0.000488749	0.308271	0.571429	272.25
ENSBTAG00000018015	IL27	2	10.992	5.91e-05	0.090975	0	6.5		ENSBTAG00000006587	ZNF367	8	3.13811	0.000674269	0.318664	0.464286	313
ENSBTAG00000027879	MPC1	2	10.8986	3.15e-05	0.0917553	0	18		ENSBTAG00000007581	ADORA2B	8	3.93506	0.000106937	0.254125	0.714286	94.375
ENSBTAG00000000695	UBAP2	2	5.3529	0	0.186815	1	207		ENSBTAG00000007930	NCOA6	8	3.17802	0.000528456	0.314662	0.5	292.875
ENSBTAG00000002175	SRPK2	2	12.108	0.0186766	0.0825902	0	10		ENSBTAG00000009410	TBRG1	8	3.61736	0.000692692	0.276445	0.285714	164.875
ENSBTAG00000000806	ATAD1	2	5.42609	0.000446	0.184295	0	274		ENSBTAG00000015974	FLVCR1	8	3.48084	0.000735232	0.287287	0.464286	192.5
ENSBTAG00000000827	TAOK1	2	5.46522	0.00106596	0.182975	0	176		ENSBTAG00000021035	CTSK	8	3.28223	0.00300007	0.304671	0.535714	259.875
ENSBTAG00000000949	DNAJC9	2	4.81884	0.017425	0.207519	0	131		ENSBTAG00000021869	THAP5	8	3.21476	0.00063237	0.311065	0.5	289.75
ENSBTAG00000001013	SLC30A5	2	5.3529	0	0.186815	1	207		ENSBTAG00000038333	RBM23	8	3.24549	0.000984276	0.30812	0.5	264.875
ENSBTAG00000001356	USP38	2	5.3087	0	0.18837	1	172.5		ENSBTAG00000038702	ENSBTAG00000038702	8	3.68673	0.000233531	0.271243	0.571429	137.625
ENSBTAG00000002190	DOCK8	2	5.36449	0.000369	0.186411	0	222		ENSBTAG00000044007	KLF12	8	3.53912	0.000571762	0.282556	0.357143	173.25
ENSBTAG00000002948	SETD2	2	5.3087	0	0.18837	1	172.5		ENSBTAG00000052124	ENSBTAG00000052124	8	3.66614	5.79501e-05	0.272767	0.75	157.25
ENSBTAG00000003546	TFAM	2	5.36449	0.000369	0.186411	0	222		ENSBTAG00000006099	PIP5K1A	8	3.08521	0.00256837	0.324127	0.464286	366.875
ENSBTAG00000003914	MVB12A	2	5.3087	0	0.18837	1	172.5		ENSBTAG00000015466	NSUN2	8	3.04498	0.00153607	0.328409	0.392857	381
ENSBTAG00000003954	ASH1L	2	5.36449	0.000369	0.186411	0	222		ENSBTAG00000016332	ING3	8	3.10073	0.00354564	0.322505	0.464286	350
ENSBTAG00000005197	BAZ1B	2	5.3087	0	0.18837	1	172.5		ENSBTAG00000021977	PRRC1	8	3.01489	0.00318761	0.331687	0.321429	367.75
ENSBTAG00000005221	WNK1	2	5.36449	0.000369	0.186411	0	222		ENSBTAG00000030951	ZNF655	8	3.03358	0.00310534	0.329644	0.321429	362.5
ENSBTAG00000005786	ATXN3	2	5.3087	0	0.18837	1	172.5		ENSBTAG00000006962	NFS1	8	3.40291	0.000292674	0.293866	0.464286	208.25
ENSBTAG00000006089	C19H17orf80	2	5.3087	0	0.18837	1	172.5		ENSBTAG00000011247	ZC3HC1	8	3.94203	0.000324797	0.253676	0.464286	96.5
ENSBTAG00000007817	BRCC3	2	5.3087	0	0.18837	1	172.5		ENSBTAG00000015040	ENSBTAG00000015040	8	3.73931	8.00807e-05	0.267429	0.607143	117.125
ENSBTAG00000008082	CEP350	2	5.3087	0	0.18837	1	172.5		ENSBTAG00000031295	HSDL2	8	3.91606	0.00115112	0.255359	0.5	84.875
ENSBTAG00000008737	DR1	2	5.3087	0	0.18837	1	172.5		ENSBTAG00000005650	SKAP2	8	1	1	1	0	1
ENSBTAG00000009049	ENSBTAG00000009049	2	5.3087	0	0.18837	1	172.5		ENSBTAG00000001867	SACS	8	3.16915	0.00118314	0.315542	0.321429	305
ENSBTAG00000009218	ANLN	2	5.3087	0	0.18837	1	172.5		ENSBTAG00000004043	ENSBTAG00000004043	8	3.73709	0.000322847	0.267588	0.392857	123.625
ENSBTAG00000009242	ZNF638	2	5.3087	0	0.18837	1	172.5		ENSBTAG00000005448	ENSBTAG00000005448	8	5.9414	0.00317433	0.16831	0	2
ENSBTAG00000010131	ENSBTAG00000010131	2	5.36449	0.000369	0.186411	0	222		ENSBTAG00000005018	NFAM1	8	4.23282	8.87335e-05	0.236249	0.642857	61.375
ENSBTAG00000010292	SYNRG	2	5.3087	0	0.18837	1	172.5		ENSBTAG00000004714	MCEMP1	8	1	1	1	0	1
ENSBTAG00000010422	MDM2	2	5.3087	0	0.18837	1	172.5		ENSBTAG00000007015	COX11	8	3.22141	0.00222509	0.310423	0.392857	244.625
ENSBTAG00000010627	SF3B3	2	5.36449	0.000369	0.186411	0	222		ENSBTAG00000008443	LARP1	8	3.22806	0.000603384	0.309783	0.357143	241.375
ENSBTAG00000010826	EMSY	2	5.3087	0	0.18837	1	172.5		ENSBTAG00000008762	HECTD4	8	3.16915	0.00118314	0.315542	0.321429	305
ENSBTAG00000011614	PDE7A	2	5.3087	0	0.18837	1	172.5		ENSBTAG00000012412	URB1	8	3.46341	0.000408901	0.288732	0.357143	192.625
ENSBTAG00000012026	ENSBTAG00000012026	2	5.3087	0	0.18837	1	172.5		ENSBTAG00000014166	POLR1B	8	3.24992	0.000698473	0.3077	0.464286	271.25
ENSBTAG00000012225	KPNA2	2	5.3087	0	0.18837	1	172.5		ENSBTAG00000018711	DENND4B	8	3.0738	0.00128731	0.32533	0.25	317.5
ENSBTAG00000012867	TXLNA	2	5.36449	0.000369	0.186411	0	222		ENSBTAG00000021948	ZMYM6	8	3.37219	0.000323649	0.296543	0.464286	210.5
ENSBTAG00000013624	LMNB2	2	5.36449	0.000369	0.186411	0	222		ENSBTAG00000051259	bta-mir-2315	8	3.18499	0.000541343	0.313973	0.428571	293.875
ENSBTAG00000014773	HMMR	2	5.3087	0	0.18837	1	172.5		ENSBTAG00000040384	POLR2M	8	3.31581	0.00150138	0.301586	0.357143	201.375
ENSBTAG00000016448	ZBTB40	2	5.3087	0	0.18837	1	172.5		ENSBTAG00000023929	FOSL2	8	1	1	1	0	1
ENSBTAG00000016990	USP24	2	5.46522	0.00106596	0.182975	0	176		ENSBTAG00000024884	CCNF	8	3.90307	0.000233464	0.256208	0.607143	96.125
ENSBTAG00000018061	LNPK	2	5.3087	0	0.18837	1	172.5		ENSBTAG00000053233	TRMT61B	8	3.86063	8.15808e-05	0.259025	0.678571	97.625
ENSBTAG00000018324	AGO3	2	5.36449	0.000369	0.186411	0	222		ENSBTAG00000011388	STOML2	8	3.78714	0.00142195	0.264052	0.464286	91.5
ENSBTAG00000018729	SPEN	2	5.36449	0.000369	0.186411	0	222		ENSBTAG00000015678	NEMP2	8	3.29648	0.000764401	0.303354	0.321429	193.75
ENSBTAG00000019194	SHLD2	2	5.3087	0	0.18837	1	172.5		ENSBTAG00000016363	TFG	8	3.61419	0.000213516	0.276687	0.571429	124.375
ENSBTAG00000020014	CEP104	2	5.3087	0	0.18837	1	172.5		ENSBTAG00000009236	DAGLB	7	3.73583	0.00262721	0.267678	0.238095	125.286
ENSBTAG00000020233	CCDC186	2	5.3087	0	0.18837	1	172.5		ENSBTAG00000017547	DBNL	7	3.79221	0.00215254	0.263699	0.238095	111.143
ENSBTAG00000020735	SMG1	2	5.3087	0	0.18837	1	172.5		ENSBTAG00000021731	TGFBRAP1	7	3.6503	0.00215026	0.27395	0.190476	165.857
ENSBTAG00000020860	CHD1	2	5.3087	0	0.18837	1	172.5		ENSBTAG00000046031	C14H8orf82	7	3.79981	0.00232532	0.263171	0.285714	106.429
ENSBTAG00000021020	RIF1	2	5.3087	0	0.18837	1	172.5		ENSBTAG00000000362	SPG11	7	3.19797	0.000639339	0.312698	0.380952	316
ENSBTAG00000021164	SLMAP	2	5.36449	0.000369	0.186411	0	222		ENSBTAG00000000372	TIPIN	7	3.31422	0.000325906	0.30173	0.52381	234.857
ENSBTAG00000021810	DDX23	2	5.3087	0	0.18837	1	172.5		ENSBTAG00000002015	RPS6KA6	7	3.20082	0.00322984	0.31242	0.571429	341
ENSBTAG00000030566	GLE1	2	5.3087	0	0.18837	1	172.5		ENSBTAG00000002645	SH3BP5L	7	3.72632	0.000798685	0.268361	0.428571	124.286
ENSBTAG00000030632	ALG10	2	5.3087	0	0.18837	1	172.5		ENSBTAG00000003843	SMARCAL1	7	3.22838	0.000416493	0.309753	0.619048	311.571
ENSBTAG00000033267	LIN9	2	5.3087	0	0.18837	1	172.5		ENSBTAG00000004376	PAN2	7	3.29427	0.000184565	0.303558	0.666667	288.571
ENSBTAG00000038116	ENSBTAG00000038116	2	5.46522	0.00106596	0.182975	0	176		ENSBTAG00000004873	CCNL2	7	3.27716	0.000636497	0.305142	0.47619	258.286
ENSBTAG00000038126	WIPF2	2	5.36449	0.000369	0.186411	0	222		ENSBTAG00000006960	DHX16	7	3.44568	0.00057034	0.290219	0.428571	224.714
ENSBTAG00000039662	ENSBTAG00000039662	2	5.46522	0.00106596	0.182975	0	176		ENSBTAG00000008985	PCBP1	7	3.37156	0.00222417	0.296599	0.52381	234.143
ENSBTAG00000045582	ARPC5	2	5.3087	0	0.18837	1	172.5		ENSBTAG00000016685	FMO4	7	3.19607	0.000434477	0.312884	0.428571	312.143
ENSBTAG00000045703	COX15	2	5.3087	0	0.18837	1	172.5		ENSBTAG00000018579	DOK1	7	3.68451	0.000644156	0.271406	0.571429	164.714
ENSBTAG00000046941	ENSBTAG00000046941	2	5.3087	0	0.18837	1	172.5		ENSBTAG00000029830	bta-mir-146a	7	3.71334	0.000136412	0.2693	0.47619	161.857
ENSBTAG00000047628	XPO7	2	5.3087	0	0.18837	1	172.5		ENSBTAG00000030282	ZBED8	7	3.55084	0.000395065	0.281624	0.333333	196.857
ENSBTAG00000001057	ARFGAP3	2	7.30435	0.00219902	0.136905	0	16		ENSBTAG00000030933	ZNF576	7	3.5464	0.000281692	0.281976	0.380952	186.714
ENSBTAG00000018735	C13H20orf27	2	9.20072	0	0.108687	1	6		ENSBTAG00000051855	ENSBTAG00000051855	7	3.55084	0.000395065	0.281624	0.333333	196.857
ENSBTAG00000001246	ATP1A1	2	5.3529	0	0.186815	1	207		ENSBTAG00000052059	ENSBTAG00000052059	7	3.898	0.00010838	0.256542	0.428571	131
ENSBTAG00000001398	ATP2A2	2	5.42609	0.000446	0.184295	0	274		ENSBTAG00000000704	GUSB	7	3.38264	0.00090386	0.295627	0.380952	212.286
ENSBTAG00000001607	TMEM41B	2	6.5529	0.0617427	0.152604	0	25.5		ENSBTAG00000001731	GLYR1	7	3.10453	0.00247342	0.32211	0.285714	383.857
ENSBTAG00000001660	SPTY2D1	2	5.42609	0.000446	0.184295	0	274		ENSBTAG00000003456	ZNF606	7	3.07412	0.00559765	0.325296	0.380952	406.429
ENSBTAG00000001810	SCAF11	2	5.42609	0.000446	0.184295	0	274		ENSBTAG00000004517	TARBP1	7	3.14729	0.000781071	0.317733	0.52381	397.857
ENSBTAG00000038737	P2RY6	2	9.57391	0.00144928	0.104451	0	1.5		ENSBTAG00000005916	ADNP2	7	3.14729	0.000781071	0.317733	0.52381	397.857
ENSBTAG00000002101	GDE1	2	9.56884	0.00263003	0.104506	0	7.5		ENSBTAG00000006481	POLR1A	7	3.09978	0.00730357	0.322604	0.380952	370.143
ENSBTAG00000002117	KIF18A	2	5.61449	0	0.17811	1	34		ENSBTAG00000013460	ZBTB11	7	3.12575	0.00283231	0.319923	0.333333	364.714
ENSBTAG00000002177	PIKFYVE	2	4.93623	0.000782	0.202584	0	270.5		ENSBTAG00000019043	GABPA	7	3.1606	0.00203606	0.316396	0.380952	367.286
ENSBTAG00000002187	SERINC3	2	5.42609	0.000446	0.184295	0	274		ENSBTAG00000033339	ANKLE2	7	3.10453	0.00247342	0.32211	0.285714	383.857
ENSBTAG00000002303	GLG1	2	5.49058	0.00408453	0.18213	0	61		ENSBTAG00000048876	FAM117B	7	3.13779	0.00235893	0.318696	0.333333	381.286
ENSBTAG00000002382	DDX10	2	11.5435	9.11e-06	0.086629	0	6		ENSBTAG00000051325	ENSBTAG00000051325	7	3.14729	0.000781071	0.317733	0.52381	397.857
ENSBTAG00000008504	SYNGR3	2	9.06957	0	0.110259	1	20		ENSBTAG00000053029	ZNF26	7	3.14729	0.000781071	0.317733	0.52381	397.857
ENSBTAG00000008600	TRAF3IP2	2	9.06957	0	0.110259	1	20		ENSBTAG00000023730	TUBB3	7	1	1	1	0	1
ENSBTAG00000008880	POGLUT2	2	7.29638	0.019023	0.137054	0	16		ENSBTAG00000004549	UPRT	7	3.26386	0.000474959	0.306386	0.619048	280.286
ENSBTAG00000011278	XYLB	2	9.04855	0.00591584	0.110515	0	15		ENSBTAG00000048432	BTBD3	7	3.82705	3.92054e-05	0.261298	0.666667	105.571
ENSBTAG00000013138	TDP1	2	8.23188	0	0.121479	1	19		ENSBTAG00000015815	CFP	7	4.68673	0.000923516	0.213368	0.380952	40.1429
ENSBTAG00000014146	SPCS3	2	8.23188	0	0.121479	1	19		ENSBTAG00000049932	LILRA4	7	1	1	1	0	1
ENSBTAG00000004714	MCEMP1	2	1	1	1	0	1		ENSBTAG00000018888	DPH2	7	3.72062	0.000314145	0.268772	0.333333	116.143
ENSBTAG00000002669	RASSF4	2	10.0507	0	0.0994953	1	26		ENSBTAG00000024809	MGC137030	7	3.56098	0.000683234	0.280822	0.285714	144.571
ENSBTAG00000002705	REC8	2	6.8971	0.00434152	0.144988	0	9.5		ENSBTAG00000002458	NUP155	7	3.76908	0.000290445	0.265316	0.47619	130.286
ENSBTAG00000002820	RBBP7	2	4.93623	0.000782	0.202584	0	270.5		ENSBTAG00000002921	RMDN3	7	3.39658	0.000288418	0.294414	0.333333	219
ENSBTAG00000003151	DNAJB11	2	5.9913	0	0.166909	1	15		ENSBTAG00000039980	CLECL1	7	4.91226	0.000710199	0.203572	0.238095	9
ENSBTAG00000005607	ERCC6L	2	6.71812	0.00677928	0.148851	0	19.5		ENSBTAG00000003614	AP4B1	7	3.14476	0.00264787	0.31799	0.190476	262.286
ENSBTAG00000009023	TMTC3	2	6.71014	0.0104266	0.149028	0	24.5		ENSBTAG00000004281	ACSS1	7	3.68799	0.000390844	0.27115	0.47619	126.143
ENSBTAG00000009655	TNS3	2	6.64348	0	0.150524	1	22.5		ENSBTAG00000004512	MKRN2	7	3.11815	0.00141981	0.320703	0.285714	347.714
ENSBTAG00000011444	HINT2	2	5.51232	0.0450313	0.181412	0	26		ENSBTAG00000021497	CDH23	7	3.6899	0.00043861	0.27101	0.285714	153.429
ENSBTAG00000013201	ALOX5AP	2	6.64348	0	0.150524	1	22.5		ENSBTAG00000004806	PHKB	7	3.33956	0.000324087	0.29944	0.428571	255
ENSBTAG00000014105	SRPRA	2	5.26304	0.177132	0.190004	0	36.5		ENSBTAG00000007719	MFSD6	7	3.12512	0.000544627	0.319988	0.380952	346.571
ENSBTAG00000014979	MFSD12	2	5.51232	0.0450313	0.181412	0	26		ENSBTAG00000007746	AHR	7	3.03326	0.00383159	0.329678	0.285714	370.286
ENSBTAG00000018471	SSR3	2	6.64348	0	0.150524	1	22.5		ENSBTAG00000009687	TIMM21	7	3.26798	0.00113109	0.306	0.52381	285.143
ENSBTAG00000020527	IDH1	2	6.64348	0	0.150524	1	22.5		ENSBTAG00000011895	PANK3	7	3.12702	0.00526502	0.319793	0.380952	331.714
ENSBTAG00000052361	ENSBTAG00000052361	2	6.71812	0.00677928	0.148851	0	19.5		ENSBTAG00000012537	CASP6	7	3.23313	0.000565259	0.309298	0.285714	257.143
ENSBTAG00000019866	NRP1	2	8.11739	0.0230317	0.123192	0	12		ENSBTAG00000014979	MFSD12	7	3.38676	0.000867515	0.295267	0.428571	215.286
ENSBTAG00000048268	ENSBTAG00000048268	2	6.77899	0.0184579	0.147515	0	16		ENSBTAG00000016021	GAA	7	3.48242	0.000281309	0.287157	0.380952	213.429
ENSBTAG00000054594	ENSBTAG00000054594	2	6.77899	0.0184579	0.147515	0	16		ENSBTAG00000018855	SCAF4	7	3.12639	0.00100867	0.319858	0.285714	341.571
ENSBTAG00000003484	CZIB	2	4.77319	0.0292211	0.209504	0	67.5		ENSBTAG00000020484	ADCK2	7	3.27685	0.00142834	0.305172	0.380952	261.714
ENSBTAG00000003495	KDM7A	2	5.42609	0.000446	0.184295	0	274		ENSBTAG00000020583	AASDH	7	3.26798	0.00113109	0.306	0.52381	285.143
ENSBTAG00000023846	ENSBTAG00000023846	2	6.62681	0.0194426	0.150902	0	2.5		ENSBTAG00000020780	SBNO2	7	3.12639	0.00100867	0.319858	0.285714	341.571
ENSBTAG00000003687	FOXK2	2	5.3529	0	0.186815	1	207		ENSBTAG00000039766	FBRSL1	7	3.30852	0.000257976	0.30225	0.428571	258
ENSBTAG00000003726	MTMR9	2	5.3529	0	0.186815	1	207		ENSBTAG00000005913	PATL1	7	3.23662	0.00120845	0.308965	0.285714	282.571
ENSBTAG00000003877	ZCCHC24	2	5.42609	0.000446	0.184295	0	274		ENSBTAG00000010100	MED20	7	3.1815	0.00135213	0.314317	0.285714	289.429
ENSBTAG00000004015	KAT6A	2	5.42609	0.000446	0.184295	0	274		ENSBTAG00000013899	LARP4B	7	3.11815	0.00141981	0.320703	0.285714	347.714
ENSBTAG00000004066	PARP8	2	5.61449	0	0.17811	1	34		ENSBTAG00000051097	U6	7	3.18213	0.00155124	0.314254	0.333333	322.143
ENSBTAG00000004139	BACH1	2	4.93623	0.000782	0.202584	0	270.5		ENSBTAG00000007014	CEP63	7	4.81185	0.00120073	0.20782	0.285714	29
ENSBTAG00000004172	SETD1B	2	4.93623	0.000782	0.202584	0	270.5		ENSBTAG00000012600	GTF3A	7	3.09439	0.00132729	0.323165	0.142857	321.571
ENSBTAG00000004243	LYPLA1	2	4.96304	0.000968	0.201489	0	157.5		ENSBTAG00000049802	ENSBTAG00000049802	7	3.09091	0.000888536	0.323529	0.190476	326.571
ENSBTAG00000004376	PAN2	2	5.77174	0.209587	0.173258	0	84		ENSBTAG00000032637	EXOC1	7	3.92176	7.19955e-05	0.254987	0.666667	98.2857
ENSBTAG00000004406	MSI2	2	5.42609	0.000446	0.184295	0	274		ENSBTAG00000021680	SKA2	7	3.65569	0.000484637	0.273546	0.571429	115
ENSBTAG00000004497	KANSL3	2	5.3529	0	0.186815	1	207		ENSBTAG00000054326	WDR5B	7	3.23503	0.00211394	0.309116	0.333333	237.714
ENSBTAG00000004971	GRAMD1C	2	5.44493	0.0154308	0.183657	0	58		ENSBTAG00000016126	NUP85	7	3.31074	0.000603687	0.302047	0.285714	198.714
ENSBTAG00000005474	CREB1	2	5.3529	0	0.186815	1	207		ENSBTAG00000020726	ARHGEF7	7	3.22426	0.000433675	0.310148	0.333333	286.714
ENSBTAG00000007120	ARFGEF2	2	5.49058	0.00408453	0.18213	0	61		ENSBTAG00000037533	C4A	7	3.76275	0.000498293	0.265763	0.285714	138.286
ENSBTAG00000007802	BCLAF1	2	5.3529	0	0.186815	1	207		ENSBTAG00000011982	BATF3	7	3.92113	0.000296013	0.255029	0.52381	93.4286
ENSBTAG00000009256	ITGA4	2	5.3529	0	0.186815	1	207		ENSBTAG00000048140	DNAAF5	7	3.21603	0.000447552	0.310943	0.333333	293.286
ENSBTAG00000009679	PLEKHG1	2	5.49058	0.00408453	0.18213	0	61		ENSBTAG00000055095	ENSBTAG00000055095	7	3.24644	0.000904129	0.30803	0.238095	213.714
ENSBTAG00000009939	CAND1	2	5.3529	0	0.186815	1	207		ENSBTAG00000000824	TSEN54	6	3.73487	0.00286989	0.267747	0.2	154.667
ENSBTAG00000010271	MAPKAP1	2	5.3529	0	0.186815	1	207		ENSBTAG00000003237	IQSEC1	6	3.72759	0.00133395	0.26827	0.333333	150.167
ENSBTAG00000010286	NPAT	2	5.3529	0	0.186815	1	207		ENSBTAG00000009969	RNPS1	6	3.70827	0.00101796	0.269668	0.2	151.333
ENSBTAG00000011643	SOS1	2	5.3529	0	0.186815	1	207		ENSBTAG00000038866	UBE2I	6	3.58537	0.00181591	0.278912	0.266667	187.667
ENSBTAG00000012142	RAD18	2	5.3529	0	0.186815	1	207		ENSBTAG00000049178	ENSBTAG00000049178	6	3.66107	0.00127769	0.273144	0.2	176.667
ENSBTAG00000014451	YEATS2	2	5.3529	0	0.186815	1	207		ENSBTAG00000000292	TCIRG1	6	3.63763	0.000168895	0.274904	0.333333	192.5
ENSBTAG00000014454	PRR12	2	5.3529	0	0.186815	1	207		ENSBTAG00000030814	TFF2	6	1	1	1	0	1
ENSBTAG00000016198	EP300	2	5.3529	0	0.186815	1	207		ENSBTAG00000001321	IL1B	6	3.97561	4.07096e-05	0.251534	0.6	90.3333
ENSBTAG00000017682	TET2	2	5.3529	0	0.186815	1	207		ENSBTAG00000005997	ENSBTAG00000005997	6	3.73583	9.4561e-05	0.267678	0.533333	167
ENSBTAG00000018256	SMC6	2	5.3529	0	0.186815	1	207		ENSBTAG00000006268	IKBKG	6	3.71048	0.000147447	0.269507	0.533333	146.667
ENSBTAG00000018348	CBLL1	2	5.3529	0	0.186815	1	207		ENSBTAG00000006470	TTBK2	6	3.38644	0.000198839	0.295295	0.533333	261.333
ENSBTAG00000020174	HBS1L	2	5.3529	0	0.186815	1	207		ENSBTAG00000007599	IKBKB	6	3.32246	0.000461791	0.300982	0.266667	285
ENSBTAG00000020273	YOD1	2	5.3529	0	0.186815	1	207		ENSBTAG00000010519	NEURL4	6	3.54482	0.000146024	0.282102	0.4	220.333
ENSBTAG00000020630	KCMF1	2	5.3529	0	0.186815	1	207		ENSBTAG00000011491	WDR81	6	3.33671	0.000679026	0.299696	0.266667	263.667
ENSBTAG00000020760	SNAP29	2	5.3529	0	0.186815	1	207		ENSBTAG00000011772	PPP1R12B	6	3.97498	6.23063e-05	0.251574	0.533333	113.833
ENSBTAG00000023464	ENSBTAG00000023464	2	5.3529	0	0.186815	1	207		ENSBTAG00000012704	MMS19	6	3.32246	0.000461791	0.300982	0.266667	285
ENSBTAG00000024815	ANKRD28	2	5.3529	0	0.186815	1	207		ENSBTAG00000014217	HHEX	6	3.31137	5.11232e-05	0.30199	0.733333	311.833
ENSBTAG00000025526	MDC1	2	5.3529	0	0.186815	1	207		ENSBTAG00000015195	NPC1	6	3.47292	0.000122308	0.287942	0.6	231
ENSBTAG00000027713	LYSMD3	2	5.3529	0	0.186815	1	207		ENSBTAG00000015541	DLC1	6	3.73012	0.000222306	0.268088	0.533333	138.667
ENSBTAG00000030366	RBM22	2	5.3529	0	0.186815	1	207		ENSBTAG00000016128	GGA3	6	3.33671	0.000679026	0.299696	0.266667	263.667
ENSBTAG00000031917	SCAF8	2	5.3529	0	0.186815	1	207		ENSBTAG00000017733	CA2	6	3.73012	0.000222306	0.268088	0.533333	138.667
ENSBTAG00000032719	TFRC	2	5.3529	0	0.186815	1	207		ENSBTAG00000046774	ZNF182	6	3.76718	0.000114262	0.26545	0.6	162.167
ENSBTAG00000044070	SNX30	2	5.3529	0	0.186815	1	207		ENSBTAG00000053372	TOP3B	6	3.68451	0.000332985	0.271406	0.333333	180.5
ENSBTAG00000052310	EIF4EBP3	2	5.49058	0.00408453	0.18213	0	61		ENSBTAG00000054461	ENSBTAG00000054461	6	3.54482	0.000146024	0.282102	0.4	220.333
ENSBTAG00000052980	ENSBTAG00000052980	2	5.3529	0	0.186815	1	207		ENSBTAG00000001181	RPS6KC1	6	3.19037	0.000456519	0.313443	0.6	417.333
ENSBTAG00000004604	CCDC124	2	11.1529	0.00536778	0.0896628	0	14.5		ENSBTAG00000001528	CDK13	6	3.19037	0.000456519	0.313443	0.6	417.333
ENSBTAG00000008259	ACOD1	2	8.53551	0.00866412	0.117158	0	6.5		ENSBTAG00000001807	AKAP8	6	3.24359	0.00073007	0.308301	0.6	370.167
ENSBTAG00000004906	CCNE2	2	5.61449	0	0.17811	1	34		ENSBTAG00000002002	ATAD2	6	3.19037	0.000456519	0.313443	0.6	417.333
ENSBTAG00000004964	PCGF5	2	5.42609	0.000446	0.184295	0	274		ENSBTAG00000003185	ASAP1	6	3.13906	0.00232208	0.318567	0.4	402.667
ENSBTAG00000005002	GALE	2	8.57609	0.00289645	0.116603	0	3.5		ENSBTAG00000003793	NGLY1	6	3.19037	0.000456519	0.313443	0.6	417.333
ENSBTAG00000005129	CEP55	2	5.61449	0	0.17811	1	34		ENSBTAG00000006501	DCAF1	6	3.21223	0.000447589	0.311311	0.6	392.667
ENSBTAG00000016388	SLCO4A1	2	9.55217	0.00266235	0.104688	0	6		ENSBTAG00000006506	GIT2	6	3.15901	0.000903844	0.316555	0.333333	386.833
ENSBTAG00000009493	BCL3	2	10.0507	0	0.0994953	1	26		ENSBTAG00000009458	METTL2A	6	3.24359	0.00073007	0.308301	0.6	370.167
ENSBTAG00000012995	MCUB	2	10.0507	0	0.0994953	1	26		ENSBTAG00000011248	MSANTD2	6	3.24359	0.00073007	0.308301	0.6	370.167
ENSBTAG00000014824	MMP14	2	10.0507	0	0.0994953	1	26		ENSBTAG00000013309	SRSF4	6	3.18942	0.000630111	0.313537	0.533333	420.333
ENSBTAG00000018016	NUPR1	2	10.0507	0	0.0994953	1	26		ENSBTAG00000014126	UNKL	6	3.25341	0.000688399	0.30737	0.533333	368.667
ENSBTAG00000019517	ELN	2	10.0507	0	0.0994953	1	26		ENSBTAG00000015536	CPNE3	6	3.18942	0.000630111	0.313537	0.533333	420.333
ENSBTAG00000019669	CD163	2	10.0507	0	0.0994953	1	26		ENSBTAG00000016740	ACLY	6	3.16725	0.000901365	0.315732	0.4	411.5
ENSBTAG00000046158	CFB	2	10.0507	0	0.0994953	1	26		ENSBTAG00000019182	TIA1	6	3.19037	0.000456519	0.313443	0.6	417.333
ENSBTAG00000005615	CEACAM1	2	11.1529	0.00536778	0.0896628	0	14.5		ENSBTAG00000019193	SETD5	6	3.21223	0.000447589	0.311311	0.6	392.667
ENSBTAG00000014140	ATP1B3	2	11.1406	0	0.0897619	1	8.5		ENSBTAG00000020367	SLC30A9	6	3.19037	0.000456519	0.313443	0.6	417.333
ENSBTAG00000019639	SNX16	2	11.1406	0	0.0897619	1	8.5		ENSBTAG00000020815	UHRF2	6	3.16091	0.00306652	0.316364	0.4	397
ENSBTAG00000016046	GOPC	2	6.03623	0.0590598	0.165666	0	135		ENSBTAG00000021357	ZNF518A	6	3.23788	0.00083352	0.308844	0.466667	371.667
ENSBTAG00000005847	ROCK2	2	4.93623	0.000782	0.202584	0	270.5		ENSBTAG00000021742	ZNF568	6	3.24359	0.00073007	0.308301	0.6	370.167
ENSBTAG00000005957	CSE1L	2	4.93623	0.000782	0.202584	0	270.5		ENSBTAG00000031473	ORC2	6	3.24359	0.00073007	0.308301	0.6	370.167
ENSBTAG00000006003	SAP130	2	5.42609	0.000446	0.184295	0	274		ENSBTAG00000032982	TERF1	6	3.19037	0.000456519	0.313443	0.6	417.333
ENSBTAG00000006335	STAT6	2	5.01957	0.00318878	0.19922	0	224.5		ENSBTAG00000054469	SLC25A53	6	3.18942	0.000630111	0.313537	0.533333	420.333
ENSBTAG00000006586	KPNB1	2	5.42609	0.000446	0.184295	0	274		ENSBTAG00000001721	GYG1	6	3.94583	0.00101402	0.253432	0.533333	98.8333
ENSBTAG00000006616	PTPN1	2	5.42609	0.000446	0.184295	0	274		ENSBTAG00000003422	SNX5	6	3.9452	5.29765e-06	0.253473	0.866667	107.667
ENSBTAG00000006748	DMXL1	2	5.42609	0.000446	0.184295	0	274		ENSBTAG00000004046	DTX4	6	3.67532	0.00018444	0.272085	0.533333	149.167
ENSBTAG00000020225	TBXAS1	2	10.4384	0	0.0958001	1	8		ENSBTAG00000008088	KIF18B	6	4.05923	4.40566e-05	0.246352	0.6	89
ENSBTAG00000006925	CENPL	2	5.61449	0	0.17811	1	34		ENSBTAG00000000880	GINM1	6	3.24264	0.00140501	0.308391	0.333333	285.667
ENSBTAG00000006972	TRIP13	2	5.61449	0	0.17811	1	34		ENSBTAG00000008759	CDC23	6	4.6351	0.00152819	0.215745	0.4	47.5
ENSBTAG00000006995	SPTBN1	2	5.42609	0.000446	0.184295	0	274		ENSBTAG00000018198	TLR9	6	4.09946	0.000701978	0.243934	0.6	69
ENSBTAG00000007113	TRRAP	2	4.81884	0.017425	0.207519	0	131		ENSBTAG00000045880	ENSBTAG00000045880	6	4.81691	0.00107063	0.207602	0.333333	31.6667
ENSBTAG00000015183	TPCN2	2	7.36667	0.0183941	0.135747	0	4		ENSBTAG00000001419	MRPL4	6	3.64745	5.7954e-05	0.274164	0.733333	126.833
ENSBTAG00000007323	CPSF6	2	5.01957	0.00318878	0.19922	0	224.5		ENSBTAG00000001504	NOP14	6	3.14919	0.00052502	0.317542	0.2	327.5
ENSBTAG00000007438	STT3B	2	5.42609	0.000446	0.184295	0	274		ENSBTAG00000011478	ELP6	6	3.72094	0.00150692	0.268749	0.333333	130.667
ENSBTAG00000007577	UBXN7	2	5.42609	0.000446	0.184295	0	274		ENSBTAG00000012322	INKA1	6	3.90751	0.000243414	0.255918	0.266667	88.5
ENSBTAG00000007593	AIDA	2	4.93623	0.000782	0.202584	0	270.5		ENSBTAG00000027075	ENSBTAG00000027075	6	3.94108	0.000142965	0.253737	0.333333	88.8333
ENSBTAG00000007730	ZFX	2	4.93623	0.000782	0.202584	0	270.5		ENSBTAG00000047088	ENSBTAG00000047088	6	3.97244	0.00140225	0.251734	0.266667	80.5
ENSBTAG00000007863	GLS	2	5.42609	0.000446	0.184295	0	274		ENSBTAG00000003074	SLC16A6	6	3.57871	0.000254707	0.27943	0.4	190.167
ENSBTAG00000008048	GCFC2	2	4.93623	0.000782	0.202584	0	270.5		ENSBTAG00000003168	HNRNPUL1	6	3.21128	0.000447692	0.311403	0.466667	345.833
ENSBTAG00000008153	CAMSAP2	2	9.96087	0	0.100393	1	18.5		ENSBTAG00000004257	TAF4B	6	3.15616	0.0011464	0.316841	0.266667	361.833
ENSBTAG00000008525	LRIG2	2	4.93623	0.000782	0.202584	0	270.5		ENSBTAG00000011482	SLC43A2	6	3.6503	0.000259592	0.27395	0.4	191.167
ENSBTAG00000015727	IFI47	2	9.22029	0.0174845	0.108456	0	8.5		ENSBTAG00000045806	FFAR1	6	3.53278	0.00025808	0.283063	0.533333	214.5
ENSBTAG00000008835	GPANK1	2	8.33913	0.00134048	0.119917	0	13.5		ENSBTAG00000006954	ZNF432	6	3.44884	9.6305e-05	0.289952	0.533333	228.5
ENSBTAG00000008839	AMER1	2	5.42609	0.000446	0.184295	0	274		ENSBTAG00000008794	ATF6B	6	3.12544	0.000604948	0.319955	0.4	378.167
ENSBTAG00000009034	AP3D1	2	5.61449	0	0.17811	1	34		ENSBTAG00000009508	SMDT1	6	3.29743	0.000428658	0.303266	0.533333	314.833
ENSBTAG00000015049	ECSIT	2	6.31667	0.000509	0.158311	0	19		ENSBTAG00000012272	TMEM19	6	3.23725	0.000331395	0.308904	0.4	339.5
ENSBTAG00000019336	DVL3	2	6.31667	0.000509	0.158311	0	19		ENSBTAG00000012779	CYRIA	6	3.15489	0.000421704	0.316968	0.333333	360.5
ENSBTAG00000040518	ENSBTAG00000040518	2	6.31667	0.000509	0.158311	0	19		ENSBTAG00000017402	OSBPL2	6	3.15489	0.000421704	0.316968	0.333333	360.5
ENSBTAG00000009141	FAM210A	2	4.93696	0.0795521	0.202554	0	134.5		ENSBTAG00000017831	ERLIN2	6	3.3988	0.000751185	0.294222	0.533333	237.167
ENSBTAG00000014228	TFEC	2	9.96087	0	0.100393	1	18.5		ENSBTAG00000017894	CAD	6	3.31169	0.000535619	0.301961	0.266667	304.167
ENSBTAG00000019665	IL1RN	2	9.96087	0	0.100393	1	18.5		ENSBTAG00000020332	OSBP	6	3.21666	0.000314498	0.310881	0.533333	328
ENSBTAG00000009611	PHF21A	2	5.96087	0.00105737	0.167761	0	28.5		ENSBTAG00000021143	DNMT3A	6	3.21128	0.000447692	0.311403	0.466667	345.833
ENSBTAG00000009657	MTMR1	2	5.42609	0.000446	0.184295	0	274		ENSBTAG00000031917	SCAF8	6	3.3063	0.000230997	0.302453	0.6	329.5
ENSBTAG00000012096	BCKDHB	2	1.81818	0.545455	0.55	0	5.5		ENSBTAG00000038062	FUT4	6	3.22965	0.000414505	0.309631	0.333333	317
ENSBTAG00000009732	NCBP1	2	4.93623	0.000782	0.202584	0	270.5		ENSBTAG00000039958	GYS1	6	3.35667	0.000164701	0.297915	0.533333	274.667
ENSBTAG00000009755	GOLGA3	2	4.93623	0.000782	0.202584	0	270.5		ENSBTAG00000048788	ENSBTAG00000048788	6	3.50048	0.000257278	0.285676	0.466667	239.333
ENSBTAG00000011044	TACC3	2	7.5029	0.00722536	0.133282	0	18		ENSBTAG00000050243	FKRP	6	3.34336	0.000457562	0.2991	0.533333	298.5
ENSBTAG00000009983	KIF23	2	5.69275	0.00252889	0.175662	0	37.5		ENSBTAG00000051506	ENSBTAG00000051506	6	3.28825	0.000348572	0.304113	0.666667	309.167
ENSBTAG00000010130	ZNF335	2	5.61449	0	0.17811	1	34		ENSBTAG00000051678	TECPR1	6	3.23503	0.000554532	0.309116	0.333333	321.833
ENSBTAG00000010255	ZNF24	2	5.42609	0.000446	0.184295	0	274		ENSBTAG00000011488	PRPF8	6	3.28001	0.000913422	0.304877	0.4	304.333
ENSBTAG00000018186	PDXK	2	9.96232	2.32e-05	0.100378	0	25		ENSBTAG00000013627	HNRNPAB	6	3.18847	0.00116945	0.31363	0.333333	358.833
ENSBTAG00000012103	MAP2K4	2	7.43696	0.00183241	0.134464	0	9		ENSBTAG00000016495	LINS1	6	3.5708	0.00074921	0.28005	0.4	174.333
ENSBTAG00000010998	CFLAR	2	5.42609	0.000446	0.184295	0	274		ENSBTAG00000005827	FIG4	6	3.28825	0.00192565	0.304113	0.4	230.5
ENSBTAG00000046626	CCNP	2	1.91304	0.442688	0.522727	0	11.5		ENSBTAG00000006601	KSR1	6	3.13716	0.000904201	0.31876	0.266667	345.167
ENSBTAG00000011155	PUM2	2	5.42609	0.000446	0.184295	0	274		ENSBTAG00000017890	ZMAT5	6	1	1	1	0	1
ENSBTAG00000011217	DNAJC11	2	5.98116	0.001	0.167192	0	18		ENSBTAG00000007878	ARHGAP22	6	4.13874	4.34325e-05	0.241619	0.6	95.5
ENSBTAG00000049932	LILRA4	2	1	1	1	0	1		ENSBTAG00000009493	BCL3	6	3.45074	0.000638881	0.289793	0.133333	224
ENSBTAG00000011333	CLASP2	2	5.42609	0.000446	0.184295	0	274		ENSBTAG00000009996	DOT1L	6	3.1682	0.000923846	0.315637	0.2	348.833
ENSBTAG00000015919	PARM1	2	10.1725	0	0.0983046	1	8		ENSBTAG00000013245	ITPR3	6	3.61768	0.000291003	0.276421	0.333333	216
ENSBTAG00000011511	ENSBTAG00000011511	2	5.01957	0.00318878	0.19922	0	224.5		ENSBTAG00000017072	ZNF384	6	3.23693	0.00066012	0.308934	0.133333	273.333
ENSBTAG00000016977	FUNDC2	2	11.1529	0.00536778	0.0896628	0	14.5		ENSBTAG00000019750	TMEM106B	6	3.49097	0.000628472	0.286453	0.133333	225.5
ENSBTAG00000017786	FCRL6	2	11.1529	0.00536778	0.0896628	0	14.5		ENSBTAG00000038970	ZBTB14	6	3.15965	0.000480414	0.316491	0.266667	354.667
ENSBTAG00000011771	FICD	2	6.55797	0.00719383	0.152486	0	19.5		ENSBTAG00000009065	MAP3K5	6	3.34495	0.000385027	0.298958	0.466667	233.333
ENSBTAG00000012070	INTS2	2	4.93623	0.000782	0.202584	0	270.5		ENSBTAG00000009400	FASTKD3	6	3.59233	0.000184287	0.278371	0.4	157.667
ENSBTAG00000014044	VEZT	2	9.06957	0.000414	0.110259	0	7		ENSBTAG00000018742	MTCH2	6	4.06715	7.19955e-05	0.245872	0.533333	93.8333
ENSBTAG00000015312	LTBR	2	10.0225	0.000392	0.0997759	0	10		ENSBTAG00000015339	ENDOV	6	3.28825	0.00192565	0.304113	0.4	230.5
ENSBTAG00000035174	THOC3	2	5.96087	0.00105737	0.167761	0	28.5		ENSBTAG00000016451	HSPA14	6	3.31992	0.000419854	0.301212	0.466667	276.5
ENSBTAG00000045806	FFAR1	2	5.3087	0.0077128	0.18837	0	34		ENSBTAG00000016676	PTER	6	3.73456	1.95719e-05	0.267769	0.666667	132.667
ENSBTAG00000046037	SLC25A5	2	5.3087	0.0077128	0.18837	0	34		ENSBTAG00000016967	RARS2	6	3.89072	0.000880902	0.257022	0.466667	87.5
ENSBTAG00000018437	SMC5	2	8.23623	0.0439501	0.121415	0	12.5		ENSBTAG00000021875	SLC41A2	6	3.51093	0.00139814	0.284825	0.4	193.333
ENSBTAG00000012902	ARL8B	2	4.93623	0.000782	0.202584	0	270.5		ENSBTAG00000044184	TUBGCP3	6	3.25277	0.00165127	0.30743	0.333333	253.833
ENSBTAG00000013238	CDK12	2	5.42609	0.000446	0.184295	0	274		ENSBTAG00000045828	PTBP1	6	3.37314	0.000309003	0.29646	0.4	218.167
ENSBTAG00000013784	CSNK2A2	2	5.3029	0.0105101	0.188576	0	124.5		ENSBTAG00000048071	EXOSC2	6	3.24264	0.00113706	0.308391	0.4	281.333
ENSBTAG00000013899	LARP4B	2	5.3029	0.0105101	0.188576	0	124.5		ENSBTAG00000050732	ENSBTAG00000050732	6	3.96421	0.000579699	0.252257	0.4	117.333
ENSBTAG00000014936	SLC25A51	2	4.93623	0.000782	0.202584	0	270.5		ENSBTAG00000020143	RDH10	6	3.59772	0.000156681	0.277954	0.333333	162.667
ENSBTAG00000015778	SASS6	2	4.93623	0.000782	0.202584	0	270.5		ENSBTAG00000018642	RCCD1	6	4.03104	0.000246451	0.248075	0.6	77.6667
ENSBTAG00000016740	ACLY	2	4.93623	0.000782	0.202584	0	270.5		ENSBTAG00000020936	NOD2	6	3.4064	0.000418983	0.293565	0.4	203
ENSBTAG00000017255	ATAD2B	2	4.93623	0.000782	0.202584	0	270.5		ENSBTAG00000000040	MAFG	5	3.76877	0.000219536	0.265339	0.5	155.6
ENSBTAG00000017809	PDS5A	2	4.93623	0.000782	0.202584	0	270.5		ENSBTAG00000000098	SETDB1	5	3.19734	0.000357491	0.31276	0.2	373
ENSBTAG00000019120	WDHD1	2	4.81884	0.017425	0.207519	0	131		ENSBTAG00000000186	FLAD1	5	4.25974	0.000272056	0.234756	0.4	93
ENSBTAG00000020175	UBE2K	2	4.93623	0.000782	0.202584	0	270.5		ENSBTAG00000003788	RCC1	5	3.86918	0.00138112	0.258453	0.1	177
ENSBTAG00000020281	NIN	2	4.93623	0.000782	0.202584	0	270.5		ENSBTAG00000005843	REXO2	5	3.61387	0.00114296	0.276711	0.2	190.2
ENSBTAG00000020933	HCFC2	2	4.93623	0.000782	0.202584	0	270.5		ENSBTAG00000010504	TBRG4	5	3.90751	0.00151099	0.255918	0.4	120.2
ENSBTAG00000021087	UBR1	2	5.01957	0.00318878	0.19922	0	224.5		ENSBTAG00000019341	NSRP1	5	3.71397	0.00132575	0.269254	0.1	172.6
ENSBTAG00000021357	ZNF518A	2	4.81884	0.017425	0.207519	0	131		ENSBTAG00000021466	COL3A1	5	4.25974	0.000272056	0.234756	0.4	93
ENSBTAG00000023144	PTPRC	2	4.93623	0.000782	0.202584	0	270.5		ENSBTAG00000025146	ENSBTAG00000025146	5	3.63098	0.00131208	0.275408	0.3	209.8
ENSBTAG00000024240	ACADM	2	4.93623	0.000782	0.202584	0	270.5		ENSBTAG00000006752	PFKFB4	5	5.47704	0.00190257	0.182581	0	2
ENSBTAG00000025929	ENSBTAG00000025929	2	4.93623	0.000782	0.202584	0	270.5		ENSBTAG00000000494	PDE4D	5	3.29743	0.000561146	0.303266	0.5	389.8
ENSBTAG00000027722	IPO7	2	4.93623	0.000782	0.202584	0	270.5		ENSBTAG00000002479	PANK4	5	3.59265	7.18531e-05	0.278346	0.5	199.8
ENSBTAG00000035907	DDX3X	2	4.93623	0.000782	0.202584	0	270.5		ENSBTAG00000002620	DNA2	5	3.59265	7.18531e-05	0.278346	0.5	199.8
ENSBTAG00000040350	XIAP	2	5.01957	0.00318878	0.19922	0	224.5		ENSBTAG00000002704	POMT2	5	3.68958	0.000111153	0.271034	0.4	204.8
ENSBTAG00000047856	PAK2	2	4.93623	0.000782	0.202584	0	270.5		ENSBTAG00000004286	CDC45	5	3.99335	1.07229e-05	0.250416	0.8	120.8
ENSBTAG00000048958	ENSBTAG00000048958	2	4.81884	0.017425	0.207519	0	131		ENSBTAG00000005213	ZWILCH	5	3.81818	4.6852e-05	0.261905	0.6	165.4
ENSBTAG00000050722	PHPT1	2	4.93623	0.000782	0.202584	0	270.5		ENSBTAG00000005932	FAM184B	5	3.81311	5.44118e-05	0.262253	0.6	152.4
ENSBTAG00000013362	DNM2	2	5.61449	0	0.17811	1	34		ENSBTAG00000007962	ATP9A	5	3.54862	0.000160996	0.2818	0.4	238
ENSBTAG00000013464	CEP97	2	5.42609	0.000446	0.184295	0	274		ENSBTAG00000008259	ACOD1	5	3.4688	0.000164851	0.288284	0.5	244
ENSBTAG00000019278	KNTC1	2	5.61449	0	0.17811	1	34		ENSBTAG00000010254	MAP3K6	5	3.99335	1.07229e-05	0.250416	0.8	120.8
ENSBTAG00000021582	NCAPG	2	5.61449	0	0.17811	1	34		ENSBTAG00000011129	QSOX2	5	3.38866	0.000418582	0.295102	0.2	284.8
ENSBTAG00000023938	CENPA	2	5.61449	0	0.17811	1	34		ENSBTAG00000011790	MED14	5	3.71492	8.95367e-06	0.269185	0.8	204.4
ENSBTAG00000013716	NR2C2	2	5.42609	0.000446	0.184295	0	274		ENSBTAG00000013750	B3GALNT2	5	3.68958	0.000111153	0.271034	0.4	204.8
ENSBTAG00000014026	PAG1	2	5.42609	0.000446	0.184295	0	274		ENSBTAG00000014807	DPP8	5	3.23978	0.000151587	0.308662	0.5	357
ENSBTAG00000014027	TRIM36	2	6.55797	0.00719383	0.152486	0	19.5		ENSBTAG00000016618	DSTYK	5	3.30124	0.000278359	0.302917	0.7	327.4
ENSBTAG00000014432	HNMT	2	9.52609	5.25e-07	0.104975	0	2		ENSBTAG00000016772	USP11	5	3.74311	0.000116036	0.267157	0.4	152
ENSBTAG00000020172	DENND2D	2	8.52826	0.000724	0.117257	0	9.5		ENSBTAG00000017942	CRTC2	5	3.68958	0.000111153	0.271034	0.4	204.8
ENSBTAG00000050386	MGMT	2	8.52826	0.000724	0.117257	0	9.5		ENSBTAG00000021226	SAR1B	5	3.72315	5.6939e-05	0.268589	0.6	164.6
ENSBTAG00000015562	PLBD1	2	1	1	1	0	1		ENSBTAG00000027453	RNF4	5	3.33354	0.000311392	0.299981	0.3	314.6
ENSBTAG00000015076	LATS1	2	5.42609	0.000446	0.184295	0	274		ENSBTAG00000032456	H2AC21	5	3.92366	6.0162e-05	0.254864	0.5	124.6
ENSBTAG00000015196	PHF6	2	5.42609	0.000446	0.184295	0	274		ENSBTAG00000044856	SNORD10	5	3.91606	7.69792e-05	0.255359	0.4	125.6
ENSBTAG00000015385	CTDSPL2	2	5.42609	0.000446	0.184295	0	274		ENSBTAG00000052465	ENSBTAG00000052465	5	3.81818	4.6852e-05	0.261905	0.6	165.4
ENSBTAG00000055112	GPR52	2	10.558	1.58e-06	0.0947152	0	4.5		ENSBTAG00000054061	RUSC1	5	3.99113	0.00342029	0.250556	0.4	113
ENSBTAG00000015637	BPNT2	2	5.42609	0.000446	0.184295	0	274		ENSBTAG00000000683	WDR37	5	3.31739	0.000330689	0.301442	0.5	312.6
ENSBTAG00000016014	NUP42	2	5.98116	0.001	0.167192	0	18		ENSBTAG00000001282	RALGAPA1	5	3.26988	0.000198567	0.305822	0.7	415
ENSBTAG00000016685	FMO4	2	5.42609	0.000446	0.184295	0	274		ENSBTAG00000002103	PLCG2	5	3.26988	0.000198567	0.305822	0.7	415
ENSBTAG00000017574	LMNA	2	7.47029	0.0617797	0.133864	0	82		ENSBTAG00000002570	PPP1R21	5	3.28761	0.000215753	0.304172	0.6	441.2
ENSBTAG00000020332	OSBP	2	6.04203	0.00805008	0.165507	0	128		ENSBTAG00000002594	ZNF436	5	3.25087	0.000389345	0.30761	0.5	444.8
ENSBTAG00000019214	USP14	2	5.42609	0.000446	0.184295	0	274		ENSBTAG00000002612	FANCM	5	3.26988	0.000198567	0.305822	0.7	415
ENSBTAG00000019983	ASXL2	2	5.42609	0.000446	0.184295	0	274		ENSBTAG00000003851	CCNL1	5	3.28761	0.000215753	0.304172	0.6	441.2
ENSBTAG00000020218	ANXA7	2	5.42609	0.000446	0.184295	0	274		ENSBTAG00000004448	CKAP5	5	3.26988	0.000198567	0.305822	0.7	415
ENSBTAG00000024595	HECA	2	5.42609	0.000446	0.184295	0	274		ENSBTAG00000005869	SENP6	5	3.28761	0.000215753	0.304172	0.6	441.2
ENSBTAG00000025029	MAN2A1	2	5.42609	0.000446	0.184295	0	274		ENSBTAG00000006114	ZCCHC8	5	3.26988	0.000198567	0.305822	0.7	415
ENSBTAG00000030499	ENSBTAG00000030499	2	5.42609	0.000446	0.184295	0	274		ENSBTAG00000006555	ZMYM1	5	3.28761	0.000215753	0.304172	0.6	441.2
ENSBTAG00000032674	SENP5	2	5.42609	0.000446	0.184295	0	274		ENSBTAG00000008925	MRE11	5	3.28761	0.000215753	0.304172	0.6	441.2
ENSBTAG00000039793	HDGF	2	5.42609	0.000446	0.184295	0	274		ENSBTAG00000009984	SGPL1	5	3.28761	0.000215753	0.304172	0.6	441.2
ENSBTAG00000046301	ZNF445	2	5.42609	0.000446	0.184295	0	274		ENSBTAG00000009995	CPEB4	5	3.28761	0.000215753	0.304172	0.6	441.2
ENSBTAG00000046553	SECISBP2L	2	5.42609	0.000446	0.184295	0	274		ENSBTAG00000010132	NAE1	5	3.31676	0.000620393	0.301499	0.5	384.6
ENSBTAG00000046797	NRAS	2	5.42609	0.000446	0.184295	0	274		ENSBTAG00000011495	DIP2A	5	3.25436	0.000366494	0.307281	0.6	418.6
ENSBTAG00000047219	ZNF793	2	5.42609	0.000446	0.184295	0	274		ENSBTAG00000011529	ATR	5	3.26988	0.000198567	0.305822	0.7	415
ENSBTAG00000048107	CANX	2	5.42609	0.000446	0.184295	0	274		ENSBTAG00000014310	HEATR5B	5	3.28761	0.000215753	0.304172	0.6	441.2
ENSBTAG00000000013	PRKAA1	1	10.1913	0	0.0981229	0	6		ENSBTAG00000015333	TAF2	5	3.28761	0.000215753	0.304172	0.6	441.2
ENSBTAG00000000015	FOXRED2	1	1.66667	0	0.6	0	3		ENSBTAG00000015376	FBXW11	5	3.2344	0.000318456	0.309176	0.6	448.2
ENSBTAG00000000037	CWC27	1	7.53406	0	0.132731	0	120		ENSBTAG00000016557	MTMR2	5	3.29743	0.000561146	0.303266	0.5	389.8
ENSBTAG00000000081	CERT1	1	1.97674	0	0.505882	0	43		ENSBTAG00000017419	ZZZ3	5	3.31676	0.000620393	0.301499	0.5	384.6
ENSBTAG00000000088	ALCAM	1	5.71522	0	0.174971	0	320		ENSBTAG00000019662	ATXN7L3	5	3.25087	0.000389345	0.30761	0.5	444.8
ENSBTAG00000000097	EFCAB14	1	5.35652	0	0.186688	0	221		ENSBTAG00000020681	FNDC3A	5	3.26988	0.000198567	0.305822	0.7	415
ENSBTAG00000000176	SP3	1	5.71522	0	0.174971	0	320		ENSBTAG00000023064	ENSBTAG00000023064	5	3.28761	0.000215753	0.304172	0.6	441.2
ENSBTAG00000000213	TMEM39A	1	6.61667	0	0.151134	0	22		ENSBTAG00000030566	GLE1	5	3.26988	0.000198567	0.305822	0.7	415
ENSBTAG00000000223	PPM1B	1	1.97674	0	0.505882	0	43		ENSBTAG00000039075	ZNF527	5	3.29743	0.000561146	0.303266	0.5	389.8
ENSBTAG00000000236	YWHAZ	1	5.71522	0	0.174971	0	320		ENSBTAG00000001992	CYP51A1	5	3.92873	8.72143e-05	0.254535	0.5	107
ENSBTAG00000000242	ENSBTAG00000000242	1	7.53406	0	0.132731	0	120		ENSBTAG00000019120	WDHD1	5	4.11688	1.63035e-05	0.242902	0.8	92
ENSBTAG00000000266	NAB1	1	5.71522	0	0.174971	0	320		ENSBTAG00000006832	SLC5A6	5	4.78429	2.90833e-05	0.209017	0.7	44.8
ENSBTAG00000000281	MND1	1	7.51014	0	0.133153	0	31		ENSBTAG00000008646	TRMT112	5	4.81343	9.78143e-05	0.207752	0.5	36.6
ENSBTAG00000000315	ECD	1	6.0971	0	0.164012	0	228		ENSBTAG00000011841	TCTN3	5	5.52423	5.29714e-05	0.181021	0.4	23
ENSBTAG00000000359	EIF3J	1	13.1268	0	0.07618	0	18		ENSBTAG00000019866	NRP1	5	4.12639	0.000971345	0.242343	0.4	63.2
ENSBTAG00000000382	MED27	1	1.83333	0	0.545455	0	6		ENSBTAG00000020419	ENSBTAG00000020419	5	4.79379	0.000345697	0.208603	0.5	39.8
ENSBTAG00000000393	SSPN	1	1.66667	0	0.6	0	3		ENSBTAG00000031238	SHCBP1L	5	3.9566	0.000380258	0.252742	0.6	82.4
ENSBTAG00000000404	NAXE	1	1.5	0	0.666667	0	2		ENSBTAG00000053951	SPX	5	4.18974	0.000166228	0.238678	0.8	63.2
ENSBTAG00000000448	BDH1	1	7.51014	0	0.133153	0	31		ENSBTAG00000001160	GMEB1	5	3.47323	0.000153729	0.287916	0.6	227.4
ENSBTAG00000000455	CREBZF	1	6.75	0	0.148148	0	32		ENSBTAG00000001295	DEPDC5	5	3.58347	0.00014919	0.279059	0.4	212.8
ENSBTAG00000000539	LRRC28	1	1.95652	0	0.511111	0	23		ENSBTAG00000001514	ASB11	5	3.96769	0.00015642	0.252036	0.5	103.2
ENSBTAG00000000565	RFX7	1	5.35652	0	0.186688	0	221		ENSBTAG00000002260	NCAPD3	5	3.69085	0.000221137	0.270941	0.2	201.2
ENSBTAG00000000578	ABHD16A	1	6.90145	0	0.144897	0	16		ENSBTAG00000006490	BOLA-DOA	5	3.84004	0.000164984	0.260414	0.5	148.6
ENSBTAG00000000579	NIPBL	1	5.84348	0	0.171131	0	124		ENSBTAG00000012259	PNPO	5	3.75831	0.000391247	0.266077	0.2	153.8
ENSBTAG00000000602	RXRB	1	1.66667	0	0.6	0	3		ENSBTAG00000050526	ENSBTAG00000050526	5	3.78556	0.000268363	0.264162	0.4	152.4
ENSBTAG00000000638	CDT1	1	7.51014	0	0.133153	0	31		ENSBTAG00000003063	SYNJ1	5	3.51188	0.00047069	0.284748	0.1	250.6
ENSBTAG00000020780	SBNO2	1	11.8913	0	0.0840951	0	7		ENSBTAG00000016075	EMC8	5	4.47989	0.00276249	0.22322	0.2	36.2
ENSBTAG00000000717	PLPP2	1	10.442	0	0.0957668	0	11		ENSBTAG00000003857	SUSD6	5	3.38771	9.64072e-05	0.295185	0.5	301.8
ENSBTAG00000000738	DAPK1	1	8.57174	0	0.116662	0	7		ENSBTAG00000003872	STX16	5	3.19734	0.000357491	0.31276	0.2	373
ENSBTAG00000003068	MSMO1	1	14.0891	0	0.0709767	0	13		ENSBTAG00000004075	IDI1	5	3.83972	0.000169972	0.260436	0.7	121.4
ENSBTAG00000003415	ESD	1	14.0891	0	0.0709767	0	13		ENSBTAG00000004343	CCS	5	3.62338	0.000417958	0.275986	0.5	179.2
ENSBTAG00000007513	PGAM5	1	14.0891	0	0.0709767	0	13		ENSBTAG00000004557	DHRS9	5	3.7789	4.1018e-06	0.264627	0.8	129.2
ENSBTAG00000008109	TMEM97	1	14.0891	0	0.0709767	0	13		ENSBTAG00000015535	NEK8	5	3.88027	4.80539e-05	0.257714	0.5	133.6
ENSBTAG00000008683	LDHA	1	14.0891	0	0.0709767	0	13		ENSBTAG00000024947	TCAM1	5	3.77352	0.000102469	0.265005	0.6	152
ENSBTAG00000013112	C7H5orf15	1	14.0891	0	0.0709767	0	13		ENSBTAG00000050219	MICOS10	5	3.8166	0.00227502	0.262013	0.3	153
ENSBTAG00000013145	DDHD2	1	14.0891	0	0.0709767	0	13		ENSBTAG00000006002	DIDO1	5	3.36395	0.000151469	0.297269	0.7	339.2
ENSBTAG00000013495	WDFY3	1	14.0891	0	0.0709767	0	13		ENSBTAG00000006124	MAU2	5	3.3649	0.000401654	0.297185	0.3	308.8
ENSBTAG00000013620	UCHL5	1	14.0891	0	0.0709767	0	13		ENSBTAG00000006129	KATNIP	5	3.38803	0.000390561	0.295157	0.4	278.6
ENSBTAG00000015147	S100A10	1	14.0891	0	0.0709767	0	13		ENSBTAG00000007545	PHLPP2	5	3.60786	0.000199913	0.277173	0.4	202
ENSBTAG00000046498	SUN1	1	14.0891	0	0.0709767	0	13		ENSBTAG00000009216	HVCN1	5	3.24105	0.000293999	0.308542	0.6	401.2
ENSBTAG00000049127	ENSBTAG00000049127	1	14.0891	0	0.0709767	0	13		ENSBTAG00000011586	HABP4	5	3.40291	0.000321551	0.293866	0.6	302
ENSBTAG00000000750	MSL2	1	5.71522	0	0.174971	0	320		ENSBTAG00000011842	DUS3L	5	3.38803	0.000390561	0.295157	0.4	278.6
ENSBTAG00000000767	DCP2	1	6.0971	0	0.164012	0	228		ENSBTAG00000012525	ABO	5	3.5464	8.44848e-05	0.281976	0.6	241.6
ENSBTAG00000000819	RFX3	1	6.0971	0	0.164012	0	228		ENSBTAG00000013362	DNM2	5	3.3649	0.000401654	0.297185	0.3	308.8
ENSBTAG00000000829	SHPK	1	7.53406	0	0.132731	0	120		ENSBTAG00000013836	ENSBTAG00000013836	5	3.4292	0.000160298	0.291613	0.6	280.4
ENSBTAG00000000875	CEP131	1	1.97674	0	0.505882	0	43		ENSBTAG00000015778	SASS6	5	3.54165	0.000991287	0.282354	0.6	241.2
ENSBTAG00000000892	CGAS	1	6.0971	0	0.164012	0	228		ENSBTAG00000016684	ZNF202	5	3.34938	0.000159046	0.298563	0.6	342.8
ENSBTAG00000000941	PLEKHB2	1	1.97674	0	0.505882	0	43		ENSBTAG00000018405	MARS1	5	3.46088	0.000198231	0.288944	0.5	267
ENSBTAG00000000955	RBM41	1	5.65	0	0.176991	0	41		ENSBTAG00000019518	ZNF513	5	3.60786	0.000199913	0.277173	0.4	202
ENSBTAG00000000957	CDKN2AIP	1	5.71522	0	0.174971	0	320		ENSBTAG00000020700	CLCN6	5	3.25055	0.000159532	0.30764	0.5	380
ENSBTAG00000000974	IARS1	1	5.35652	0	0.186688	0	221		ENSBTAG00000020898	CHST12	5	3.32119	0.000608253	0.301097	0.4	317.8
ENSBTAG00000000985	RAB10	1	1.97674	0	0.505882	0	43		ENSBTAG00000021260	GALNT11	5	3.50111	0.000118455	0.285624	0.6	266.2
ENSBTAG00000000990	PSMA2	1	1.97674	0	0.505882	0	43		ENSBTAG00000021803	GRAMD4	5	3.36997	0.000129209	0.296738	0.5	303.4
ENSBTAG00000001015	TM9SF4	1	5.5413	0	0.180463	0	94		ENSBTAG00000038916	PRICKLE4	5	3.39214	0.000188414	0.294799	0.4	295.8
ENSBTAG00000001030	MTMR3	1	6.75	0	0.148148	0	32		ENSBTAG00000039246	TRIM11	5	3.51473	4.88061e-05	0.284517	0.6	240.6
ENSBTAG00000001038	SNRPB	1	7.53406	0	0.132731	0	120		ENSBTAG00000040222	ENSBTAG00000040222	5	3.50111	0.000118455	0.285624	0.6	266.2
ENSBTAG00000002412	CYB5B	1	5.84348	0	0.171131	0	124		ENSBTAG00000045892	ENSBTAG00000045892	5	3.25055	0.000159532	0.30764	0.5	380
ENSBTAG00000002520	CELF1	1	5.84348	0	0.171131	0	124		ENSBTAG00000047942	DESI1	5	3.53183	0.000179747	0.283139	0.5	248
ENSBTAG00000003114	AVL9	1	5.84348	0	0.171131	0	124		ENSBTAG00000048195	PIGX	5	3.24105	0.000293999	0.308542	0.6	401.2
ENSBTAG00000003419	EAPP	1	5.84348	0	0.171131	0	124		ENSBTAG00000053703	ENSBTAG00000053703	5	3.77447	7.16538e-05	0.264938	0.6	163.6
ENSBTAG00000003690	NHLRC2	1	5.84348	0	0.171131	0	124		ENSBTAG00000010736	BBS5	5	4.95122	0.00230552	0.20197	0.1	23
ENSBTAG00000003745	WDR48	1	5.84348	0	0.171131	0	124		ENSBTAG00000006089	C19H17orf80	5	3.30567	0.000587124	0.302511	0.3	322.6
ENSBTAG00000004034	SESN3	1	5.84348	0	0.171131	0	124		ENSBTAG00000018295	SEC23B	5	3.22806	0.00090894	0.309783	0.3	378
ENSBTAG00000004505	NLRC3	1	5.84348	0	0.171131	0	124		ENSBTAG00000018970	XPO5	5	3.39468	0.00236416	0.294579	0.1	255.2
ENSBTAG00000006439	DOCK11	1	5.84348	0	0.171131	0	124		ENSBTAG00000019130	FAM149B1	5	3.28635	0.000796093	0.304289	0.4	344.8
ENSBTAG00000008665	DIXDC1	1	5.84348	0	0.171131	0	124		ENSBTAG00000005979	HELLS	5	3.54165	0.000143534	0.282354	0.5	228
ENSBTAG00000009579	CEP85	1	5.84348	0	0.171131	0	124		ENSBTAG00000006372	KLHL42	5	3.26924	0.000196977	0.305881	0.4	361
ENSBTAG00000010442	PANK1	1	5.84348	0	0.171131	0	124		ENSBTAG00000015230	PLA2G12A	5	4.26829	0.000743526	0.234286	0.3	75.8
ENSBTAG00000011417	CNTRL	1	5.84348	0	0.171131	0	124		ENSBTAG00000006911	NUP107	5	3.38011	0.000581906	0.295849	0.5	284.6
ENSBTAG00000011895	PANK3	1	5.84348	0	0.171131	0	124		ENSBTAG00000007338	TYROBP	5	4.6636	3.04389e-05	0.214426	0.7	56
ENSBTAG00000012038	TRIM56	1	5.84348	0	0.171131	0	124		ENSBTAG00000008355	CPSF1	5	3.69401	0.000144878	0.270708	0.3	197.8
ENSBTAG00000012599	SMAD3	1	5.84348	0	0.171131	0	124		ENSBTAG00000008462	FAM43A	5	3.77003	0.00030137	0.26525	0.3	183.4
ENSBTAG00000014041	G3BP2	1	5.84348	0	0.171131	0	124		ENSBTAG00000010193	RAB7A	5	3.70098	0.000247271	0.270199	0.4	198.8
ENSBTAG00000014943	KDM5C	1	5.84348	0	0.171131	0	124		ENSBTAG00000010976	KANK1	5	3.69401	0.000144878	0.270708	0.3	197.8
ENSBTAG00000015294	COX10	1	5.84348	0	0.171131	0	124		ENSBTAG00000013018	AMPD2	5	3.77194	0.000391946	0.265116	0.3	179.2
ENSBTAG00000015371	GABPB2	1	5.84348	0	0.171131	0	124		ENSBTAG00000013265	DHX38	5	3.2496	0.000787007	0.30773	0.1	304.2
ENSBTAG00000015386	REL	1	5.84348	0	0.171131	0	124		ENSBTAG00000018044	POLR3E	5	3.24802	0.000438222	0.30788	0.3	355.4
ENSBTAG00000016080	VPS13D	1	5.84348	0	0.171131	0	124		ENSBTAG00000020878	DMTF1	5	3.19734	0.000357491	0.31276	0.2	373
ENSBTAG00000016094	SLC36A1	1	5.84348	0	0.171131	0	124		ENSBTAG00000022799	NOTCH1	5	3.26322	0.000668572	0.306445	0.1	330.6
ENSBTAG00000017195	FANCC	1	5.84348	0	0.171131	0	124		ENSBTAG00000028273	5S_rRNA	5	3.69401	0.000144878	0.270708	0.3	197.8
ENSBTAG00000017488	KLF3	1	5.84348	0	0.171131	0	124		ENSBTAG00000045748	RAF1	5	3.2496	0.000787007	0.30773	0.1	304.2
ENSBTAG00000019757	SUDS3	1	5.84348	0	0.171131	0	124		ENSBTAG00000008731	PRDX3	5	3.30599	0.00151873	0.302482	0.4	248.4
ENSBTAG00000020012	CDC5L	1	5.84348	0	0.171131	0	124		ENSBTAG00000015781	TRMT13	5	3.59772	0.000275522	0.277954	0.6	177.2
ENSBTAG00000020160	RNF138	1	5.84348	0	0.171131	0	124		ENSBTAG00000016131	NCAPG2	5	4.05258	9.93026e-05	0.246756	0.5	101.8
ENSBTAG00000020215	EXOC2	1	5.84348	0	0.171131	0	124		ENSBTAG00000027764	EID1	5	3.94742	3.41736e-06	0.25333	0.9	114.2
ENSBTAG00000020410	UFL1	1	5.84348	0	0.171131	0	124		ENSBTAG00000011727	ETAA1	5	3.55527	0.000238344	0.281272	0.6	213.6
ENSBTAG00000020505	SBNO1	1	5.84348	0	0.171131	0	124		ENSBTAG00000015463	TTI2	5	3.52296	3.43435e-05	0.283852	0.5	220.2
ENSBTAG00000021768	CCNG2	1	5.84348	0	0.171131	0	124		ENSBTAG00000016352	STX10	5	3.51726	0.000155986	0.284312	0.7	186
ENSBTAG00000024199	KMT2C	1	5.84348	0	0.171131	0	124		ENSBTAG00000018057	ZNF621	5	3.7637	0.000198113	0.265696	0.3	142.6
ENSBTAG00000027932	BIRC6	1	5.84348	0	0.171131	0	124		ENSBTAG00000018682	SETD4	5	3.7789	0.000597002	0.264627	0.3	140.4
ENSBTAG00000032477	HECTD1	1	5.84348	0	0.171131	0	124		ENSBTAG00000021083	RECQL	5	3.31739	0.000330689	0.301442	0.5	312.6
ENSBTAG00000033077	NUFIP2	1	5.84348	0	0.171131	0	124		ENSBTAG00000054702	ENSBTAG00000054702	5	3.89072	0.000789983	0.257022	0.4	95.2
ENSBTAG00000033690	BARD1	1	5.84348	0	0.171131	0	124		ENSBTAG00000010275	WASHC5	5	3.38771	9.64072e-05	0.295185	0.5	301.8
ENSBTAG00000034495	GTF2F2	1	5.84348	0	0.171131	0	124		ENSBTAG00000049426	ENSBTAG00000049426	5	3.89389	6.04141e-05	0.256813	0.5	97.2
ENSBTAG00000040061	ZBTB38	1	5.84348	0	0.171131	0	124		ENSBTAG00000011912	SLC25A25	5	4.02122	9.45682e-05	0.248681	0.5	81
ENSBTAG00000044007	KLF12	1	5.84348	0	0.171131	0	124		ENSBTAG00000010949	PROSER1	5	3.33893	0.000255493	0.299497	0.3	293.4
ENSBTAG00000046394	RPL23A	1	5.84348	0	0.171131	0	124		ENSBTAG00000016836	PDK1	5	3.42319	0.000366256	0.292125	0.3	217.4
ENSBTAG00000046612	ZNF292	1	5.84348	0	0.171131	0	124		ENSBTAG00000039582	NDUFC1	5	4.04023	0.000430727	0.247511	0.4	82
ENSBTAG00000050853	ENSBTAG00000050853	1	5.84348	0	0.171131	0	124		ENSBTAG00000015716	ERO1A	5	3.1815	0.0185293	0.314317	0.2	344.4
ENSBTAG00000052708	RC3H1	1	5.84348	0	0.171131	0	124		ENSBTAG00000016890	ANKS1A	5	3.26924	0.000196977	0.305881	0.4	361
ENSBTAG00000053433	ENSBTAG00000053433	1	5.84348	0	0.171131	0	124		ENSBTAG00000021540	WDR11	5	3.38771	9.64072e-05	0.295185	0.5	301.8
ENSBTAG00000054095	GMFB	1	5.84348	0	0.171131	0	124		ENSBTAG00000030836	ZBTB21	5	3.33354	0.000212663	0.299981	0.5	325.2
ENSBTAG00000054388	ENSBTAG00000054388	1	5.84348	0	0.171131	0	124		ENSBTAG00000046019	SDHA	5	3.24992	0.000245671	0.3077	0.5	394.2
ENSBTAG00000026772	ZNF142	1	9.22319	0	0.108422	0	6		ENSBTAG00000000005	GRK3	4	3.53437	7.84767e-05	0.282936	0.5	267.25
ENSBTAG00000001105	ANXA4	1	1.83333	0	0.545455	0	6		ENSBTAG00000000097	EFCAB14	4	3.3421	7.76902e-05	0.299213	0.666667	485.75
ENSBTAG00000001112	SMOX	1	7.53406	0	0.132731	0	120		ENSBTAG00000001412	N6AMT1	4	4.26639	0.000827249	0.23439	0.333333	126.25
ENSBTAG00000001114	PRKD3	1	5.71522	0	0.174971	0	320		ENSBTAG00000002175	SRPK2	4	4.21223	0.000440608	0.237404	0.333333	135.75
ENSBTAG00000001142	GNE	1	5.35652	0	0.186688	0	221		ENSBTAG00000002755	ANKRD12	4	4.21223	0.000440608	0.237404	0.333333	135.75
ENSBTAG00000001153	TLE2	1	7.14275	0	0.140002	0	9		ENSBTAG00000004568	GALNS	4	4.21223	0.000440608	0.237404	0.333333	135.75
ENSBTAG00000001160	GMEB1	1	9.40652	0	0.106309	0	44		ENSBTAG00000004672	RDX	4	4.21223	0.000440608	0.237404	0.333333	135.75
ENSBTAG00000001164	ACAD10	1	6.00942	0	0.166405	0	48		ENSBTAG00000004996	ABITRAM	4	4.21223	0.000440608	0.237404	0.333333	135.75
ENSBTAG00000001199	DAP3	1	9.40652	0	0.106309	0	44		ENSBTAG00000005180	RBMS1	4	3.89262	0.000372933	0.256896	0.333333	136.25
ENSBTAG00000001204	JCAD	1	1.95652	0	0.511111	0	23		ENSBTAG00000005364	HMBS	4	3.6598	0.00100178	0.273239	0.166667	205
ENSBTAG00000001252	HIVEP1	1	6.57246	0	0.15215	0	28		ENSBTAG00000007061	PPP2R5B	4	3.91574	0.0016685	0.255379	0.333333	124.75
ENSBTAG00000001305	ATP2B2	1	2.52174	0	0.396552	0	16		ENSBTAG00000007240	ZCCHC4	4	3.99652	0.000663065	0.250218	0.166667	176.25
ENSBTAG00000001395	C1H21orf91	1	6.0971	0	0.164012	0	228		ENSBTAG00000008619	SAMD8	4	4.21223	0.000440608	0.237404	0.333333	135.75
ENSBTAG00000001396	ADAMTS7	1	1.66667	0	0.6	0	3		ENSBTAG00000010401	UBE4B	4	3.56604	0.000776259	0.280423	0	251.5
ENSBTAG00000001410	GRAMD1B	1	1.5	0	0.666667	0	2		ENSBTAG00000011339	TAF8	4	3.77732	0.00175785	0.264738	0.166667	181.75
ENSBTAG00000001465	P2RY1	1	7.53406	0	0.132731	0	120		ENSBTAG00000012451	BOLA-DMB	4	3.86981	0.00216772	0.25841	0.333333	190.75
ENSBTAG00000001474	NRGN	1	8.54203	0	0.117068	0	11		ENSBTAG00000013103	COL1A1	4	4.27431	0.000157881	0.233956	0.5	104.25
ENSBTAG00000001506	HTT	1	5.35652	0	0.186688	0	221		ENSBTAG00000014186	NCOA5	4	3.76813	0.000495334	0.265383	0.166667	190
ENSBTAG00000001512	ZFP64	1	5.5413	0	0.180463	0	94		ENSBTAG00000015782	SCAP	4	4.21223	0.000440608	0.237404	0.333333	135.75
ENSBTAG00000001518	ISG20L2	1	6.75	0	0.148148	0	32		ENSBTAG00000018094	ZNF689	4	4.21223	0.000440608	0.237404	0.333333	135.75
ENSBTAG00000001594	ARL6IP4	1	6.75	0	0.148148	0	32		ENSBTAG00000018313	MBNL2	4	3.9528	0.00234582	0.252985	0.333333	175.75
ENSBTAG00000001617	G2E3	1	5.35652	0	0.186688	0	221		ENSBTAG00000018419	ADCY4	4	4.09218	0.000178914	0.244369	0.333333	98.75
ENSBTAG00000001631	KIFC1	1	7.51014	0	0.133153	0	31		ENSBTAG00000018898	ARID4A	4	4.21223	0.000440608	0.237404	0.333333	135.75
ENSBTAG00000001714	MFSD9	1	1.90909	0	0.52381	0	11		ENSBTAG00000019692	BCL2L2	4	4.35287	0.000175152	0.229734	0.333333	91.75
ENSBTAG00000001717	AURKB	1	7.51014	0	0.133153	0	31		ENSBTAG00000019888	HIRA	4	3.74184	0.000696836	0.267248	0.166667	220.75
ENSBTAG00000001814	PLXND1	1	8.5442	0	0.117038	0	7		ENSBTAG00000021052	GNB1L	4	4.26639	0.000827249	0.23439	0.333333	126.25
ENSBTAG00000001887	STAM2	1	5.71522	0	0.174971	0	320		ENSBTAG00000021157	PPP6R1	4	3.86981	0.00216772	0.25841	0.333333	190.75
ENSBTAG00000001895	PGGT1B	1	5.35652	0	0.186688	0	221		ENSBTAG00000021520	DDX46	4	4.28381	0.000389615	0.233437	0.333333	110
ENSBTAG00000001919	ZNF652	1	6.0971	0	0.164012	0	228		ENSBTAG00000023172	ITSN2	4	3.99018	0.00073762	0.250615	0	155.5
ENSBTAG00000001920	POLQ	1	6.0971	0	0.164012	0	228		ENSBTAG00000030591	CWC25	4	4.21223	0.000440608	0.237404	0.333333	135.75
ENSBTAG00000001926	RAD23B	1	5.71522	0	0.174971	0	320		ENSBTAG00000033182	HGSNAT	4	3.56604	0.000776259	0.280423	0	251.5
ENSBTAG00000001928	PDIA6	1	7.97536	0	0.125386	0	42		ENSBTAG00000044121	NUBPL	4	3.99652	0.000663065	0.250218	0.166667	176.25
ENSBTAG00000002010	PI4K2A	1	6.57246	0	0.15215	0	28		ENSBTAG00000047550	KIAA2026	4	3.99018	0.00073762	0.250615	0	155.5
ENSBTAG00000002012	CIAO2A	1	8.52971	0	0.117237	0	17		ENSBTAG00000047756	CNTROB	4	3.74058	0.00156738	0.267338	0.166667	238.25
ENSBTAG00000002021	BNIP1	1	7.97536	0	0.125386	0	42		ENSBTAG00000053129	ARL16	4	3.56604	0.000776259	0.280423	0	251.5
ENSBTAG00000002025	AMIGO2	1	2.90909	0	0.34375	0	5		ENSBTAG00000054242	AKAP17A	4	3.707	0.00159826	0.26976	0	226.25
ENSBTAG00000002033	UBXN2A	1	1.95652	0	0.511111	0	23		ENSBTAG00000002736	DNMT1	4	3.81882	8.95367e-06	0.261861	0.666667	181
ENSBTAG00000002034	MFSD2B	1	7.53406	0	0.132731	0	120		ENSBTAG00000013436	HAUS5	4	3.74818	4.6451e-05	0.266796	0.5	175.25
ENSBTAG00000002036	CACNB1	1	9.40652	0	0.106309	0	44		ENSBTAG00000015593	KIAA0753	4	3.84226	1.41175e-05	0.260264	0.666667	169.5
ENSBTAG00000002048	PTPN11	1	6.0971	0	0.164012	0	228		ENSBTAG00000019645	TFDP1	4	3.76687	4.78558e-06	0.265473	0.833333	192.75
ENSBTAG00000002096	FCGR3A	1	10.5732	0	0.0945789	0	2		ENSBTAG00000050757	DSB	4	3.74216	6.73902e-05	0.267225	0.333333	216.5
ENSBTAG00000002226	FBXO31	1	9.56377	0	0.104561	0	6		ENSBTAG00000052151	ENSBTAG00000052151	4	3.36015	2.8532e-05	0.297606	0.833333	365.5
ENSBTAG00000002236	TRPC4AP	1	1.97674	0	0.505882	0	43		ENSBTAG00000054758	ENSBTAG00000054758	4	3.49541	4.79567e-05	0.28609	0.5	283.25
ENSBTAG00000002286	DNAJC18	1	13.1268	0	0.07618	0	18		ENSBTAG00000005754	PPM1K	4	3.3421	7.76902e-05	0.299213	0.666667	485.75
ENSBTAG00000002291	ZBTB41	1	6.0971	0	0.164012	0	228		ENSBTAG00000007646	PIGA	4	3.43617	0.00743219	0.291021	0.333333	352.5
ENSBTAG00000002313	ITPR2	1	5.71522	0	0.174971	0	320		ENSBTAG00000007659	CORO2A	4	3.3421	7.76902e-05	0.299213	0.666667	485.75
ENSBTAG00000002336	RCOR1	1	5.35652	0	0.186688	0	221		ENSBTAG00000007696	TRAPPC8	4	3.3421	7.76902e-05	0.299213	0.666667	485.75
ENSBTAG00000002345	SETD1A	1	5.5413	0	0.180463	0	94		ENSBTAG00000008243	LRRC40	4	3.3421	7.76902e-05	0.299213	0.666667	485.75
ENSBTAG00000002362	APOLD1	1	7.53406	0	0.132731	0	120		ENSBTAG00000008527	SRSF6	4	3.3421	7.76902e-05	0.299213	0.666667	485.75
ENSBTAG00000002393	C23H6orf89	1	6.57246	0	0.15215	0	28		ENSBTAG00000008958	NSMAF	4	3.36712	8.88902e-05	0.29699	0.666667	444.25
ENSBTAG00000002423	PSMD12	1	5.71522	0	0.174971	0	320		ENSBTAG00000009106	EIF2A	4	3.31771	0.00212319	0.301413	0.333333	381.5
ENSBTAG00000002431	TRIM24	1	6.75	0	0.148148	0	32		ENSBTAG00000009232	PIK3CA	4	3.36712	8.88902e-05	0.29699	0.666667	444.25
ENSBTAG00000002462	MRPL47	1	1.5	0	0.666667	0	2		ENSBTAG00000009446	USP10	4	3.36712	8.88902e-05	0.29699	0.666667	444.25
ENSBTAG00000002468	RPS28	1	5.35652	0	0.186688	0	221		ENSBTAG00000009471	CEP135	4	3.3421	7.76902e-05	0.299213	0.666667	485.75
ENSBTAG00000002493	VPS35	1	5.35652	0	0.186688	0	221		ENSBTAG00000009611	PHF21A	4	3.36712	8.88902e-05	0.29699	0.666667	444.25
ENSBTAG00000002555	PDZK1IP1	1	7.53406	0	0.132731	0	120		ENSBTAG00000011885	NNT	4	3.3421	7.76902e-05	0.299213	0.666667	485.75
ENSBTAG00000002563	WDR45	1	2.52174	0	0.396552	0	16		ENSBTAG00000012418	MED23	4	3.36712	8.88902e-05	0.29699	0.666667	444.25
ENSBTAG00000002568	GPKOW	1	7.14275	0	0.140002	0	9		ENSBTAG00000012585	RAB3GAP2	4	3.3421	7.76902e-05	0.299213	0.666667	485.75
ENSBTAG00000002594	ZNF436	1	10.5268	0	0.0949955	0	6		ENSBTAG00000013142	MYNN	4	3.41495	0.00134709	0.29283	0.333333	352
ENSBTAG00000002603	PRPF39	1	9.40652	0	0.106309	0	44		ENSBTAG00000013145	DDHD2	4	3.28793	0.000261458	0.304143	0.5	420.75
ENSBTAG00000002620	DNA2	1	5.65	0	0.176991	0	41		ENSBTAG00000013380	CEP192	4	3.36712	8.88902e-05	0.29699	0.666667	444.25
ENSBTAG00000002650	ZPR1	1	1.66667	0	0.6	0	3		ENSBTAG00000013410	MARK3	4	3.3421	7.76902e-05	0.299213	0.666667	485.75
ENSBTAG00000002703	ATP6V1A	1	5.35652	0	0.186688	0	221		ENSBTAG00000014044	VEZT	4	3.3421	7.76902e-05	0.299213	0.666667	485.75
ENSBTAG00000002708	MRPL42	1	2.52174	0	0.396552	0	16		ENSBTAG00000014493	TRIP4	4	3.3421	7.76902e-05	0.299213	0.666667	485.75
ENSBTAG00000002726	CDC27	1	5.35652	0	0.186688	0	221		ENSBTAG00000015277	PCF11	4	3.36712	8.88902e-05	0.29699	0.666667	444.25
ENSBTAG00000002727	PHACTR4	1	6.00942	0	0.166405	0	48		ENSBTAG00000015607	ERMP1	4	3.3421	7.76902e-05	0.299213	0.666667	485.75
ENSBTAG00000002734	EIF3G	1	1.90909	0	0.52381	0	11		ENSBTAG00000015776	MFSD14A	4	3.34083	0.000158755	0.299327	0.5	412
ENSBTAG00000002755	ANKRD12	1	7.97536	0	0.125386	0	42		ENSBTAG00000015868	LIG4	4	3.36712	8.88902e-05	0.29699	0.666667	444.25
ENSBTAG00000002768	SLC35A2	1	10.9101	0	0.0916578	0	29		ENSBTAG00000016621	NCBP3	4	3.36712	8.88902e-05	0.29699	0.666667	444.25
ENSBTAG00000002769	AP1G1	1	6.0971	0	0.164012	0	228		ENSBTAG00000016666	RELCH	4	3.3421	7.76902e-05	0.299213	0.666667	485.75
ENSBTAG00000002784	COPS5	1	9.40652	0	0.106309	0	44		ENSBTAG00000017061	SMARCAD1	4	3.36712	8.88902e-05	0.29699	0.666667	444.25
ENSBTAG00000002786	ENSBTAG00000002786	1	10.9101	0	0.0916578	0	29		ENSBTAG00000017729	NR2C1	4	3.28793	0.000261458	0.304143	0.5	420.75
ENSBTAG00000002834	CCDC69	1	6.57246	0	0.15215	0	28		ENSBTAG00000017811	SLC39A9	4	3.3421	7.76902e-05	0.299213	0.666667	485.75
ENSBTAG00000002836	TAF3	1	7.53406	0	0.132731	0	120		ENSBTAG00000018157	IFT172	4	3.34241	0.0023206	0.299185	0.166667	383.5
ENSBTAG00000002859	ENSBTAG00000002859	1	1.8	0	0.555556	0	5		ENSBTAG00000019314	USP25	4	3.34083	0.000158755	0.299327	0.5	412
ENSBTAG00000002879	DCPS	1	7.51014	0	0.133153	0	31		ENSBTAG00000019686	NCKAP1L	4	3.3421	7.76902e-05	0.299213	0.666667	485.75
ENSBTAG00000002922	GAB2	1	6.0971	0	0.164012	0	228		ENSBTAG00000019838	SHC1	4	3.3421	7.76902e-05	0.299213	0.666667	485.75
ENSBTAG00000002937	ADGRE3	1	7.53406	0	0.132731	0	120		ENSBTAG00000020124	HTRA2	4	3.3421	7.76902e-05	0.299213	0.666667	485.75
ENSBTAG00000002941	FES	1	1.90909	0	0.52381	0	11		ENSBTAG00000020237	NECAP1	4	3.3421	7.76902e-05	0.299213	0.666667	485.75
ENSBTAG00000002956	ZNF674	1	9.40652	0	0.106309	0	44		ENSBTAG00000020938	TWF1	4	3.3421	7.76902e-05	0.299213	0.666667	485.75
ENSBTAG00000003021	SP1	1	1.97674	0	0.505882	0	43		ENSBTAG00000021556	RANBP9	4	3.34051	0.00124748	0.299355	0.333333	425.75
ENSBTAG00000003034	GATAD2A	1	6.75	0	0.148148	0	32		ENSBTAG00000022847	HEATR5A	4	3.31391	0.000130369	0.301759	0.666667	453
ENSBTAG00000003038	TAP2	1	5.71522	0	0.174971	0	320		ENSBTAG00000023847	IKZF5	4	3.3421	7.76902e-05	0.299213	0.666667	485.75
ENSBTAG00000003040	RALGAPB	1	6.0971	0	0.164012	0	228		ENSBTAG00000027181	LAMA3	4	3.3421	7.76902e-05	0.299213	0.666667	485.75
ENSBTAG00000003097	DENND4C	1	5.35652	0	0.186688	0	221		ENSBTAG00000027916	MALT1	4	3.36712	8.88902e-05	0.29699	0.666667	444.25
ENSBTAG00000003116	MTMR6	1	9.40652	0	0.106309	0	44		ENSBTAG00000030581	TBC1D5	4	3.31581	0.000256817	0.301586	0.5	448.75
ENSBTAG00000003128	SPATA6	1	10.1913	0	0.0981229	0	6		ENSBTAG00000031687	ENSBTAG00000031687	4	3.3421	7.76902e-05	0.299213	0.666667	485.75
ENSBTAG00000003168	HNRNPUL1	1	6.90145	0	0.144897	0	16		ENSBTAG00000032493	RETREG3	4	3.3421	7.76902e-05	0.299213	0.666667	485.75
ENSBTAG00000003184	GATA1	1	7.53406	0	0.132731	0	120		ENSBTAG00000033322	SRP9	4	3.30757	0.000301964	0.302337	0.5	416.5
ENSBTAG00000003221	ATF7IP	1	6.0971	0	0.164012	0	228		ENSBTAG00000039326	GCNT2	4	3.3421	7.76902e-05	0.299213	0.666667	485.75
ENSBTAG00000003232	RAB29	1	6.00942	0	0.166405	0	48		ENSBTAG00000040055	CAB39	4	3.3421	7.76902e-05	0.299213	0.666667	485.75
ENSBTAG00000003290	SLC9A7	1	5.71522	0	0.174971	0	320		ENSBTAG00000043987	KDM4C	4	3.3421	7.76902e-05	0.299213	0.666667	485.75
ENSBTAG00000003325	SNRK	1	5.71522	0	0.174971	0	320		ENSBTAG00000046301	ZNF445	4	3.26924	0.00054017	0.305881	0.333333	444.25
ENSBTAG00000004310	UBR7	1	6.75	0	0.148148	0	32		ENSBTAG00000048798	KIAA1109	4	3.3421	7.76902e-05	0.299213	0.666667	485.75
ENSBTAG00000007689	LPIN1	1	6.75	0	0.148148	0	32		ENSBTAG00000049233	ENSBTAG00000049233	4	3.3421	7.76902e-05	0.299213	0.666667	485.75
ENSBTAG00000009138	UBXN2B	1	6.75	0	0.148148	0	32		ENSBTAG00000051767	ENSBTAG00000051767	4	3.3421	7.76902e-05	0.299213	0.666667	485.75
ENSBTAG00000011172	ALMS1	1	6.75	0	0.148148	0	32		ENSBTAG00000052002	ENSBTAG00000052002	4	3.36712	8.88902e-05	0.29699	0.666667	444.25
ENSBTAG00000012779	CYRIA	1	6.75	0	0.148148	0	32		ENSBTAG00000009231	NSDHL	4	4.15204	1.9103e-06	0.240845	0.833333	84.5
ENSBTAG00000016557	MTMR2	1	6.75	0	0.148148	0	32		ENSBTAG00000009427	PPM1D	4	3.76908	7.95194e-05	0.265316	0.5	156.75
ENSBTAG00000016731	TMEM42	1	6.75	0	0.148148	0	32		ENSBTAG00000020601	ZNF366	4	4.00982	9.33931e-06	0.249388	0.5	103.75
ENSBTAG00000017694	TRPS1	1	6.75	0	0.148148	0	32		ENSBTAG00000046204	ZNF705A	4	3.99493	1.3622e-05	0.250317	0.5	100.75
ENSBTAG00000019944	METAP2	1	6.75	0	0.148148	0	32		ENSBTAG00000000974	IARS1	4	3.40291	0.000222836	0.293866	0.666667	320.5
ENSBTAG00000020515	FHIP1B	1	6.75	0	0.148148	0	32		ENSBTAG00000000998	SLC39A6	4	3.51885	0.000203908	0.284184	0.666667	267.5
ENSBTAG00000039728	ENSBTAG00000039728	1	6.75	0	0.148148	0	32		ENSBTAG00000004608	ENSBTAG00000004608	4	5.28571	0.000586162	0.189189	0.333333	33.75
ENSBTAG00000053161	ENSBTAG00000053161	1	6.75	0	0.148148	0	32		ENSBTAG00000005009	PRELID1	4	4.81755	4.89093e-05	0.207574	0.5	36
ENSBTAG00000003329	FST	1	9.40652	0	0.106309	0	44		ENSBTAG00000008267	CNOT11	4	5.43174	5.01946e-05	0.184103	0.333333	26.75
ENSBTAG00000003330	ATL3	1	6.0971	0	0.164012	0	228		ENSBTAG00000013411	ENO1	4	4.19639	5.87585e-05	0.2383	0.833333	70.25
ENSBTAG00000003354	SMCHD1	1	5.35652	0	0.186688	0	221		ENSBTAG00000015392	TTF2	4	4.08521	0.000172698	0.244786	0.5	72.5
ENSBTAG00000003359	ELOVL5	1	2.52174	0	0.396552	0	16		ENSBTAG00000025413	RNF5	4	4.71175	0.00218435	0.212235	0.5	44
ENSBTAG00000003408	ENSBTAG00000003408	1	8.49783	0	0.117677	0	16		ENSBTAG00000038283	TMEM243	4	4.13272	0.000269202	0.241971	0.5	76.5
ENSBTAG00000003784	DNAJC2	1	8.49783	0	0.117677	0	16		ENSBTAG00000001252	HIVEP1	4	3.91923	8.43406e-06	0.255152	0.666667	149
ENSBTAG00000004937	SEC61A1	1	8.49783	0	0.117677	0	16		ENSBTAG00000001617	G2E3	4	3.38042	0	0.295821	1	389.75
ENSBTAG00000007450	C2	1	8.49783	0	0.117677	0	16		ENSBTAG00000001618	ALPK3	4	4.00222	0.000102759	0.249861	0.333333	107.75
ENSBTAG00000008493	AQP3	1	8.49783	0	0.117677	0	16		ENSBTAG00000001855	COQ9	4	4.28318	1.66254e-05	0.233471	0.5	86.5
ENSBTAG00000010841	FMO5	1	8.49783	0	0.117677	0	16		ENSBTAG00000002113	ZNF41	4	3.5803	0.00173199	0.279306	0.166667	207.5
ENSBTAG00000012172	MIDN	1	8.49783	0	0.117677	0	16		ENSBTAG00000002201	NFXL1	4	3.89705	0.00400048	0.256604	0.166667	125
ENSBTAG00000013240	SLC3A2	1	8.49783	0	0.117677	0	16		ENSBTAG00000006792	EHD4	4	4.14761	6.28944e-05	0.241103	0.333333	77.25
ENSBTAG00000016381	REM2	1	8.49783	0	0.117677	0	16		ENSBTAG00000008764	SMYD5	4	3.85683	0.000580723	0.259281	0.333333	139.75
ENSBTAG00000018531	JCHAIN	1	8.49783	0	0.117677	0	16		ENSBTAG00000012820	STX3	4	3.99557	9.19171e-05	0.250277	0.5	115.5
ENSBTAG00000043956	UBE2E3	1	8.49783	0	0.117677	0	16		ENSBTAG00000014526	MOB3A	4	3.87361	0.000102702	0.258157	0.333333	126
ENSBTAG00000046235	SRSF12	1	8.49783	0	0.117677	0	16		ENSBTAG00000002748	PIP4P1	4	3.52296	2.21655e-05	0.283852	0.833333	298.5
ENSBTAG00000050491	SNORD62	1	8.49783	0	0.117677	0	16		ENSBTAG00000002798	NABP2	4	4.08457	1.33513e-05	0.244824	0.666667	77.5
ENSBTAG00000003399	SMARCA5	1	5.71522	0	0.174971	0	320		ENSBTAG00000002827	ACAT2	4	3.36205	0.000628295	0.297437	0.333333	312
ENSBTAG00000003401	ACTR3	1	5.35652	0	0.186688	0	221		ENSBTAG00000002837	TOR1B	4	3.58632	7.99958e-05	0.278838	0.666667	248.5
ENSBTAG00000003456	ZNF606	1	7.97536	0	0.125386	0	42		ENSBTAG00000002970	INTS6	4	3.56193	0.00597725	0.280747	0.333333	260
ENSBTAG00000003489	IPCEF1	1	6.0971	0	0.164012	0	228		ENSBTAG00000003239	UTP20	4	3.58632	7.99958e-05	0.278838	0.666667	248.5
ENSBTAG00000003541	ZNF614	1	5.71522	0	0.174971	0	320		ENSBTAG00000003381	TENT4A	4	3.45074	0.000172597	0.289793	0.5	296.5
ENSBTAG00000008347	MRPL48	1	1.66667	0	0.6	0	3		ENSBTAG00000016716	RRS1	4	4.42319	0.00556818	0.226081	0.166667	77.25
ENSBTAG00000026971	CDCA5	1	1.66667	0	0.6	0	3		ENSBTAG00000003928	ATG16L1	4	4.02312	0.000274504	0.248563	0.166667	99.25
ENSBTAG00000003585	CD47	1	5.71522	0	0.174971	0	320		ENSBTAG00000003929	PHF10	4	3.51885	0.000203908	0.284184	0.666667	267.5
ENSBTAG00000003609	PBDC1	1	8.54203	0	0.117068	0	11		ENSBTAG00000004302	NDUFAF5	4	3.90276	0.000121715	0.256229	0.5	131.25
ENSBTAG00000003697	TARDBP	1	1.97674	0	0.505882	0	43		ENSBTAG00000004989	IRF5	4	4.33925	0.000490546	0.230455	0.166667	82.25
ENSBTAG00000003971	E2F1	1	7.51014	0	0.133153	0	31		ENSBTAG00000005498	SQLE	4	4.01235	0.00012055	0.24923	0.5	122
ENSBTAG00000003985	CCDC15	1	11.1536	0	0.089657	0	10		ENSBTAG00000005751	CDAN1	4	3.94774	0.000951921	0.25331	0.166667	171.75
ENSBTAG00000004000	SAP30L	1	1.90909	0	0.52381	0	11		ENSBTAG00000006613	METTL17	4	3.83845	0.000142326	0.260522	0.5	177
ENSBTAG00000004043	ENSBTAG00000004043	1	10.9101	0	0.0916578	0	29		ENSBTAG00000006780	NAPSA	4	4.07475	6.26571e-05	0.245414	0.5	115.5
ENSBTAG00000004104	RUNX2	1	10.0442	0	0.0995599	0	9		ENSBTAG00000010606	PPP1R3B	4	3.94077	4.8296e-05	0.253758	0.833333	166.5
ENSBTAG00000004114	MAP3K11	1	5.5413	0	0.180463	0	94		ENSBTAG00000013290	DYSF	4	4.27463	2.70964e-05	0.233938	0.5	92
ENSBTAG00000004154	SKIL	1	5.71522	0	0.174971	0	320		ENSBTAG00000017124	GPSM2	4	3.96041	2.86784e-05	0.252499	0.5	123.25
ENSBTAG00000004161	UBE2D2	1	2.52174	0	0.396552	0	16		ENSBTAG00000018936	LSS	4	3.83845	0.000142326	0.260522	0.5	177
ENSBTAG00000004190	ARHGAP29	1	7.53406	0	0.132731	0	120		ENSBTAG00000019989	PXK	4	3.73614	0.000186781	0.267656	0.333333	173.25
ENSBTAG00000004203	VPS33A	1	1.66667	0	0.6	0	3		ENSBTAG00000022158	TNNT3	4	4.09313	0.00163596	0.244312	0.5	110.5
ENSBTAG00000004204	GPR107	1	6.0971	0	0.164012	0	228		ENSBTAG00000047930	UBE2E2	4	4.01235	0.00012055	0.24923	0.5	122
ENSBTAG00000004238	TACC1	1	5.71522	0	0.174971	0	320		ENSBTAG00000005102	PHTF2	4	3.39278	0.000206619	0.294744	0.666667	362
ENSBTAG00000004271	UBAP2L	1	5.71522	0	0.174971	0	320		ENSBTAG00000006989	SEMA4F	4	3.78777	3.19719e-05	0.264007	0.666667	170.25
ENSBTAG00000004380	STAT2	1	6.0971	0	0.164012	0	228		ENSBTAG00000007596	GEM	4	3.5822	0.000107093	0.279158	0.333333	259.75
ENSBTAG00000004426	DNAJB14	1	1.97674	0	0.505882	0	43		ENSBTAG00000007826	KIRREL2	4	3.55781	8.22054e-05	0.281072	0.5	262.5
ENSBTAG00000004449	DGKE	1	6.0971	0	0.164012	0	228		ENSBTAG00000008293	GPCPD1	4	3.55781	8.22054e-05	0.281072	0.5	262.5
ENSBTAG00000004472	ENSBTAG00000004472	1	1.95652	0	0.511111	0	23		ENSBTAG00000010376	TMEM184C	4	3.55147	3.5917e-05	0.281573	0.666667	275.75
ENSBTAG00000004476	ADHFE1	1	1.83333	0	0.545455	0	6		ENSBTAG00000014616	SEPSECS	4	3.4083	0.000111033	0.293401	0.333333	309
ENSBTAG00000004489	APPBP2	1	5.71522	0	0.174971	0	320		ENSBTAG00000014714	TUBGCP5	4	3.3668	0.00047698	0.297018	0.333333	327
ENSBTAG00000004492	SWT1	1	5.35652	0	0.186688	0	221		ENSBTAG00000017087	TOP3A	4	3.61356	0.000119952	0.276736	0.333333	246.5
ENSBTAG00000004945	BBS7	1	5.5413	0	0.180463	0	94		ENSBTAG00000018000	CLN3	4	3.55781	8.22054e-05	0.281072	0.5	262.5
ENSBTAG00000006070	RANBP3	1	5.5413	0	0.180463	0	94		ENSBTAG00000018825	SSH1	4	3.40893	9.24147e-05	0.293347	0.666667	358.25
ENSBTAG00000006744	TMEM131	1	5.5413	0	0.180463	0	94		ENSBTAG00000026842	ZRANB3	4	3.52296	2.21655e-05	0.283852	0.833333	298.5
ENSBTAG00000008191	SLC39A7	1	5.5413	0	0.180463	0	94		ENSBTAG00000038496	CR2	4	3.50333	0.00012256	0.285443	0.5	290
ENSBTAG00000008685	TRAPPC12	1	5.5413	0	0.180463	0	94		ENSBTAG00000040076	ILF3	4	3.39278	0.000206619	0.294744	0.666667	362
ENSBTAG00000010718	RALGPS2	1	5.5413	0	0.180463	0	94		ENSBTAG00000005318	RNF6	4	3.53437	7.84767e-05	0.282936	0.5	267.25
ENSBTAG00000011339	TAF8	1	5.5413	0	0.180463	0	94		ENSBTAG00000008612	C1R	4	4.98448	0.00184946	0.200623	0.166667	21
ENSBTAG00000014705	HES4	1	5.5413	0	0.180463	0	94		ENSBTAG00000005571	PHF20	4	3.9243	0.00096732	0.254823	0.166667	186.5
ENSBTAG00000015392	TTF2	1	5.5413	0	0.180463	0	94		ENSBTAG00000009378	E2F5	4	3.67944	0.000234373	0.27178	0.5	207
ENSBTAG00000016010	KLHL7	1	5.5413	0	0.180463	0	94		ENSBTAG00000009963	MORC2	4	3.9243	0.00096732	0.254823	0.166667	186.5
ENSBTAG00000016074	ZNF143	1	5.5413	0	0.180463	0	94		ENSBTAG00000012881	EIF4G1	4	3.44884	0.000453574	0.289952	0.166667	293.25
ENSBTAG00000016259	KIAA1958	1	5.5413	0	0.180463	0	94		ENSBTAG00000014759	WBP11	4	3.44884	0.000453574	0.289952	0.166667	293.25
ENSBTAG00000019845	USP30	1	5.5413	0	0.180463	0	94		ENSBTAG00000015403	TPP1	4	3.5331	0.00578998	0.283037	0	228
ENSBTAG00000020445	ZNF398	1	5.5413	0	0.180463	0	94		ENSBTAG00000015578	SAP30	4	3.6617	0.00511744	0.273097	0	199
ENSBTAG00000021134	DPP9	1	5.5413	0	0.180463	0	94		ENSBTAG00000016337	ACOT13	4	3.44884	0.000453574	0.289952	0.166667	293.25
ENSBTAG00000031500	SHMT2	1	5.5413	0	0.180463	0	94		ENSBTAG00000017889	CCT5	4	3.6617	0.00511744	0.273097	0	199
ENSBTAG00000045327	SNORA78	1	5.5413	0	0.180463	0	94		ENSBTAG00000018482	KBTBD4	4	3.33956	0.00077539	0.29944	0.166667	362.5
ENSBTAG00000045643	FOXD2	1	5.5413	0	0.180463	0	94		ENSBTAG00000020975	SYNGAP1	4	3.5331	0.00578998	0.283037	0	228
ENSBTAG00000049842	ENSBTAG00000049842	1	5.5413	0	0.180463	0	94		ENSBTAG00000033902	SLC25A32	4	3.34843	0.000599788	0.298647	0.333333	304.75
ENSBTAG00000004587	DUSP6	1	6.90145	0	0.144897	0	16		ENSBTAG00000052898	ENSBTAG00000052898	4	3.8828	0.00108288	0.257546	0.333333	131.5
ENSBTAG00000004608	ENSBTAG00000004608	1	7.14275	0	0.140002	0	9		ENSBTAG00000054636	ENSBTAG00000054636	4	3.33956	0.00077539	0.29944	0.166667	362.5
ENSBTAG00000004653	ADGRA3	1	11.1746	0	0.0894884	0	11		ENSBTAG00000006166	WRNIP1	4	3.8375	0.000211022	0.260586	0.333333	184.5
ENSBTAG00000004672	RDX	1	8.98188	0	0.111335	0	6		ENSBTAG00000006464	GGA1	4	3.51188	0.000371568	0.284748	0.166667	311.5
ENSBTAG00000016204	C1RL	1	8.5442	0	0.117038	0	7		ENSBTAG00000011934	PCK2	4	4.29838	0.00110038	0.232646	0.166667	80.25
ENSBTAG00000022530	TMEM186	1	8.5442	0	0.117038	0	7		ENSBTAG00000024520	C16H1orf174	4	4.07317	0.00245614	0.245509	0.333333	93.5
ENSBTAG00000004705	ILDR1	1	1.95652	0	0.511111	0	23		ENSBTAG00000006673	TMEM179	4	3.93	1.93972e-05	0.254453	0.666667	167.75
ENSBTAG00000007066	TMTC4	1	1.5	0	0.666667	0	2		ENSBTAG00000006744	TMEM131	4	3.33576	0.000459516	0.299782	0.333333	387.25
ENSBTAG00000004735	CCNE1	1	6.57246	0	0.15215	0	28		ENSBTAG00000006759	SUCLA2	4	3.58632	7.99958e-05	0.278838	0.666667	248.5
ENSBTAG00000004736	GRB2	1	5.71522	0	0.174971	0	320		ENSBTAG00000007102	GTSE1	4	4.28318	1.66254e-05	0.233471	0.5	86.5
ENSBTAG00000004750	VSTM2L	1	9.40652	0	0.106309	0	44		ENSBTAG00000007334	NFKBID	4	4.46785	0.000155578	0.223821	0.333333	46
ENSBTAG00000004799	DENND2A	1	8.54203	0	0.117068	0	11		ENSBTAG00000007734	MEMO1	4	4.11847	3.41736e-06	0.242809	0.833333	111.5
ENSBTAG00000004820	POLR2F	1	7.53406	0	0.132731	0	120		ENSBTAG00000007893	SCPEP1	4	4.40228	0.000570855	0.227155	0.333333	56.25
ENSBTAG00000004870	GALNT2	1	2.90909	0	0.34375	0	5		ENSBTAG00000008180	SPDL1	4	4.11847	3.41736e-06	0.242809	0.833333	111.5
ENSBTAG00000004909	GP1BA	1	1.90909	0	0.52381	0	11		ENSBTAG00000008441	SOCS3	4	4.39975	0.00343118	0.227286	0.333333	65
ENSBTAG00000004925	ENSBTAG00000004925	1	7.97536	0	0.125386	0	42		ENSBTAG00000010130	ZNF335	4	3.8375	0.000211022	0.260586	0.333333	184.5
ENSBTAG00000004953	ELK4	1	1.97674	0	0.505882	0	43		ENSBTAG00000010613	NUP188	4	3.36902	0.000556215	0.296822	0.166667	343
ENSBTAG00000004974	ZDHHC23	1	6.0971	0	0.164012	0	228		ENSBTAG00000011431	GBA2	4	3.51188	0.000371568	0.284748	0.166667	311.5
ENSBTAG00000004991	ELP1	1	5.71522	0	0.174971	0	320		ENSBTAG00000011608	KIAA1191	4	3.85873	0.00241769	0.259153	0.166667	191.5
ENSBTAG00000004995	C1GALT1	1	5.71522	0	0.174971	0	320		ENSBTAG00000011950	EMC1	4	3.29237	0.000291124	0.303733	0	356.25
ENSBTAG00000005009	PRELID1	1	6.00942	0	0.166405	0	48		ENSBTAG00000012608	GDAP1	4	3.29237	0.000291124	0.303733	0	356.25
ENSBTAG00000005025	FAM91A1	1	5.71522	0	0.174971	0	320		ENSBTAG00000013132	MTX3	4	3.86728	0.00163428	0.25858	0.166667	182.75
ENSBTAG00000005075	MRPL49	1	7.97536	0	0.125386	0	42		ENSBTAG00000013393	GEMIN4	4	3.29237	0.000291124	0.303733	0	356.25
ENSBTAG00000005096	COX7A2	1	1.66667	0	0.6	0	3		ENSBTAG00000015144	GMIP	4	3.97878	0.000250737	0.251333	0.333333	191.25
ENSBTAG00000005158	NAPG	1	7.53406	0	0.132731	0	120		ENSBTAG00000015588	TMEM209	4	3.29237	0.000291124	0.303733	0	356.25
ENSBTAG00000005191	RPN1	1	7.53406	0	0.132731	0	120		ENSBTAG00000015669	ADAT1	4	3.36902	0.000556215	0.296822	0.166667	343
ENSBTAG00000005218	PDE3B	1	12.1268	0	0.0824619	0	7		ENSBTAG00000017195	FANCC	4	3.72601	7.5015e-05	0.268384	0.5	227.5
ENSBTAG00000005227	ATF6	1	5.71522	0	0.174971	0	320		ENSBTAG00000017517	ZNF236	4	3.36902	0.000556215	0.296822	0.166667	343
ENSBTAG00000046668	ANG2	1	11.5058	0	0.0869127	0	4		ENSBTAG00000017584	PLCG1	4	3.51188	0.000371568	0.284748	0.166667	311.5
ENSBTAG00000005295	SLC35E1	1	5.71522	0	0.174971	0	320		ENSBTAG00000018669	PLB1	4	3.77574	8.79225e-05	0.264849	0.333333	214.5
ENSBTAG00000005309	TGDS	1	9.40652	0	0.106309	0	44		ENSBTAG00000018900	CARMIL2	4	4.08584	0.000829646	0.244748	0.333333	161.5
ENSBTAG00000005326	CSNK1A1	1	1.97674	0	0.505882	0	43		ENSBTAG00000020080	MYBPC2	4	3.81787	0.00139038	0.261926	0.166667	184.75
ENSBTAG00000005380	MOCS2	1	8.52971	0	0.117237	0	17		ENSBTAG00000034867	TMEM38B	4	3.35223	0.000184727	0.298309	0.166667	326.75
ENSBTAG00000005443	MIER1	1	1.97674	0	0.505882	0	43		ENSBTAG00000040392	MGC139164	4	3.6956	0.000175013	0.270592	0.333333	251.75
ENSBTAG00000005444	UGGT1	1	6.0971	0	0.164012	0	228		ENSBTAG00000049888	ENSBTAG00000049888	4	3.78271	0.00021733	0.264361	0.166667	215.75
ENSBTAG00000005446	POLR2J	1	1.97674	0	0.505882	0	43		ENSBTAG00000052310	EIF4EBP3	4	3.29237	0.000291124	0.303733	0	356.25
ENSBTAG00000007592	RARG	1	10.0899	0	0.0991095	0	23		ENSBTAG00000052345	ENSBTAG00000052345	4	3.29363	0.000150062	0.303616	0.333333	400.5
ENSBTAG00000008079	NRBP2	1	10.0899	0	0.0991095	0	23		ENSBTAG00000051483	ENSBTAG00000051483	4	4.81121	0.000541701	0.207848	0.333333	31.25
ENSBTAG00000008441	SOCS3	1	10.0899	0	0.0991095	0	23		ENSBTAG00000017116	RASD2	4	4.50016	3.58978e-05	0.222214	0.5	55.5
ENSBTAG00000018951	TBC1D9	1	10.0899	0	0.0991095	0	23		ENSBTAG00000018737	GLMN	4	4.11847	3.41736e-06	0.242809	0.833333	111.5
ENSBTAG00000019611	MAGI3	1	10.0899	0	0.0991095	0	23		ENSBTAG00000013218	GORASP2	4	3.56858	2.59223e-05	0.280224	0.666667	238.75
ENSBTAG00000020148	TEK	1	10.0899	0	0.0991095	0	23		ENSBTAG00000015730	BOLA-DMA	4	3.37726	0.00074186	0.296098	0.333333	279.25
ENSBTAG00000022715	ENSBTAG00000022715	1	10.0899	0	0.0991095	0	23		ENSBTAG00000019271	NARS1	4	3.78936	1.6413e-05	0.263897	0.5	165.25
ENSBTAG00000052972	ENSBTAG00000052972	1	10.0899	0	0.0991095	0	23		ENSBTAG00000020084	LONRF1	4	3.99905	5.2836e-05	0.250059	0.666667	100.25
ENSBTAG00000005481	ADAM10	1	1.97674	0	0.505882	0	43		ENSBTAG00000020303	FBXO38	4	3.44314	0.000465115	0.290432	0.5	290
ENSBTAG00000005524	HBP1	1	1.97674	0	0.505882	0	43		ENSBTAG00000023845	ENSBTAG00000023845	4	3.83972	9.55981e-05	0.260436	0.666667	157
ENSBTAG00000005526	COG5	1	7.97536	0	0.125386	0	42		ENSBTAG00000047954	ZNF75D	4	3.44314	0.000465115	0.290432	0.5	290
ENSBTAG00000007564	BBS12	1	1.66667	0	0.6	0	3		ENSBTAG00000009962	PDCL3	4	4.14096	9.84964e-05	0.24149	0.166667	82.5
ENSBTAG00000034185	ENSBTAG00000034185	1	1.66667	0	0.6	0	3		ENSBTAG00000017368	YBX1	4	3.73646	3.41244e-05	0.267633	0.333333	159.5
ENSBTAG00000005627	PAFAH1B2	1	1.97674	0	0.505882	0	43		ENSBTAG00000013495	WDFY3	4	4.09408	4.25184e-05	0.244255	0.166667	90.75
ENSBTAG00000019924	DDHD1	1	12.1268	0	0.0824619	0	7		ENSBTAG00000018260	MFSD11	4	3.47767	0.000522946	0.287549	0.5	255.75
ENSBTAG00000039453	ENSBTAG00000039453	1	12.1268	0	0.0824619	0	7		ENSBTAG00000048474	ENSBTAG00000048474	4	3.80329	8.26141e-05	0.26293	0.5	182
ENSBTAG00000005663	HAUS2	1	1.97674	0	0.505882	0	43		ENSBTAG00000010935	EML4	4	3.37472	4.32791e-05	0.296321	0.666667	385.5
ENSBTAG00000006625	NDC1	1	7.97536	0	0.125386	0	42		ENSBTAG00000012887	FCER1A	4	3.38613	0.000159046	0.295323	0.333333	354
ENSBTAG00000006954	ZNF432	1	7.97536	0	0.125386	0	42		ENSBTAG00000017950	SLC4A8	4	4.24549	0.000420896	0.235544	0.166667	95.25
ENSBTAG00000007266	DDX55	1	7.97536	0	0.125386	0	42		ENSBTAG00000011844	ENSBTAG00000011844	4	3.45074	0.000172597	0.289793	0.5	296.5
ENSBTAG00000007386	NUDCD1	1	7.97536	0	0.125386	0	42		ENSBTAG00000014093	IDH2	4	4.25594	6.76278e-05	0.234966	0.5	86.25
ENSBTAG00000007427	PPRC1	1	7.97536	0	0.125386	0	42		ENSBTAG00000031439	CDC14A	4	3.4273	2.09574e-05	0.291774	0.666667	351.75
ENSBTAG00000007540	GLUD1	1	7.97536	0	0.125386	0	42		ENSBTAG00000039316	ZNF268	4	3.53437	7.84767e-05	0.282936	0.5	267.25
ENSBTAG00000007683	DCAF17	1	7.97536	0	0.125386	0	42		ENSBTAG00000014032	EIF3H	4	3.89705	0.00400048	0.256604	0.166667	125
ENSBTAG00000008747	DCXR	1	7.97536	0	0.125386	0	42		ENSBTAG00000023453	C18H19orf54	4	4.31201	0.000877404	0.231911	0.333333	77.25
ENSBTAG00000009109	CASD1	1	7.97536	0	0.125386	0	42		ENSBTAG00000000026	VPS33B	3	4.12037	0.000731169	0.242697	0.333333	124.667
ENSBTAG00000009263	MFSD1	1	7.97536	0	0.125386	0	42		ENSBTAG00000000049	CCDC77	3	3.57555	6.68165e-05	0.279678	0.333333	293
ENSBTAG00000009632	LARP7	1	7.97536	0	0.125386	0	42		ENSBTAG00000000054	SNAPC4	3	4.10738	8.92005e-05	0.243464	0.666667	196.333
ENSBTAG00000010249	TMEM222	1	7.97536	0	0.125386	0	42		ENSBTAG00000000288	UPF2	3	4.29427	5.79549e-05	0.232869	0.666667	146.667
ENSBTAG00000011096	ERGIC2	1	7.97536	0	0.125386	0	42		ENSBTAG00000000359	EIF3J	3	4.22141	0.00033957	0.236888	0	140.667
ENSBTAG00000013218	GORASP2	1	7.97536	0	0.125386	0	42		ENSBTAG00000000670	RRP9	3	4.56383	4.20259e-05	0.219114	0.666667	88
ENSBTAG00000013885	ADSS2	1	7.97536	0	0.125386	0	42		ENSBTAG00000001035	SF1	3	4.29427	5.79549e-05	0.232869	0.666667	146.667
ENSBTAG00000015253	COX19	1	7.97536	0	0.125386	0	42		ENSBTAG00000001332	MYO1C	3	4.29427	5.79549e-05	0.232869	0.666667	146.667
ENSBTAG00000015352	MTMR4	1	7.97536	0	0.125386	0	42		ENSBTAG00000001795	LONP1	3	4.29427	5.79549e-05	0.232869	0.666667	146.667
ENSBTAG00000015677	KARS1	1	7.97536	0	0.125386	0	42		ENSBTAG00000001821	PRRC2C	3	4.29427	5.79549e-05	0.232869	0.666667	146.667
ENSBTAG00000016078	STXBP4	1	7.97536	0	0.125386	0	42		ENSBTAG00000002136	FCHO1	3	3.91574	0.00131117	0.255379	0.333333	194.333
ENSBTAG00000016637	WBP4	1	7.97536	0	0.125386	0	42		ENSBTAG00000004934	NEMF	3	4.29427	5.79549e-05	0.232869	0.666667	146.667
ENSBTAG00000016818	ZCCHC17	1	7.97536	0	0.125386	0	42		ENSBTAG00000005119	PSMD1	3	4.29427	5.79549e-05	0.232869	0.666667	146.667
ENSBTAG00000017112	CDYL2	1	7.97536	0	0.125386	0	42		ENSBTAG00000005631	VARS1	3	4.29427	5.79549e-05	0.232869	0.666667	146.667
ENSBTAG00000018883	DCTN3	1	7.97536	0	0.125386	0	42		ENSBTAG00000005868	HEBP1	3	4.3687	6.8318e-05	0.228901	0.333333	106.333
ENSBTAG00000019325	TRMT1	1	7.97536	0	0.125386	0	42		ENSBTAG00000006547	CCDC25	3	4.05195	0.00030276	0.246795	0.333333	200.667
ENSBTAG00000021731	TGFBRAP1	1	7.97536	0	0.125386	0	42		ENSBTAG00000006884	PABPN1	3	4.29427	5.79549e-05	0.232869	0.666667	146.667
ENSBTAG00000023607	HACD2	1	7.97536	0	0.125386	0	42		ENSBTAG00000006974	PLEKHA7	3	4.09978	0.000122677	0.243916	0.333333	115.667
ENSBTAG00000024042	MORN2	1	7.97536	0	0.125386	0	42		ENSBTAG00000007130	ESF1	3	4.29427	5.79549e-05	0.232869	0.666667	146.667
ENSBTAG00000030845	MPEG1	1	7.97536	0	0.125386	0	42		ENSBTAG00000007190	THAP6	3	4.05195	0.00030276	0.246795	0.333333	200.667
ENSBTAG00000044721	U6	1	7.97536	0	0.125386	0	42		ENSBTAG00000007217	TMEM94	3	4.49192	0.00022026	0.222622	0.666667	112.333
ENSBTAG00000045904	PIM3	1	7.97536	0	0.125386	0	42		ENSBTAG00000007266	DDX55	3	4.3687	6.8318e-05	0.228901	0.333333	106.333
ENSBTAG00000046415	SSNA1	1	7.97536	0	0.125386	0	42		ENSBTAG00000007269	EIF2B1	3	4.29427	5.79549e-05	0.232869	0.666667	146.667
ENSBTAG00000048903	PRNP	1	7.97536	0	0.125386	0	42		ENSBTAG00000007321	SREK1	3	4.29427	5.79549e-05	0.232869	0.666667	146.667
ENSBTAG00000049002	C1D	1	7.97536	0	0.125386	0	42		ENSBTAG00000009376	DPH1	3	4.56383	4.20259e-05	0.219114	0.666667	88
ENSBTAG00000049982	bta-mir-10181	1	7.97536	0	0.125386	0	42		ENSBTAG00000009632	LARP7	3	4.29427	5.79549e-05	0.232869	0.666667	146.667
ENSBTAG00000005809	GPR89A	1	5.35652	0	0.186688	0	221		ENSBTAG00000009872	SPHK2	3	4.56383	4.20259e-05	0.219114	0.666667	88
ENSBTAG00000005826	PTAR1	1	6.0971	0	0.164012	0	228		ENSBTAG00000010036	POLR3D	3	3.90054	0.000287302	0.256375	0.333333	165.667
ENSBTAG00000005828	MERTK	1	8.52971	0	0.117237	0	17		ENSBTAG00000011000	HDAC10	3	4.09978	0.000122677	0.243916	0.333333	115.667
ENSBTAG00000005833	ETNK1	1	6.0971	0	0.164012	0	228		ENSBTAG00000011930	DDX54	3	4.29427	5.79549e-05	0.232869	0.666667	146.667
ENSBTAG00000005861	CCNT1	1	6.0971	0	0.164012	0	228		ENSBTAG00000012241	POLD2	3	4.56383	4.20259e-05	0.219114	0.666667	88
ENSBTAG00000005863	ATF7	1	6.0971	0	0.164012	0	228		ENSBTAG00000012495	SF3B4	3	4.07697	0.00229535	0.24528	0	141.333
ENSBTAG00000005893	TMEM68	1	6.00942	0	0.166405	0	48		ENSBTAG00000012899	IFNGR2	3	4.05195	0.00030276	0.246795	0.333333	200.667
ENSBTAG00000005897	FNTB	1	6.61667	0	0.151134	0	22		ENSBTAG00000014609	PPP1R12A	3	4.22141	0.00033957	0.236888	0	140.667
ENSBTAG00000005904	RBBP4	1	5.35652	0	0.186688	0	221		ENSBTAG00000014995	THAP8	3	4.40893	0.000154123	0.226812	0.333333	121
ENSBTAG00000005913	PATL1	1	6.00942	0	0.166405	0	48		ENSBTAG00000016510	RRP7	3	4.82483	0.00117508	0.207261	0	64.6667
ENSBTAG00000005916	ADNP2	1	5.35652	0	0.186688	0	221		ENSBTAG00000017268	PROCA1	3	4.29427	5.79549e-05	0.232869	0.666667	146.667
ENSBTAG00000005961	CDC42SE2	1	1.97674	0	0.505882	0	43		ENSBTAG00000019685	BAG6	3	4.29427	5.79549e-05	0.232869	0.666667	146.667
ENSBTAG00000005964	PIGG	1	6.0971	0	0.164012	0	228		ENSBTAG00000020164	BAZ1A	3	4.29427	5.79549e-05	0.232869	0.666667	146.667
ENSBTAG00000005967	UBR2	1	5.35652	0	0.186688	0	221		ENSBTAG00000020751	HSF1	3	4.12765	0.00140867	0.242268	0	129.667
ENSBTAG00000005979	HELLS	1	6.00942	0	0.166405	0	48		ENSBTAG00000021273	SEMA4B	3	3.79664	0.000411502	0.263391	0	227.667
ENSBTAG00000005999	FSD1	1	10.442	0	0.0957668	0	11		ENSBTAG00000021626	MLC1	3	4.56383	4.20259e-05	0.219114	0.666667	88
ENSBTAG00000006040	UHRF1BP1L	1	5.71522	0	0.174971	0	320		ENSBTAG00000022006	TRIM65	3	3.91574	0.00131117	0.255379	0.333333	194.333
ENSBTAG00000006045	P4HB	1	11.1536	0	0.089657	0	10		ENSBTAG00000033457	CCAR1	3	4.29427	5.79549e-05	0.232869	0.666667	146.667
ENSBTAG00000006067	VMAC	1	9.17754	0	0.108962	0	10		ENSBTAG00000035615	UPF3B	3	4.29427	5.79549e-05	0.232869	0.666667	146.667
ENSBTAG00000006069	CAPS	1	2.52174	0	0.396552	0	16		ENSBTAG00000038428	RELB	3	4.29427	5.79549e-05	0.232869	0.666667	146.667
ENSBTAG00000006142	DHX36	1	6.0971	0	0.164012	0	228		ENSBTAG00000039442	SEC62	3	4.29427	5.79549e-05	0.232869	0.666667	146.667
ENSBTAG00000006167	BTBD8	1	9.40652	0	0.106309	0	44		ENSBTAG00000046555	WAS	3	4.29427	5.79549e-05	0.232869	0.666667	146.667
ENSBTAG00000006259	MOB1A	1	5.71522	0	0.174971	0	320		ENSBTAG00000000199	PDP1	3	3.92049	0.00163993	0.25507	0.333333	160.667
ENSBTAG00000006342	ATP5IF1	1	7.53406	0	0.132731	0	120		ENSBTAG00000000201	LTN1	3	3.484	5.69983e-05	0.287026	0.666667	501
ENSBTAG00000006388	FBXO45	1	5.71522	0	0.174971	0	320		ENSBTAG00000000563	MYD88	3	4.52201	9.76871e-06	0.22114	0.666667	49
ENSBTAG00000006404	CENPT	1	7.51014	0	0.133153	0	31		ENSBTAG00000000598	CST3	3	5.48717	2.9962e-06	0.182243	0.666667	30.3333
ENSBTAG00000006428	ZNF354A	1	9.40652	0	0.106309	0	44		ENSBTAG00000000639	APRT	3	3.9471	6.76441e-05	0.25335	0.666667	156
ENSBTAG00000006429	ACO2	1	6.61667	0	0.151134	0	22		ENSBTAG00000000785	PASK	3	3.97529	7.79282e-06	0.251554	0.666667	140
ENSBTAG00000006448	ERI2	1	5.35652	0	0.186688	0	221		ENSBTAG00000004329	RELL1	3	3.84447	1.63386e-06	0.260114	0.666667	191.667
ENSBTAG00000006463	DLST	1	5.35652	0	0.186688	0	221		ENSBTAG00000050359	ENSBTAG00000050359	3	4.10295	8.38448e-06	0.243727	0.666667	99
ENSBTAG00000006474	EPCAM	1	1	0	1	0	1		ENSBTAG00000000712	FBXW2	3	4.13019	0	0.24212	1	128.333
ENSBTAG00000006487	RPS9	1	1	0	1	0	1		ENSBTAG00000000978	ASH2L	3	3.40165	2.06919e-05	0.293975	0.666667	461.667
ENSBTAG00000006481	POLR1A	1	6.0971	0	0.164012	0	228		ENSBTAG00000001168	BRAP	3	3.4216	2.06919e-05	0.292261	0.666667	504.667
ENSBTAG00000006505	S100A9	1	10.9101	0	0.0916578	0	29		ENSBTAG00000001425	FBXO11	3	3.4216	2.06919e-05	0.292261	0.666667	504.667
ENSBTAG00000007338	TYROBP	1	11.7717	0	0.0849492	0	3		ENSBTAG00000001492	FYB1	3	3.4216	2.06919e-05	0.292261	0.666667	504.667
ENSBTAG00000045880	ENSBTAG00000045880	1	11.7717	0	0.0849492	0	3		ENSBTAG00000001950	RDH11	3	3.40165	2.06919e-05	0.293975	0.666667	461.667
ENSBTAG00000006650	ZNF668	1	5.65	0	0.176991	0	41		ENSBTAG00000002078	KDM4A	3	3.4216	2.06919e-05	0.292261	0.666667	504.667
ENSBTAG00000006666	NAA25	1	5.71522	0	0.174971	0	320		ENSBTAG00000002625	MAP3K7	3	3.40165	2.06919e-05	0.293975	0.666667	461.667
ENSBTAG00000006672	SYNCRIP	1	5.71522	0	0.174971	0	320		ENSBTAG00000002907	C2CD3	3	3.40165	2.06919e-05	0.293975	0.666667	461.667
ENSBTAG00000006678	GATAD2B	1	6.0971	0	0.164012	0	228		ENSBTAG00000003111	ATM	3	3.484	5.69983e-05	0.287026	0.666667	501
ENSBTAG00000006690	ARCN1	1	5.71522	0	0.174971	0	320		ENSBTAG00000003358	MCFD2	3	3.40165	2.06919e-05	0.293975	0.666667	461.667
ENSBTAG00000006695	VCPIP1	1	6.0971	0	0.164012	0	228		ENSBTAG00000003552	MED17	3	3.61736	0.00170075	0.276445	0.333333	374
ENSBTAG00000006707	ACSL5	1	10.5268	0	0.0949955	0	6		ENSBTAG00000004190	ARHGAP29	3	3.40165	2.06919e-05	0.293975	0.666667	461.667
ENSBTAG00000006721	POLR1F	1	5.35652	0	0.186688	0	221		ENSBTAG00000004333	COPA	3	3.61736	0.00170075	0.276445	0.333333	374
ENSBTAG00000006743	RBBP8	1	5.87609	0	0.170181	0	20		ENSBTAG00000004933	KLHDC2	3	3.4216	2.06919e-05	0.292261	0.666667	504.667
ENSBTAG00000011204	NINJ1	1	10.7754	0	0.0928043	0	5		ENSBTAG00000005100	TMEM30A	3	3.61736	0.00170075	0.276445	0.333333	374
ENSBTAG00000006754	DBP	1	5.71522	0	0.174971	0	320		ENSBTAG00000005136	ABI1	3	3.61736	0.00170075	0.276445	0.333333	374
ENSBTAG00000006759	SUCLA2	1	5.35652	0	0.186688	0	221		ENSBTAG00000005444	UGGT1	3	3.51916	0.00459791	0.284158	0.333333	390.667
ENSBTAG00000006824	APPL1	1	6.0971	0	0.164012	0	228		ENSBTAG00000005660	PSMD2	3	3.53975	0.000800531	0.282506	0.333333	381.667
ENSBTAG00000006836	FBXO33	1	5.71522	0	0.174971	0	320		ENSBTAG00000005809	GPR89A	3	3.395	0.000494176	0.294551	0.333333	445.667
ENSBTAG00000006878	ENSBTAG00000006878	1	5.35652	0	0.186688	0	221		ENSBTAG00000006177	ZDHHC20	3	3.40165	2.06919e-05	0.293975	0.666667	461.667
ENSBTAG00000006893	BBX	1	13.1268	0	0.07618	0	18		ENSBTAG00000006748	DMXL1	3	3.61736	0.00170075	0.276445	0.333333	374
ENSBTAG00000014821	SLC7A7	1	11.0399	0	0.0905809	0	6		ENSBTAG00000007303	RAD21	3	3.484	5.69983e-05	0.287026	0.666667	501
ENSBTAG00000016093	PLP2	1	11.0399	0	0.0905809	0	6		ENSBTAG00000007593	AIDA	3	3.484	5.69983e-05	0.287026	0.666667	501
ENSBTAG00000018887	IPO13	1	11.0399	0	0.0905809	0	6		ENSBTAG00000007730	ZFX	3	3.61736	0.00170075	0.276445	0.333333	374
ENSBTAG00000053502	ENSBTAG00000053502	1	11.0399	0	0.0905809	0	6		ENSBTAG00000007943	AZIN1	3	3.40165	2.06919e-05	0.293975	0.666667	461.667
ENSBTAG00000006921	ABCA6	1	1.83333	0	0.545455	0	6		ENSBTAG00000008378	FEM1B	3	3.61736	0.00170075	0.276445	0.333333	374
ENSBTAG00000006951	LMO2	1	3.30435	0	0.302632	0	7		ENSBTAG00000009129	POLI	3	3.4216	2.06919e-05	0.292261	0.666667	504.667
ENSBTAG00000006999	RYR1	1	9.17754	0	0.108962	0	10		ENSBTAG00000009315	CDON	3	3.35667	0.000109677	0.297915	0.666667	457.333
ENSBTAG00000007074	ZKSCAN8	1	1.97674	0	0.505882	0	43		ENSBTAG00000009416	GPALPP1	3	3.40165	2.06919e-05	0.293975	0.666667	461.667
ENSBTAG00000007102	GTSE1	1	7.51014	0	0.133153	0	31		ENSBTAG00000009698	ABCD3	3	3.484	5.69983e-05	0.287026	0.666667	501
ENSBTAG00000007130	ESF1	1	6.57246	0	0.15215	0	28		ENSBTAG00000009877	MCMBP	3	3.484	5.69983e-05	0.287026	0.666667	501
ENSBTAG00000007137	RFC5	1	6.00942	0	0.166405	0	48		ENSBTAG00000009994	EML5	3	3.4216	2.06919e-05	0.292261	0.666667	504.667
ENSBTAG00000007139	WSB2	1	5.35652	0	0.186688	0	221		ENSBTAG00000010341	PWWP2A	3	3.4216	2.06919e-05	0.292261	0.666667	504.667
ENSBTAG00000007156	AGAP2	1	5.71522	0	0.174971	0	320		ENSBTAG00000010375	MSL1	3	3.4216	2.06919e-05	0.292261	0.666667	504.667
ENSBTAG00000008278	TMEM187	1	1.66667	0	0.6	0	3		ENSBTAG00000010945	SEC24B	3	3.484	5.69983e-05	0.287026	0.666667	501
ENSBTAG00000016929	HNRNPA0	1	1.66667	0	0.6	0	3		ENSBTAG00000011127	NUP205	3	3.5746	0.00311267	0.279752	0	284
ENSBTAG00000007181	KIFC3	1	7.53406	0	0.132731	0	120		ENSBTAG00000012099	TMEM87B	3	3.484	5.69983e-05	0.287026	0.666667	501
ENSBTAG00000007206	STRIP2	1	7.53406	0	0.132731	0	120		ENSBTAG00000012103	MAP2K4	3	3.53975	0.000390522	0.282506	0.333333	403.667
ENSBTAG00000009483	POLR2G	1	8.98188	0	0.111335	0	6		ENSBTAG00000013072	FUBP3	3	3.4216	2.06919e-05	0.292261	0.666667	504.667
ENSBTAG00000012608	GDAP1	1	8.98188	0	0.111335	0	6		ENSBTAG00000013196	STK17B	3	3.484	5.69983e-05	0.287026	0.666667	501
ENSBTAG00000007247	NUF2	1	5.65	0	0.176991	0	41		ENSBTAG00000013538	PEX14	3	3.61736	0.00170075	0.276445	0.333333	374
ENSBTAG00000007275	TREM2	1	9.40652	0	0.106309	0	44		ENSBTAG00000014387	PRKAB2	3	3.55591	0.00435611	0.281222	0.333333	380
ENSBTAG00000007303	RAD21	1	5.71522	0	0.174971	0	320		ENSBTAG00000014512	WDR19	3	3.53975	0.000390522	0.282506	0.333333	403.667
ENSBTAG00000007431	CEMIP	1	7.53406	0	0.132731	0	120		ENSBTAG00000014608	KDM1B	3	3.53975	0.000800531	0.282506	0.333333	381.667
ENSBTAG00000007470	TRIM58	1	7.53406	0	0.132731	0	120		ENSBTAG00000014659	NEMP1	3	3.484	5.69983e-05	0.287026	0.666667	501
ENSBTAG00000007483	UNC119B	1	1.97674	0	0.505882	0	43		ENSBTAG00000014826	ZC3H7A	3	3.40165	2.06919e-05	0.293975	0.666667	461.667
ENSBTAG00000007519	ADAR	1	6.0971	0	0.164012	0	228		ENSBTAG00000015109	TOB2	3	3.55591	0.00435611	0.281222	0.333333	380
ENSBTAG00000007520	MAPRE2	1	7.53406	0	0.132731	0	120		ENSBTAG00000015148	METTL3	3	3.40165	2.06919e-05	0.293975	0.666667	461.667
ENSBTAG00000007545	PHLPP2	1	6.0971	0	0.164012	0	228		ENSBTAG00000015151	FOXN2	3	3.484	5.69983e-05	0.287026	0.666667	501
ENSBTAG00000007566	CEP170	1	5.35652	0	0.186688	0	221		ENSBTAG00000015348	ZNF189	3	3.61736	0.00170075	0.276445	0.333333	374
ENSBTAG00000007586	SYNJ2BP	1	1.95652	0	0.511111	0	23		ENSBTAG00000015482	ANKRD13C	3	3.4216	2.06919e-05	0.292261	0.666667	504.667
ENSBTAG00000007606	HNRNPU	1	5.71522	0	0.174971	0	320		ENSBTAG00000015637	BPNT2	3	3.40165	2.06919e-05	0.293975	0.666667	461.667
ENSBTAG00000007658	CTNNBL1	1	7.53406	0	0.132731	0	120		ENSBTAG00000015732	PSMC6	3	3.61736	0.00170075	0.276445	0.333333	374
ENSBTAG00000007783	MYBL2	1	7.51014	0	0.133153	0	31		ENSBTAG00000016079	COX4I1	3	3.61736	0.00170075	0.276445	0.333333	374
ENSBTAG00000007804	RILPL2	1	7.53406	0	0.132731	0	120		ENSBTAG00000016737	CDK8	3	3.40165	2.06919e-05	0.293975	0.666667	461.667
ENSBTAG00000007890	SEC14L5	1	7.53406	0	0.132731	0	120		ENSBTAG00000016744	CAPRIN1	3	3.61736	0.00170075	0.276445	0.333333	374
ENSBTAG00000007904	KRT72	1	7.53406	0	0.132731	0	120		ENSBTAG00000016845	GALNT7	3	3.484	5.69983e-05	0.287026	0.666667	501
ENSBTAG00000007909	NOTCH2	1	6.0971	0	0.164012	0	228		ENSBTAG00000016943	NEK7	3	3.40165	2.06919e-05	0.293975	0.666667	461.667
ENSBTAG00000007930	NCOA6	1	5.35652	0	0.186688	0	221		ENSBTAG00000017123	ZNF354B	3	3.47387	6.81983e-05	0.287864	0.666667	445.667
ENSBTAG00000008053	WDFY2	1	6.57246	0	0.15215	0	28		ENSBTAG00000017488	KLF3	3	3.44188	0.00039931	0.290539	0	364.333
ENSBTAG00000008083	SEL1L	1	5.35652	0	0.186688	0	221		ENSBTAG00000017992	CD164	3	3.61736	0.00170075	0.276445	0.333333	374
ENSBTAG00000008100	GOLGA7B	1	7.53406	0	0.132731	0	120		ENSBTAG00000018072	FARS2	3	3.484	5.69983e-05	0.287026	0.666667	501
ENSBTAG00000008124	GK	1	9.99928	0	0.100007	0	21		ENSBTAG00000018381	CRLF3	3	3.47387	6.81983e-05	0.287864	0.666667	445.667
ENSBTAG00000008180	SPDL1	1	6	0	0.166667	0	27		ENSBTAG00000018577	SLC7A1	3	3.484	5.69983e-05	0.287026	0.666667	501
ENSBTAG00000008204	CARNMT1	1	5.71522	0	0.174971	0	320		ENSBTAG00000018739	RPAP2	3	3.4216	2.06919e-05	0.292261	0.666667	504.667
ENSBTAG00000008216	RRM2	1	6	0	0.166667	0	27		ENSBTAG00000018743	C5H12orf29	3	3.40165	2.06919e-05	0.293975	0.666667	461.667
ENSBTAG00000008306	MKRN1	1	7.53406	0	0.132731	0	120		ENSBTAG00000019526	CMTM6	3	3.40165	2.06919e-05	0.293975	0.666667	461.667
ENSBTAG00000008314	SDHB	1	11.5543	0	0.0865475	0	5		ENSBTAG00000019746	CCDC66	3	3.40165	2.06919e-05	0.293975	0.666667	461.667
ENSBTAG00000008329	CYTIP	1	6.0971	0	0.164012	0	228		ENSBTAG00000019821	DHX9	3	3.61736	0.00170075	0.276445	0.333333	374
ENSBTAG00000008382	METTL25	1	5.71522	0	0.174971	0	320		ENSBTAG00000020277	PPP2R1B	3	3.61736	0.00170075	0.276445	0.333333	374
ENSBTAG00000008432	NUP98	1	5.71522	0	0.174971	0	320		ENSBTAG00000020307	C11H9orf78	3	3.43301	8.88902e-05	0.29129	0.333333	406.333
ENSBTAG00000008442	NSF	1	5.35652	0	0.186688	0	221		ENSBTAG00000021125	NUP160	3	3.4216	2.06919e-05	0.292261	0.666667	504.667
ENSBTAG00000008487	VPS37D	1	8.54203	0	0.117068	0	11		ENSBTAG00000021872	RASGRP1	3	3.53975	0.000390522	0.282506	0.333333	403.667
ENSBTAG00000008499	TROAP	1	7.51014	0	0.133153	0	31		ENSBTAG00000023028	WDFY4	3	3.484	5.69983e-05	0.287026	0.666667	501
ENSBTAG00000008507	SPHK1	1	9.40652	0	0.106309	0	44		ENSBTAG00000023375	METTL6	3	3.484	5.69983e-05	0.287026	0.666667	501
ENSBTAG00000008510	FBXO42	1	5.35652	0	0.186688	0	221		ENSBTAG00000023464	ENSBTAG00000023464	3	3.61736	0.00170075	0.276445	0.333333	374
ENSBTAG00000008518	MED25	1	6.00942	0	0.166405	0	48		ENSBTAG00000024095	THRAP3	3	3.61736	0.00170075	0.276445	0.333333	374
ENSBTAG00000008552	PLXNA3	1	9.17754	0	0.108962	0	10		ENSBTAG00000024381	MAN1A1	3	3.61736	0.00170075	0.276445	0.333333	374
ENSBTAG00000033702	STARD8	1	9.25652	0	0.108032	0	6		ENSBTAG00000025320	AKAP1	3	3.40165	2.06919e-05	0.293975	0.666667	461.667
ENSBTAG00000008755	MARCHF7	1	8.52971	0	0.117237	0	17		ENSBTAG00000030600	BCNT2	3	3.484	5.69983e-05	0.287026	0.666667	501
ENSBTAG00000008761	TRAFD1	1	8.52971	0	0.117237	0	17		ENSBTAG00000031564	GNL3L	3	3.40165	2.06919e-05	0.293975	0.666667	461.667
ENSBTAG00000008804	SAAL1	1	6.0971	0	0.164012	0	228		ENSBTAG00000032704	NAPB	3	3.61736	0.00170075	0.276445	0.333333	374
ENSBTAG00000012544	IFNGR1	1	8.57174	0	0.116662	0	7		ENSBTAG00000032839	LRCH3	3	3.484	5.69983e-05	0.287026	0.666667	501
ENSBTAG00000016357	VNN2	1	8.57174	0	0.116662	0	7		ENSBTAG00000035030	TMED7	3	3.61736	0.00170075	0.276445	0.333333	374
ENSBTAG00000021943	NFYC	1	8.57174	0	0.116662	0	7		ENSBTAG00000038240	ENSBTAG00000038240	3	3.61736	0.00170075	0.276445	0.333333	374
ENSBTAG00000030179	MAPK8IP2	1	8.57174	0	0.116662	0	7		ENSBTAG00000038610	ZBTB26	3	3.484	5.69983e-05	0.287026	0.666667	501
ENSBTAG00000008849	SORT1	1	1.95652	0	0.511111	0	23		ENSBTAG00000039275	ERAP2	3	3.61736	0.00170075	0.276445	0.333333	374
ENSBTAG00000008862	GOLGB1	1	6.57246	0	0.15215	0	28		ENSBTAG00000039662	ENSBTAG00000039662	3	3.51916	0.00459791	0.284158	0.333333	390.667
[truncated: 2,374 more rows]

## Sheet: Table S6
Table S6: Central reference network including both FH and SFH groups
[truncated: 4,191 more rows]

## Sheet: Table S7
Table S7A: Pathway over-representation analysis of the differentially expressed genes. The pathways with FDR < 0.05 are considered significant.
[truncated: 75 more rows]

[truncated: 1 more sheets: Table S8]
